# Supplementary material for: Genetic and environmental determinants of multicellular-like phenotypes in fission yeast
Source: Genetics. 2026 Mar 6;233(1):iyag064. doi: 10.1093/genetics/iyag064 (PMC13147542; doi:10.1093/genetics/iyag064)
Supplement: iyag064_Supplementary_Data [file iyag064_supplementary_data.zip]

Archive with 2 entries (2 files):
- Supplemental_tables.xlsx
- Supplemental_Material_GENETICS-2026-309023.pdf
