# Supplementary material for: Genetic and environmental determinants of multicellular-like phenotypes in fission yeast
Source: Genetics. 2026 Mar 6;233(1):iyag064. doi: 10.1093/genetics/iyag064 (PMC13147542; doi:10.1093/genetics/iyag064)
Supplement: iyag064_Supplementary_Data [file iyag064_supplementary_data.zip › Supplemental_tables.xlsx]

## Sheet: 1_go_fypo_terms
# Title: 1_go_fypo_terms
# Correspondence: b.heineike@ucl.ac.uk or j.bahler@ucl.ac.uk
#Summary of the GO terms, FYPO terms, and phenotype keywords used for the orthology analysis.
GO:0001403	invasive growth in response to glucose limitation
GO:2000218	negative regulation of invasive growth in response to glucose limitation
GO:2000219	positive regulation of invasive growth in response to glucose limitation
GO:0030447	filamentous growth
GO:0062040	fungal biofilm matrix
GO:0042710	biofilm formation
GO:0043709	cell adhesion involved in single-species biofilm formation
GO:0043710	cell adhesion involved in multi-species biofilm formation
GO:1900189	positive regulation of cell adhesion involved in single-species biofilm formation
GO:1900231	regulation of single-species biofilm formation on inanimate substrate
GO:0044011	single-species biofilm formation on inanimate substrate
GO:0090606	single-species surface biofilm formation
GO:0050839	cell adhesion molecule binding
GO:0007155	cell adhesion
GO:0007160	cell-matrix adhesion
GO:0010811	positive regulation of cell-substrate adhesion
FYPO:0000240	abnormal filament morphology
FYPO:0000010	abolished cell-substrate adhesion
FYPO:0000552	decreased pseudohyphal growth
FYPO:0000551	pseudohyphal growth abolished
FYPO:0001872	abnormal cell adhesion
FYPO:0000550	abnormal pseudohyphal growth
FYPO:0001203	coflocculating cells
FYPO:0004153	increased flocculation in stationary phase
FYPO:0003335	increased galactose-specific flocculation
FYPO:0000155	increased flocculation
Phenotype keyword:	pseudohyphal (does not contain string " normal")
Phenotype keyword:	invasive growth (does not contain string " normal")
Phenotype keyword:	flocculation (does not contain string " normal")
Phenotype keyword:	hyphal growth (does not contain string " normal")
Phenotype keyword:	biofilm (does not contain string " normal")

## Sheet: 2_structure_sequence_homology
# Title: 2_structure_sequence_homology
# Correspondence: b.heineike@ucl.ac.uk or j.bahler@ucl.ac.uk
#Summary of results from the structure and sequence homology analysis in a tidy format, ready for plotting.
uniprot_id	gene_name	score	e_value	unique_conserved	data_source	species	color
Q9P7Q2	SPAC186.01	0	100	unique	BlastP	S. cerevisiae	True (n=14)
Q92340	SPAC1F8.02c	59	100	unique	BlastP	S. cerevisiae	False
Q92344	SPAC1F8.06	0	100	unique	BlastP	S. cerevisiae	True (n=14)
Q10211	SPAC4H3.03c	72	17.7122	unique	BlastP	S. cerevisiae	False
P0CU05	SPAC977.07c	59	100	unique	BlastP	S. cerevisiae	True (n=14)
Q9HDY9	SPAP11E10.02c	0	100	unique	BlastP	S. cerevisiae	True (n=14)
Q8TFG9	SPAPB15E9.01c	111	0.00131248	unique	BlastP	S. cerevisiae	True (n=14)
Q9C0Z8	SPAPB1E7.11c	61	100	unique	BlastP	S. cerevisiae	False
Q9C0Y2	SPAPB2C8.01	166	5.32609e-10	unique	BlastP	S. cerevisiae	True (n=14)
Q10340	SPBC106.19	62	100	unique	BlastP	S. cerevisiae	False
Q9URU4	SPBC1289.15	279	2.86622e-23	unique	BlastP	S. cerevisiae	True (n=14)
P0CU04	SPBC1348.08c	59	100	unique	BlastP	S. cerevisiae	True (n=14)
O74308	SPBC15D4.02	142	7.38255e-08	unique	BlastP	S. cerevisiae	False
O94309	SPBC215.04	47	100	unique	BlastP	S. cerevisiae	False
O74346	SPBC21D10.06c	0	100	unique	BlastP	S. cerevisiae	True (n=14)
O43019	SPBC354.05c	191	8.83257e-14	unique	BlastP	S. cerevisiae	False
Q9P5N1	SPBC359.04c	73	7.45392	unique	BlastP	S. cerevisiae	True (n=14)
O94510	SPBC646.06c	0	100	unique	BlastP	S. cerevisiae	False
Q874R4	SPBC947.04	0	100	unique	BlastP	S. cerevisiae	True (n=14)
Q96WV6	SPBPJ4664.02	109	0.00986924	unique	BlastP	S. cerevisiae	True (n=14)
O74412	SPCC1223.13	0	100	unique	BlastP	S. cerevisiae	False
Q9P6S0	SPCC1742.01	119	0.000244881	unique	BlastP	S. cerevisiae	True (n=14)
Q7Z9I1	SPCC188.09c	0	100	unique	BlastP	S. cerevisiae	True (n=14)
O74954	SPCC736.08	66	100	unique	BlastP	S. cerevisiae	False
O94532	SPCC895.05	336	7.41169e-30	unique	BlastP	S. cerevisiae	False
Q9UST7	SPBC336.07	299	9.5634e-26	conserved	BlastP	S. cerevisiae	False
O74173	SPCC1450.04	408	6.96575e-49	conserved	BlastP	S. cerevisiae	False
O13814	SPAC17H9.17c	399	1.64219e-42	conserved	BlastP	S. cerevisiae	False
Q10251	SPAC56F8.03	2272	1e-149	conserved	BlastP	S. cerevisiae	False
Q9USK1	SPCC4B3.11c	209	2.50968e-21	conserved	BlastP	S. cerevisiae	False
O42858	SPAC23H3.05c	573	2.74025e-68	conserved	BlastP	S. cerevisiae	False
Q92372	SPBC660.13c	1066	1.64664e-136	conserved	BlastP	S. cerevisiae	False
O60132	SPBC1706.01	165	2.67218e-10	conserved	BlastP	S. cerevisiae	False
Q9UTG6	SPAC1805.09c	202	3.65652e-16	conserved	BlastP	S. cerevisiae	False
P27638	SPAC31G5.09c	1104	2.21983e-149	conserved	BlastP	S. cerevisiae	False
P40377	SPBC4.04c	2582	1e-149	conserved	BlastP	S. cerevisiae	False
O74946	SPCC553.09c	694	4.87664e-81	conserved	BlastP	S. cerevisiae	False
Q9P4X4	SPAC959.02	584	4.28622e-73	conserved	BlastP	S. cerevisiae	False
Q10325	SPAC17G8.13c	731	1.71756e-87	conserved	BlastP	S. cerevisiae	False
Q9UUF1	SPBC17A3.08	570	4.16646e-69	conserved	BlastP	S. cerevisiae	False
P24339	SPAC25G10.07c	1081	9.26434e-128	conserved	BlastP	S. cerevisiae	False
Q9P7V9	SPBC1703.12	626	9.09247e-71	conserved	BlastP	S. cerevisiae	False
O13651	SPBC8D2.06	3515	1e-149	conserved	BlastP	S. cerevisiae	False
Q9URX8	SPAC890.06	1712	1e-149	conserved	BlastP	S. cerevisiae	False
O60082	SPCC1494.08c	192	4.5994e-15	conserved	BlastP	S. cerevisiae	False
Q8WZK1	SPBC839.09c	142	9.83991e-11	conserved	BlastP	S. cerevisiae	False
O42893	SPBC660.07	2145	1e-149	conserved	BlastP	S. cerevisiae	False
O14171	SPAC4D7.04c	530	2.42227e-65	conserved	BlastP	S. cerevisiae	False
O60154	SPBC19C7.05	111	8.82701e-06	conserved	BlastP	S. cerevisiae	False
Q9HDU5	SPBPB2B2.10c	1292	1e-149	conserved	BlastP	S. cerevisiae	False
O42899	SPBC119.06	547	7.46799e-68	conserved	BlastP	S. cerevisiae	False
Q9P381	SPBC13A2.03	1019	3.40715e-134	conserved	BlastP	S. cerevisiae	False
O59780	SPCC320.03	183	2.57762e-12	conserved	BlastP	S. cerevisiae	False
Q9URX7	SPAC890.07c	1013	9.70242e-137	conserved	BlastP	S. cerevisiae	False
O74870	SPCC31H12.02c	204	7.60576e-17	conserved	BlastP	S. cerevisiae	False
O74799	SPBC2D10.05	487	4.17329e-54	conserved	BlastP	S. cerevisiae	False
O59800	SPCC550.02c	276	3.04713e-26	conserved	BlastP	S. cerevisiae	False
Q9P7Q4	SPAC1834.11c	1999	1e-149	conserved	BlastP	S. cerevisiae	False
Q09188	SPBC530.10c	1248	1e-149	conserved	BlastP	S. cerevisiae	False
O13621	SPBC691.05c	298	2.24003e-26	conserved	BlastP	S. cerevisiae	False
O94355	SPBC428.06c	70	9.33	conserved	BlastP	S. cerevisiae	False
O42900	SPBC119.07	1160	1.14404e-131	conserved	BlastP	S. cerevisiae	False
Q10248	SPAC4G9.20c	714	2.63884e-92	conserved	BlastP	S. cerevisiae	False
O60184	SPBC23E6.09	1245	1e-149	conserved	BlastP	S. cerevisiae	False
O43089	SPBC947.14c	50	100	conserved	BlastP	S. cerevisiae	False
P40387	SPAC328.03	1743	1e-149	conserved	BlastP	S. cerevisiae	False
P08463	SPBC1734.14c	394	4.53107e-49	conserved	BlastP	S. cerevisiae	False
Q1MTN3	SPBC336.15	66	100	conserved	BlastP	S. cerevisiae	False
P04551	SPBC11B10.09	1002	3.33503e-136	conserved	BlastP	S. cerevisiae	False
Q9UUA4	SPBC409.21	66	22.9384	conserved	BlastP	S. cerevisiae	False
O74416	SPCC14G10.03c	191	3.99649e-18	conserved	BlastP	S. cerevisiae	False
O43017	SPBC354.03	328	8.31385e-32	conserved	BlastP	S. cerevisiae	False
Q9USY7	SPBC1706.03	885	2.95785e-105	conserved	BlastP	S. cerevisiae	False
Q9P6L7	SPAC688.09	789	9.9237e-102	conserved	BlastP	S. cerevisiae	False
P40996	SPAC22H10.07	600	2.49549e-69	conserved	BlastP	S. cerevisiae	False
Q9P7Q2	SPAC186.01	0	100	unique	Foldseek	S. cerevisiae	True (n=14)
Q92340	SPAC1F8.02c	0	100	unique	Foldseek	S. cerevisiae	False
Q92344	SPAC1F8.06	0	100	unique	Foldseek	S. cerevisiae	True (n=14)
Q10211	SPAC4H3.03c	323	2.916e-10	unique	Foldseek	S. cerevisiae	False
P0CU05	SPAC977.07c	148	1.041e-05	unique	Foldseek	S. cerevisiae	True (n=14)
Q9HDY9	SPAP11E10.02c	0	100	unique	Foldseek	S. cerevisiae	True (n=14)
Q8TFG9	SPAPB15E9.01c	0	100	unique	Foldseek	S. cerevisiae	True (n=14)
Q9C0Z8	SPAPB1E7.11c	0	100	unique	Foldseek	S. cerevisiae	False
Q9C0Y2	SPAPB2C8.01	0	100	unique	Foldseek	S. cerevisiae	True (n=14)
Q10340	SPBC106.19	37	7.014	unique	Foldseek	S. cerevisiae	False
Q9URU4	SPBC1289.15	0	100	unique	Foldseek	S. cerevisiae	True (n=14)
P0CU04	SPBC1348.08c	144	5.992e-05	unique	Foldseek	S. cerevisiae	True (n=14)
O74308	SPBC15D4.02	0	100	unique	Foldseek	S. cerevisiae	False
O94309	SPBC215.04	0	100	unique	Foldseek	S. cerevisiae	False
O74346	SPBC21D10.06c	0	100	unique	Foldseek	S. cerevisiae	True (n=14)
O43019	SPBC354.05c	0	100	unique	Foldseek	S. cerevisiae	False
Q9P5N1	SPBC359.04c	0	100	unique	Foldseek	S. cerevisiae	True (n=14)
O94510	SPBC646.06c	85	0.000812	unique	Foldseek	S. cerevisiae	False
Q874R4	SPBC947.04	0	100	unique	Foldseek	S. cerevisiae	True (n=14)
Q96WV6	SPBPJ4664.02	0	100	unique	Foldseek	S. cerevisiae	True (n=14)
O74412	SPCC1223.13	0	100	unique	Foldseek	S. cerevisiae	False
Q9P6S0	SPCC1742.01	0	100	unique	Foldseek	S. cerevisiae	True (n=14)
Q7Z9I1	SPCC188.09c	0	100	unique	Foldseek	S. cerevisiae	True (n=14)
O74954	SPCC736.08	0	100	unique	Foldseek	S. cerevisiae	False
O94532	SPCC895.05	0	100	unique	Foldseek	S. cerevisiae	False
Q9UST7	SPBC336.07	0	100	conserved	Foldseek	S. cerevisiae	False
O74173	SPCC1450.04	523	1.863e-21	conserved	Foldseek	S. cerevisiae	False
O13814	SPAC17H9.17c	1208	1.398e-32	conserved	Foldseek	S. cerevisiae	False
Q10251	SPAC56F8.03	0	100	conserved	Foldseek	S. cerevisiae	False
Q9USK1	SPCC4B3.11c	341	1.825e-11	conserved	Foldseek	S. cerevisiae	False
O42858	SPAC23H3.05c	1407	1.831e-37	conserved	Foldseek	S. cerevisiae	False
Q92372	SPBC660.13c	1789	2.035e-65	conserved	Foldseek	S. cerevisiae	False
O60132	SPBC1706.01	0	100	conserved	Foldseek	S. cerevisiae	False
Q9UTG6	SPAC1805.09c	635	9.113e-22	conserved	Foldseek	S. cerevisiae	False
P27638	SPAC31G5.09c	1853	3.646e-44	conserved	Foldseek	S. cerevisiae	False
P40377	SPBC4.04c	3933	1e-149	conserved	Foldseek	S. cerevisiae	False
O74946	SPCC553.09c	1738	5.362e-55	conserved	Foldseek	S. cerevisiae	False
Q9P4X4	SPAC959.02	1012	8.725e-19	conserved	Foldseek	S. cerevisiae	False
Q10325	SPAC17G8.13c	1201	7.443e-35	conserved	Foldseek	S. cerevisiae	False
Q9UUF1	SPBC17A3.08	1167	4.069e-32	conserved	Foldseek	S. cerevisiae	False
P24339	SPAC25G10.07c	1321	2.402e-60	conserved	Foldseek	S. cerevisiae	False
Q9P7V9	SPBC1703.12	0	100	conserved	Foldseek	S. cerevisiae	False
O13651	SPBC8D2.06	6704	1e-149	conserved	Foldseek	S. cerevisiae	False
Q9URX8	SPAC890.06	2920	1.971e-67	conserved	Foldseek	S. cerevisiae	False
O60082	SPCC1494.08c	402	3.858e-15	conserved	Foldseek	S. cerevisiae	False
Q8WZK1	SPBC839.09c	0	100	conserved	Foldseek	S. cerevisiae	False
O42893	SPBC660.07	3843	4.684e-83	conserved	Foldseek	S. cerevisiae	False
O14171	SPAC4D7.04c	1074	5.379e-28	conserved	Foldseek	S. cerevisiae	False
O60154	SPBC19C7.05	0	100	conserved	Foldseek	S. cerevisiae	False
Q9HDU5	SPBPB2B2.10c	2338	7.383e-58	conserved	Foldseek	S. cerevisiae	False
O42899	SPBC119.06	800	3.053e-26	conserved	Foldseek	S. cerevisiae	False
Q9P381	SPBC13A2.03	1715	7.989e-35	conserved	Foldseek	S. cerevisiae	False
O59780	SPCC320.03	0	100	conserved	Foldseek	S. cerevisiae	False
Q9URX7	SPAC890.07c	1934	5.137e-54	conserved	Foldseek	S. cerevisiae	False
O74870	SPCC31H12.02c	640	8.901e-14	conserved	Foldseek	S. cerevisiae	False
O74799	SPBC2D10.05	1051	1.247e-29	conserved	Foldseek	S. cerevisiae	False
O59800	SPCC550.02c	517	1.481e-23	conserved	Foldseek	S. cerevisiae	False
Q9P7Q4	SPAC1834.11c	3756	6.093e-100	conserved	Foldseek	S. cerevisiae	False
Q09188	SPBC530.10c	1830	2.986e-33	conserved	Foldseek	S. cerevisiae	False
O13621	SPBC691.05c	773	1.028e-20	conserved	Foldseek	S. cerevisiae	False
O94355	SPBC428.06c	125	0.001269	conserved	Foldseek	S. cerevisiae	False
O42900	SPBC119.07	0	100	conserved	Foldseek	S. cerevisiae	False
Q10248	SPAC4G9.20c	1147	8.638e-23	conserved	Foldseek	S. cerevisiae	False
O60184	SPBC23E6.09	0	100	conserved	Foldseek	S. cerevisiae	False
O43089	SPBC947.14c	52	0.4306	conserved	Foldseek	S. cerevisiae	False
P40387	SPAC328.03	3076	4.633e-71	conserved	Foldseek	S. cerevisiae	False
P08463	SPBC1734.14c	670	8.638e-18	conserved	Foldseek	S. cerevisiae	False
Q1MTN3	SPBC336.15	0	100	conserved	Foldseek	S. cerevisiae	False
P04551	SPBC11B10.09	1624	1.032e-39	conserved	Foldseek	S. cerevisiae	False
Q9UUA4	SPBC409.21	352	2.057e-08	conserved	Foldseek	S. cerevisiae	False
O74416	SPCC14G10.03c	224	2.264e-06	conserved	Foldseek	S. cerevisiae	False
O43017	SPBC354.03	824	1.055e-22	conserved	Foldseek	S. cerevisiae	False
Q9USY7	SPBC1706.03	1603	1.067e-45	conserved	Foldseek	S. cerevisiae	False
Q9P6L7	SPAC688.09	1384	1.314e-28	conserved	Foldseek	S. cerevisiae	False
P40996	SPAC22H10.07	109	0.0005444	conserved	Foldseek	S. cerevisiae	False
Q9P7Q2	SPAC186.01	0	100	unique	BlastP	C. albicans	True (n=14)
Q92340	SPAC1F8.02c	0	100	unique	BlastP	C. albicans	False
Q92344	SPAC1F8.06	0	100	unique	BlastP	C. albicans	True (n=14)
Q10211	SPAC4H3.03c	0	100	unique	BlastP	C. albicans	False
P0CU05	SPAC977.07c	57	100	unique	BlastP	C. albicans	True (n=14)
Q9HDY9	SPAP11E10.02c	99	0.0314321	unique	BlastP	C. albicans	True (n=14)
Q8TFG9	SPAPB15E9.01c	0	100	unique	BlastP	C. albicans	True (n=14)
Q9C0Z8	SPAPB1E7.11c	60	100	unique	BlastP	C. albicans	False
Q9C0Y2	SPAPB2C8.01	250	7.47373e-20	unique	BlastP	C. albicans	True (n=14)
Q10340	SPBC106.19	0	100	unique	BlastP	C. albicans	False
Q9URU4	SPBC1289.15	81	4.87746	unique	BlastP	C. albicans	True (n=14)
P0CU04	SPBC1348.08c	57	100	unique	BlastP	C. albicans	True (n=14)
O74308	SPBC15D4.02	165	8.74769e-11	unique	BlastP	C. albicans	False
O94309	SPBC215.04	58	20.7217	unique	BlastP	C. albicans	False
O74346	SPBC21D10.06c	0	100	unique	BlastP	C. albicans	True (n=14)
O43019	SPBC354.05c	202	1.25111e-14	unique	BlastP	C. albicans	False
Q9P5N1	SPBC359.04c	0	100	unique	BlastP	C. albicans	True (n=14)
O94510	SPBC646.06c	58	100	unique	BlastP	C. albicans	False
Q874R4	SPBC947.04	0	100	unique	BlastP	C. albicans	True (n=14)
Q96WV6	SPBPJ4664.02	607	7.16111e-62	unique	BlastP	C. albicans	True (n=14)
O74412	SPCC1223.13	0	100	unique	BlastP	C. albicans	False
Q9P6S0	SPCC1742.01	127	2.27603e-05	unique	BlastP	C. albicans	True (n=14)
Q7Z9I1	SPCC188.09c	115	0.000183926	unique	BlastP	C. albicans	True (n=14)
O74954	SPCC736.08	0	100	unique	BlastP	C. albicans	False
O94532	SPCC895.05	364	3.17752e-33	unique	BlastP	C. albicans	False
Q9UST7	SPBC336.07	0	100	conserved	BlastP	C. albicans	False
O74173	SPCC1450.04	445	2.69148e-54	conserved	BlastP	C. albicans	False
O13814	SPAC17H9.17c	400	8.05207e-43	conserved	BlastP	C. albicans	False
Q10251	SPAC56F8.03	2253	1e-149	conserved	BlastP	C. albicans	False
Q9USK1	SPCC4B3.11c	222	3.72198e-23	conserved	BlastP	C. albicans	False
O42858	SPAC23H3.05c	833	6.50536e-107	conserved	BlastP	C. albicans	False
Q92372	SPBC660.13c	1007	1.18354e-127	conserved	BlastP	C. albicans	False
O60132	SPBC1706.01	122	3.96087e-05	conserved	BlastP	C. albicans	False
Q9UTG6	SPAC1805.09c	240	2.24348e-21	conserved	BlastP	C. albicans	False
P27638	SPAC31G5.09c	1180	1e-149	conserved	BlastP	C. albicans	False
P40377	SPBC4.04c	2464	1e-149	conserved	BlastP	C. albicans	False
O74946	SPCC553.09c	711	7.64005e-84	conserved	BlastP	C. albicans	False
Q9P4X4	SPAC959.02	566	3.82973e-70	conserved	BlastP	C. albicans	False
Q10325	SPAC17G8.13c	699	1.10027e-84	conserved	BlastP	C. albicans	False
Q9UUF1	SPBC17A3.08	569	7.6101e-69	conserved	BlastP	C. albicans	False
P24339	SPAC25G10.07c	792	9.81905e-89	conserved	BlastP	C. albicans	False
Q9P7V9	SPBC1703.12	651	8.57731e-75	conserved	BlastP	C. albicans	False
O13651	SPBC8D2.06	3515	1e-149	conserved	BlastP	C. albicans	False
Q9URX8	SPAC890.06	1195	2.30897e-139	conserved	BlastP	C. albicans	False
O60082	SPCC1494.08c	0	100	conserved	BlastP	C. albicans	False
Q8WZK1	SPBC839.09c	0	100	conserved	BlastP	C. albicans	False
O42893	SPBC660.07	1936	1e-149	conserved	BlastP	C. albicans	False
O14171	SPAC4D7.04c	607	1.96207e-76	conserved	BlastP	C. albicans	False
O60154	SPBC19C7.05	69	4.41855	conserved	BlastP	C. albicans	False
Q9HDU5	SPBPB2B2.10c	1481	1e-149	conserved	BlastP	C. albicans	False
O42899	SPBC119.06	510	3.56376e-62	conserved	BlastP	C. albicans	False
Q9P381	SPBC13A2.03	1060	1.89663e-140	conserved	BlastP	C. albicans	False
O59780	SPCC320.03	185	1.52534e-12	conserved	BlastP	C. albicans	False
Q9URX7	SPAC890.07c	963	5.10863e-129	conserved	BlastP	C. albicans	False
O74870	SPCC31H12.02c	215	2.58953e-18	conserved	BlastP	C. albicans	False
O74799	SPBC2D10.05	666	2.66085e-80	conserved	BlastP	C. albicans	False
O59800	SPCC550.02c	301	3.79287e-30	conserved	BlastP	C. albicans	False
Q9P7Q4	SPAC1834.11c	1694	1e-149	conserved	BlastP	C. albicans	False
Q09188	SPBC530.10c	1271	1e-149	conserved	BlastP	C. albicans	False
O13621	SPBC691.05c	559	1.12723e-59	conserved	BlastP	C. albicans	False
O94355	SPBC428.06c	115	1.64955e-05	conserved	BlastP	C. albicans	False
O42900	SPBC119.07	983	6.42246e-108	conserved	BlastP	C. albicans	False
Q10248	SPAC4G9.20c	745	3.24231e-97	conserved	BlastP	C. albicans	False
O60184	SPBC23E6.09	1246	1e-149	conserved	BlastP	C. albicans	False
O43089	SPBC947.14c	58	46.0426	conserved	BlastP	C. albicans	False
P40387	SPAC328.03	1789	1e-149	conserved	BlastP	C. albicans	False
P08463	SPBC1734.14c	384	3.63403e-48	conserved	BlastP	C. albicans	False
Q1MTN3	SPBC336.15	65	100	conserved	BlastP	C. albicans	False
P04551	SPBC11B10.09	1041	8.14378e-142	conserved	BlastP	C. albicans	False
Q9UUA4	SPBC409.21	54	100	conserved	BlastP	C. albicans	False
O74416	SPCC14G10.03c	191	4.70705e-18	conserved	BlastP	C. albicans	False
O43017	SPBC354.03	419	3.00508e-46	conserved	BlastP	C. albicans	False
Q9USY7	SPBC1706.03	1014	6.70089e-124	conserved	BlastP	C. albicans	False
Q9P6L7	SPAC688.09	847	2.0058e-110	conserved	BlastP	C. albicans	False
P40996	SPAC22H10.07	551	4.44834e-63	conserved	BlastP	C. albicans	False
Q9P7Q2	SPAC186.01	0	100	unique	Foldseek	C. albicans	True (n=14)
Q92340	SPAC1F8.02c	0	100	unique	Foldseek	C. albicans	False
Q92344	SPAC1F8.06	0	100	unique	Foldseek	C. albicans	True (n=14)
Q10211	SPAC4H3.03c	89	0.01254	unique	Foldseek	C. albicans	False
P0CU05	SPAC977.07c	0	100	unique	Foldseek	C. albicans	True (n=14)
Q9HDY9	SPAP11E10.02c	0	100	unique	Foldseek	C. albicans	True (n=14)
Q8TFG9	SPAPB15E9.01c	0	100	unique	Foldseek	C. albicans	True (n=14)
Q9C0Z8	SPAPB1E7.11c	0	100	unique	Foldseek	C. albicans	False
Q9C0Y2	SPAPB2C8.01	0	100	unique	Foldseek	C. albicans	True (n=14)
Q10340	SPBC106.19	0	100	unique	Foldseek	C. albicans	False
Q9URU4	SPBC1289.15	0	100	unique	Foldseek	C. albicans	True (n=14)
P0CU04	SPBC1348.08c	0	100	unique	Foldseek	C. albicans	True (n=14)
O74308	SPBC15D4.02	0	100	unique	Foldseek	C. albicans	False
O94309	SPBC215.04	0	100	unique	Foldseek	C. albicans	False
O74346	SPBC21D10.06c	0	100	unique	Foldseek	C. albicans	True (n=14)
O43019	SPBC354.05c	0	100	unique	Foldseek	C. albicans	False
Q9P5N1	SPBC359.04c	0	100	unique	Foldseek	C. albicans	True (n=14)
O94510	SPBC646.06c	40	0.1129	unique	Foldseek	C. albicans	False
Q874R4	SPBC947.04	0	100	unique	Foldseek	C. albicans	True (n=14)
Q96WV6	SPBPJ4664.02	0	100	unique	Foldseek	C. albicans	True (n=14)
O74412	SPCC1223.13	0	100	unique	Foldseek	C. albicans	False
Q9P6S0	SPCC1742.01	0	100	unique	Foldseek	C. albicans	True (n=14)
Q7Z9I1	SPCC188.09c	22	9.048	unique	Foldseek	C. albicans	True (n=14)
O74954	SPCC736.08	0	100	unique	Foldseek	C. albicans	False
O94532	SPCC895.05	0	100	unique	Foldseek	C. albicans	False
Q9UST7	SPBC336.07	0	100	conserved	Foldseek	C. albicans	False
O74173	SPCC1450.04	0	100	conserved	Foldseek	C. albicans	False
O13814	SPAC17H9.17c	1308	2.25e-34	conserved	Foldseek	C. albicans	False
Q10251	SPAC56F8.03	0	100	conserved	Foldseek	C. albicans	False
Q9USK1	SPCC4B3.11c	0	100	conserved	Foldseek	C. albicans	False
O42858	SPAC23H3.05c	656	1.965e-20	conserved	Foldseek	C. albicans	False
Q92372	SPBC660.13c	0	100	conserved	Foldseek	C. albicans	False
O60132	SPBC1706.01	0	100	conserved	Foldseek	C. albicans	False
Q9UTG6	SPAC1805.09c	0	100	conserved	Foldseek	C. albicans	False
P27638	SPAC31G5.09c	1954	7.921e-46	conserved	Foldseek	C. albicans	False
P40377	SPBC4.04c	0	100	conserved	Foldseek	C. albicans	False
O74946	SPCC553.09c	0	100	conserved	Foldseek	C. albicans	False
Q9P4X4	SPAC959.02	100	0.03981	conserved	Foldseek	C. albicans	False
Q10325	SPAC17G8.13c	958	3.678e-33	conserved	Foldseek	C. albicans	False
Q9UUF1	SPBC17A3.08	33	1.829	conserved	Foldseek	C. albicans	False
P24339	SPAC25G10.07c	0	100	conserved	Foldseek	C. albicans	False
Q9P7V9	SPBC1703.12	0	100	conserved	Foldseek	C. albicans	False
O13651	SPBC8D2.06	0	100	conserved	Foldseek	C. albicans	False
Q9URX8	SPAC890.06	0	100	conserved	Foldseek	C. albicans	False
O60082	SPCC1494.08c	163	2.447e-07	conserved	Foldseek	C. albicans	False
Q8WZK1	SPBC839.09c	0	100	conserved	Foldseek	C. albicans	False
O42893	SPBC660.07	3426	1.769e-75	conserved	Foldseek	C. albicans	False
O14171	SPAC4D7.04c	0	100	conserved	Foldseek	C. albicans	False
O60154	SPBC19C7.05	0	100	conserved	Foldseek	C. albicans	False
Q9HDU5	SPBPB2B2.10c	0	100	conserved	Foldseek	C. albicans	False
O42899	SPBC119.06	140	6.12e-05	conserved	Foldseek	C. albicans	False
Q9P381	SPBC13A2.03	0	100	conserved	Foldseek	C. albicans	False
O59780	SPCC320.03	0	100	conserved	Foldseek	C. albicans	False
Q9URX7	SPAC890.07c	0	100	conserved	Foldseek	C. albicans	False
O74870	SPCC31H12.02c	0	100	conserved	Foldseek	C. albicans	False
O74799	SPBC2D10.05	564	3.54e-18	conserved	Foldseek	C. albicans	False
O59800	SPCC550.02c	475	1.239e-23	conserved	Foldseek	C. albicans	False
Q9P7Q4	SPAC1834.11c	3223	3.641e-95	conserved	Foldseek	C. albicans	False
Q09188	SPBC530.10c	512	1.899e-11	conserved	Foldseek	C. albicans	False
O13621	SPBC691.05c	0	100	conserved	Foldseek	C. albicans	False
O94355	SPBC428.06c	33	3.533	conserved	Foldseek	C. albicans	False
O42900	SPBC119.07	0	100	conserved	Foldseek	C. albicans	False
Q10248	SPAC4G9.20c	572	3.483e-12	conserved	Foldseek	C. albicans	False
O60184	SPBC23E6.09	0	100	conserved	Foldseek	C. albicans	False
O43089	SPBC947.14c	0	100	conserved	Foldseek	C. albicans	False
P40387	SPAC328.03	2871	3.635e-66	conserved	Foldseek	C. albicans	False
P08463	SPBC1734.14c	0	100	conserved	Foldseek	C. albicans	False
Q1MTN3	SPBC336.15	0	100	conserved	Foldseek	C. albicans	False
P04551	SPBC11B10.09	1697	1.056e-40	conserved	Foldseek	C. albicans	False
Q9UUA4	SPBC409.21	0	100	conserved	Foldseek	C. albicans	False
O74416	SPCC14G10.03c	0	100	conserved	Foldseek	C. albicans	False
O43017	SPBC354.03	849	1.055e-22	conserved	Foldseek	C. albicans	False
Q9USY7	SPBC1706.03	0	100	conserved	Foldseek	C. albicans	False
Q9P6L7	SPAC688.09	590	2.026e-13	conserved	Foldseek	C. albicans	False
P40996	SPAC22H10.07	0	100	conserved	Foldseek	C. albicans	False

## Sheet: 3_omics_sources
# Title: 3_omics_sources
# Correspondence: b.heineike@ucl.ac.uk or j.bahler@ucl.ac.uk
#Summary of omics data sources used in the study.
Author	Type of data	Processed?	Normalisation	Accessed from
Clement-Ziza et al. (2014)	RNA-seq of segregants grown on EMM	Raw count matrix	DESeq	Supplementary dataset S4
Clement-Ziza et al. (2014)	Whole-genome sequencing of parental strains (JB50, JB759)	Raw FASTQ		ENA: ERX007392 and ERX007395
Jeffares et al. (2015)	Short variants in wild isolates	Processed .vcf files		Figshare associate with publication
Atkinson et al. (2018)	RNA-seq in various conditions (including EMM and YES)	Processed gene-conditions fold-change matrix		Supplementary table 3.
Kwon et al. (2012)	ChIP-seq data on mbx2-HA strain	Processed list of hits		Supplementary files
Kwon et al. (2012)	Microarray data on mbx2OE strain	Processed list of fold-change values		Supplementary files
Linder et al. (2008)	Microarray data on Mediator deletion strains grown on EMM	Processed matrix		Supplementary files
Szilagyi et al. (2012)	Microarray data on fkh2 deletion strain	Raw .CEL files	MAS5, using Affy	GEO: GSE31642
Garg et al. (2015)	Microarray data on fkh2 deletion strain across timepoints	Processed fold-change matrix		GEO: GSE60718
Garg et al. (2015)	ChIP-seq data on fkh2-TAP strain	Processed list of targets		Supplementary files
Garg et al. (2023)	RNA-seq of lab strain grown in Phosphate-minus media	Processed DEseq comparison between timepoints	DESeq	GEO: GSE217953

## Sheet: 4_segregant_genotypes
# Title: 4_segregant_genotypes
# Correspondence: b.heineike@ucl.ac.uk or j.bahler@ucl.ac.uk
#Table of segregant genotypes used in the QTL analysis. Y0036 is alternative name for JB759, while 968 is for JB50
chromosome	position	968_allele	Y0036_allele	968	Y0036	R1_1	R1_2	R1_3	R1_5	R1_6	R1_7	R1_8	R1_10	R1_11	R1_12	R1_13	R1_16	R1_15	R1_17	R1_18	R1_19	R1_20	R1_21	R1_22	R1_23	R1_24	R1_14	R1_25	R1_26	R1_27	R1_28	R1_29	R1_30	R1_31	R1_32	R1_33	R1_35	R1_36	R1_37	R1_38	R1_39	R1_40	R1_41	R1_42	R1_43	R1_46	R1_47	R1_9	R1_34
chromosome_1	16608	A	G	0	1																																												1
chromosome_1	23331	C	A	0	1																																												1
chromosome_1	49259	T	C	0	1																																												1
chromosome_1	49262	C	T	0	1																																												1
chromosome_1	49265	C	T	0	1																																												1
chromosome_1	54120	A	G	0	1	1	0	0	1	0	0	1	0	0	0	0	0	1	0	0	0	0	1	0	1	1	1	1	1	0	0	1	0	1	1	0	1	1	1	1	0	0	1	0	0	1	1	0	1
chromosome_1	60438	C	T	0	1	1	0	0	1	0	0	1	0	0	0	0	0	1	0	0	0	0	1	0	1	1	1	1	1	0	0	1	0	1	1	0	1	1	1	1	0	0	1	0	0	1	1	0	1
chromosome_1	71120	A	G	0	1	1	0	0	1	0	0	1	0	0	0	0	0		0	0	0	0	1	0	1	1	1	1	1	0	0	1	0	1	1	0	1	1	1	1	0	0	1	0	0	1	1	0	1
chromosome_1	74490	CTT	C	0	1	1	0	0	1	0	0	1	0	0	0	0	0		0	0	0	0	1	0	1	1	1	1	1	0	0	1	0	1	1	0	1	1	1	1	0	0	1	0	0	1	1	0	1
chromosome_1	78435	G	A	0	1	1	0	0	1	0	0	1	0	0	0	0	0		0	0	0	0	1	0	1	1	1	1	1	0	0	1	0	1	1	0	1	1	1	1	0	0	1	0	0	1	1	0	0
chromosome_1	81660	C	T	0	1	1	0	0	1	0	0	1	0	0	0	0	0		0	0	0	0	1	0	1	1	1	1	1	0	0	1	0	1	1	0	1	1	1	1	0	0	1	0	0	1	1	0	0
chromosome_1	84031	T	G	0	1	1	0	0	1	0	0	1	0	0	0	0	0		0	0	0	0	1	0	1	1	1	1	1	0	0	1	0	1	1	0	1	1	1	1	0	0	1	0	0	1	1	0	0
chromosome_1	88372	T	C	0	1	1	0	0	1	0	0	1	0	0	0	0	0		0	0	0	0	1	0	1	1	1	1	1	0	0	1	0	1	1	0	1	1	1	1	0	0	1	0	0	1	1	0	0
chromosome_1	95401	G	A	0	1	1	0	0	1	0	0	1	0	0	0	0	0		0	0	0	0	1	0	1	1	1	1	1	0	0	1	0	1	1	0	1	1		1	0	0	1	0	0	1	1	0	0
chromosome_1	96474	GCTGCTACTCCGGCGGCAGCTGCTACTC	G	0	1	1	0	0	1	0	0	1	0	0	0	0	0		0	0	0	0	1	0	1	1	1	1	1	0	0		0	1	1	0	1	1		1	0	0	1	0		1		0	0
chromosome_1	107624	G	GT	0	1	1	0	0	1	0	0	1	0	0	0	0	0		0	0	0	0	1	0	1	1	1	1	1	0	0		0	1	1	0	1	1		1	0	0	1	0		1		0	1
chromosome_1	109681	G	C	0	1	1	0	0	1	0	0	1	0	0	0	0	0	0	0	0	0	0	1	0	1	1	1	1	1	0	0	0	0	1	1	0	1	1	0	1	0	0	1	0		1		0	1
chromosome_1	110482	T	TA	0	1	1	0	0	1	0	0	1	0	0	0	0	0	0	0	0	0	0	1	0	1	1	1	1	1	0	0	0	0	1	1	0	1	1	0	1	0	0	1	0		1		0	1
chromosome_1	114557	T	C	0	1	1	0	0	1	0	0	1	0	0	0	0	0	0	0	0	0	0	1	0	1	1	1	1	1	0	0	0	0	1	1	0	1	1	0	1	0	0	1	0		1	0	0	1
chromosome_1	115309	A	G	0	1	1	0	0	1	0	0	1	0	0	0	0	0	0	0	0	0	0	1	0	1	1	1	1	1	0	0	0	0	1	1	0	1	1	0	1	0	0	1	0	1	1	0	0	1
chromosome_1	118031	T	C	0	1	1	0	0	1	0	0	1	0	0	0	0	0	0	0	0	0	0	1	0	1	1	1	1	1	0	0	0	0	1	1	0	1	1	0	1	0	0	1	0	1	1	0	0	1
chromosome_1	118559	C	G	0	1	1	0	0	1	0	0	1	0	0	0	0	0	0	0	0	0	0	1	0	1	1	1	1	1	0	0	0	0	1	1	0	1	1	0	1	0	0	1	0	1	1	0	0	1
chromosome_1	119888	G	A,T	0	1	1	0	0	1	0	0	1	0	0	0	0	0	0	0	0	0	0	1	0	1	1	1	1	1	0	0	0	0	1	1	0	1	1	0	1	0	0	1	0	1	1	0	0
chromosome_1	121728	C	T	0	1	1	0	0	1	0	0	1	0	0	0	0	0	0	0	0	0	0	1	0	1	1	1	1	1	0	0	0	0	1	1	0	1	1	0	1	0	0	1	0	1	1	0	0	1
chromosome_1	121755	C	T	0	1	1	0	0	1	0	0	1	0	0	0	0	0	0	0	0	0	0	1	0	1	1	1	1	1	0	0	0	0	1	1	0	1	1	0	1	0	0	1	0	1	1	0	0	1
chromosome_1	124388	T	C	0	1	1	0	0	1	0	0	1	0	0	0	0	0	0	0	0	0	0	1	0	1	1	1	1	1	0	0	0	0	1	1	0	1	1	0	1	0	0	1	0	1	1	0	0	1
chromosome_1	125091	AT	A	0	1	1	0	0	1	0	0	1	0	0	0	0	0	0	0	0	0	0	1	0	1	1	1	1	1	0	0	0	0	1	1	0	1	1	0	1	0	0	1	0	1	1	0	0	1
chromosome_1	126067	G	A	0	1	1	0	0	1	0	0	1	0	0	0	0	0	0	0	0	0	0	1	0	1	1	1	1	1	0	0	0	0	1	1	0	1	1	0	1	0	0	1	0	1	1	0	0	1
chromosome_1	126699	A	C	0	1	1	0	0	1	0	0	1	0	0	0	0	0	0	0	0	0	0	1	0	1	1	1	1	1	0	0	0	0	1	1	0	1	1	0	1	0	0	1	0	1	1	0	0	1
chromosome_1	127204	G	A	0	1	1	0	0	1	0	0	1	0	0	0	0	0	0	0	0	0	0	1	0	1	1	1	1	1	0	0	0	0	1	1	0	1	1	0	1	0	0	1	0	1	1	0	0	1
chromosome_1	128081	C	CT	0	1	1	0	0	1	0	0	1	0	0	0	0	0	0	0	0	0	0	1	0	1	1	1	1	1	0	0	0	0	1	1	0	1	1	0	1	0	0	1	0	1	1	0	0	1
chromosome_1	132159	A	G	0	1	1	0	0	1	0	0	1	0	0	0	0	0	0	0	0	0	0	1	0	1	1	1	1	1	0	0	0	0	1	1	0	1	1	0	1	0	0	1	0	1	1	0	0	1
chromosome_1	134805	G	A	0	1	1	0	0	1	0	0	1	0	0	0	0	0	0	0	0	0	0	1	0	1	1	1	1	1	0	0	0	0	1	1	0	1	1	0	1	0	0	1	0	1	1	0	0	1
chromosome_1	135398	C	T	0	1	1	0	0	1	0	0	1	0	0	0	0	0	0	0	0	0	0	1	0	1	1	1	1	1	0	0	0	0	1	1	0	1	1	0	1	0	0	1	0	1	1	0	0	1
chromosome_1	135637	A	G	0	1	1	0	0	1	0	0	1	0	0	0	0	0	0	0	0	0	0	1	0	1	1	1	1	1	0	0	0	0	1	1	0	1	1	0	1	0	0	1	0	1	1	0	0	1
chromosome_1	135670	A	G	0	1	1	0	0	1	0	0	1	0	0	0	0	0	0	0	0	0	0	1	0	1	1	1	1	1	0	0	0	0	1	1	0	1	1	0	1	0	0	1	0	1	1	0	0	1
chromosome_1	135764	TA	T	0	1	1	0	0	1	0	0	1	0	0	0	0	0	0	0	0	0	0	1	0	1	1	1	1	1	0	0	0	0	1	1	0	1	1	0	1	0	0	1	0	1	1	0	0	1
chromosome_1	135992	A	G	0	1	1	0	0	1	0	0	1	0	0	0	0	0	0	0	0	0	0	1	0	1	1	1	1	1	0	0	0	0	1	1	0	1	1	0	1	0	0	1	0	1	1	0	0	1
chromosome_1	136011	A	AGT	0	1	1	0	0	1	0	0	1	0	0	0	0	0	0	0	0	0	0	1	0	1	1	1	1	1	0	0	0	0	1	1	0	1	1	0	1	0	0	1	0	1	1	0	0	1
chromosome_1	136094	C	T	0	1	1	0	0	1	0	0	1	0	0	0	0	0	0	0	0	0	0	1	0	1	1	1	1	1	0	0	0	0	1	1	0	1	1	0	1	0	0	1	0	1	1	0	0	1
chromosome_1	139768	T	C	0	1	1	0	0	1	0	0	1	0	0	0	0	0	0	0	0	0	0	1	0	1	1	1	1	1	0	0	0	0	1	1	0	1	1	0	1	0	0	1	0	1	1	0	0	1
chromosome_1	139892	A	G	0	1	1	0	0	1	0	0	1	0	0	0	0	0	0	0	0	0	0	1	0	1	1	1	1	1	0	0	0	0	1	1	0	1	1	0	1	0	0	1	0	1	1	0	0	1
chromosome_1	140774	G	T	0	1	1	0	0	1	0	0	1	0	0	0	0	0	0	0	0	0	0	1	0	1	1	1	1	1	0	0	0	0	1	1	0	1	1	0	1	0	0	1	0	1	1	0	0	1
chromosome_1	141234	G	A	0	1	1	0	0	1	0	0	1	0	0	0	0	0	0	0	0	0	0	1	0	1	1	1	1	1	0	0	0	0	1	1	0	1	1	0	1	0	0	1	0	1	1	0	0	1
chromosome_1	144322	G	A	0	1	1	0	0	1	0	0	1	0	0	0	0	0	0	0	0	0	0	1	0	1	1	1	1	1	0	0	0	0	1	1	0	1	1	0	1	0	0	1	0	1	1	0	0	1
chromosome_1	144647	T	G	0	1	1	0	0	1	0	0	1	0	0	0	0	0	0	0	0	0	0	1	0	1	1	1	1	1	0	0	0	0	1	1	0	1	1	0	1	0	0	1	0	1	1	0	0	1
chromosome_1	146400	A	G	0	1	1	0	0	1	0	0	1	0	0	0	0	0	0	0	0	0	0	1	0	1	1	1	1	1	0	0	0	0	1	1	0	1	1	0	1	0	0	1	0	1	1	0	0	1
chromosome_1	146734	T	C	0	1	1	0	0	1	0	0	1	0	0	0	0	0	0	0	0	0	0	1	0	1	1	1	1	1	0	0	0	0	1	1	0	1	1	0	1	0	0	1	0	1	1	0	0	1
chromosome_1	149074	C	G	0	1	1	0	0	1	0	0	1	0	0	0	0	0	0	0	0	0	0	1	0	1	1	1	1	1	0	0		0	1	1	0	1	1	0	1	0	0	1	0	1	1	0	0	1
chromosome_1	150277	A	G	0	1	1	0	0	1	0	0	1	0	0	0	0	0	0	0	0	0	0	1	0	1	1	1	1	1	0	0		0	1	1	0	1	1	0	1	0	0	1	0	1	1	0	0	1
chromosome_1	152637	T	C	0	1	1	0	0	1	0	0	1	0	0	0	0	0	0	0	0	0	0	1	0	1	1	1	1	1	0	0	1	0	1	1	0	1	1	0	1	0	0	1	0	1	1	0	0	1
chromosome_1	156754	C	T	0	1	1	0	0	1	0	0	1	0	0	0	0	0	0	0	0	0	0	1	0	1	0		1	0	0	0	1	0	0	0	0	0	1	0	1	0	0	1	0	0	1	0	0	1
chromosome_1	162963	G	A	0	1	1	0	0	1	0	0	1	0	0	0	0	0	0	0	0	0	0	1	0	1	0		1	0	0	0	0	0	0	0	0	0	1	0	1	0	0	1	0	0	1	0	0	1
chromosome_1	163061	C	T	0	1	1	0	0	1	0	0	1	0	0	0	0	0	0	0	0	0	0	1	0	1	0	0	1	0	0	0	0	0	0	0	0	0	1	0	1	0	0	1	0	0	1	0	0	1
chromosome_1	164921	G	A	0	1	1	0	0	1	0	0	1	0	0	0	0	0	0	0	0	0	0	1	0	1	0	0	1	0	0	0	0	0	0	0	0	0	1	0	1	0	0	1	0	0	1	0	0	1
chromosome_1	165673	A	G	0	1	1	0	0	1	0	0	1	0	0	0	0	0	0	0	0	0	0	1	0	1	0	0	1	0	0	0	0	0	0	0	0	0	1	0	1	0	0	1	0	0	1	0	0	1
chromosome_1	168534	T	G	0	1	1	0	0	1	0	0	1	0	0	0	0	0	0	0	0	0	0	1	0	1	0	0	1	0	0	0	0	0	0	0	0	0	1	0	1	0	0	1	0	0	1	0	0	1
chromosome_1	170928	C	CT	0	1	1	0	0	1	0	0	1	0	0	0	0	0	0	0	0	0	0	1	0	1	0	0	1	0	0	0	0	0	0	0	0	0	1	0	1	0	0	1	0	0	1	0	0	1
chromosome_1	173079	A	C	0	1	1	0	0	1	0	0	1	0	0	0	0	0	0	0	0	0	0	1	0	1	0	0	1	0	0	0	0	0	0	0	0	0	1	0	1	0	0	1	0	0	1	0	0	1
chromosome_1	173651	T	G	0	1	1	0	0	1	0	0	1	0	0	0	0	0	0	0	0	0	0	1	0	1	0	0	1	0	0	0	0	0	0	0	0	0	1	0	1	0	0	1	0	0	1	0	0	1
chromosome_1	187224	T	C	0	1	1	0	0	1	0	0	1	0	0	0	0	0	0	0	0	0	0	1	0	1	0	0	1	0	0	0	0	0	0	0	0	0	1	0	1	0	0	1	0	0	1	0	0	1
chromosome_1	193574	G	A	0	1	1	0	0	1	0	0	1	0	0	0	0	0	0	0	0	0	0	1	0	1	0	0	1	0	0	0	0	0	0	0	0	0	1	0	1	0	0	1	0	0	1	0	0	1
chromosome_1	196598	T	C	0	1	1	0	0	1	0	0	1	0	0	0	0	0	0	0	0	0	0	1	0	1	0	0	1	0	0	0	0	0	0	0	0	0	1	0	1	0	0	1	0	0	1	0	0	1
chromosome_1	203208	AC	A	0	1	1	0	0	1	0	0	1	0	0	0	0	0	0	0	0	0	0	1	0	1	0	0	1	0	0	0	1	0	0	0	0	0	1	0	1	0	0	1	0	0	1	1	0	1
chromosome_1	206750	G	A	0	1	1	0	0	1	0	0	1	0	0	0	0	0	0	0	0	0	0	1	0	1	0	0	1	0	0	0	1	0	0	0	0	0	1	0	1	0	0	1	0	0	1	1	0	1
chromosome_1	208331	CCTT	C	0	1	1	0	0	1	0	0	1	0	0	0	0	0	0	0	0	0	0	1	0	1	0		1	0	0	0	1	0	0	0	0	0	1	0	1	0	0	1	0	0	1	1	0	1
chromosome_1	217194	G	A	0	1	1	0	0	1	0	0	1	0	0	0	0	0	0	0	0	0	0	1	0	1	0		1	0	0	0	1	0	0	0	0	0	1	0	1	0	0	1	0	0	1	1	0	1
chromosome_1	217954	A	T	0	1	1	0	0	1	0	0	1	0	0	0	0	0	0	0	0	0	0	1	0	1	0		1	0	0	0	1	0	0	0	0	0	1	0	1	0	0	1	0	0	1	1	0	1
chromosome_1	218071	A	AT	0	1	1	0	0	1	0	0	1	0	0	0	0	0	0	0	0	0	0	1	0	1	0		1	0	0	0	1	0	0	0	0	0	1	0	1	0	0	1	0	0	1	1	0	1
chromosome_1	224944	T	C	0	1	1	0	0	1	0	0	1	0	0	0	0	0	0	0	0	0	0	1	0	1	0		1	0	0	0	1	0	0	0	0	0	1	0	1	0	0	1	0	0	1	1	0	1
chromosome_1	227281	A	G	0	1	1	0	0	1	0	0	1	0	0	0	0	0	0	0	0	0	0	1	0	1	0		1	0	0	0	1	0	0	0	0	0	1	0	1	0	0	1	0	0	1	1	0	1
chromosome_1	228675	A	G	0	1	1	0	0	1	0	0	1	0	0	0	0	0	0	0	0	0	0	1	0	1	0		1	0	0	0	1	0	0	0	0	0	1	0	1	0	0	1	0	0	1	1	0	1
chromosome_1	232688	TAA	T	0	1			0	1	0	0	1	0	0	0	0	0	0	0	0	0	0	1	0	1	0		1	0	0	0	1	0	0	0		0	1	0	1	0	0	1	0	0	1	1		1
chromosome_1	240030	GT	G	0	1			0	1	0	0	1	0	0	0	0	0	0	0	0	0	0	1	0	1	0		1	0	0	0	1	0	0	0		0	1	0	1	0	0	1	0	0	1	1		1
chromosome_1	241734	C	T	0	1			0	1	0	0	1	0	0	0	0	0	0	0	0	0	0	1	0	1	0		1	0	0	0	1	0	0	0		0	1	0	1	0	0	1	0	0	1	1		1
chromosome_1	243794	T	A	0	1			0	1	0	0	1	0	0	0	0	0	0	0	0	0	0	1	0	1	0		1	0	0	0	1	0	0	0		0	1	0	1	0	0	1	0	0	1	1		1
chromosome_1	264802	G	A	0	1			0	1	0	0	1	0	0	0	0	0	0	0	0	0	0	1	0	1	0		1	0	0	0	1	0	0	0		0	1	0	1	0	0	1	0	0	1	1		1
chromosome_1	268164	G	C	0	1		1	0	1	0	0	1	0	0	0	0	0	0	0	0	0	0	1	0	1	0		1	0	0	0	1	0	0	0	1	0	1	0	1	0	0	1	0	0	1	1	1	1
chromosome_1	274342	G	A	0	1		1	0	1	0	0	1	0	0	0	0	0	0	0	0	0	0	1	0	1	0		1	0	0	0	1	0	0	0	1	0	1	0	1	0	0	1	0	0	1	1	1	1
chromosome_1	279180	G	A	0	1		1	0	1	0	0	1	0	0	0	0	0	0	0	0	0	0	1	0	1	0	0	1	0	0	0	1	0	0	0	1	0	1	0	1	0	0	1	0	0	1	1	1	1
chromosome_1	282593	A	C	0	1		1	0	1	0	0	1	0	0	0	0	0	0	0	0	0	0	1	0	1	0	0	1	0	0	0	1	0	0	0	1	0	1	0	1	0	0	1	0	0	1	1	1	1
chromosome_1	292805	T	C	0	1		1	0	1	0	0	1	0	0	0	0	0	0	0	0	0	0	1	0	1	0	0	1	0	0	0	1	0	0	0	1	0	1	0	1	0	0	1	0	0	1	0	1	1
chromosome_1	307499	C	A	0	1		1	0	1	0	0	1	0	0	0	0	0	0	0	0	0	0	1	0	1	0	0	1	0	0	0	1	0	0	0	1	0	1	0	1	0	0	1	0	0	1	0	1	1
chromosome_1	307548	T	C	0	1		1	0	1	0	0	1	0	0	0	0	0	0	0	0	0	0	1	0	1	0	0	1	0	0	0	1	0	0	0	1	0	1	0	1	0	0	1	0	0	1	0	1	1
chromosome_1	314269	C	A	0	1		1	0	1	0	0	1	0	0	0	0	0	0	0	0	0	0	1	0	1	0	0	1	0	0	0	1	0	0	0	1	0	1	0	1	0	0	1	0	0	1	0	1	1
chromosome_1	318681	T	C	0	1		1	0	1	0	0	1	0	0	0	0	0	0	0	0	0	0		0	1	0	0	1	0	0	0	1	0	0	0	1	0	1	0	1	0	0	1	0	0	1	0	1	1
chromosome_1	326464	T	C	0	1		1	0	1	0	0	1	0	0		0	0	0	0	0	0	0		0	1	0	0	1	0	0	0	1	0	0	0	1	0	1	0	1	0	0	1	0	0	1	0	1	1
chromosome_1	351533	A	G	0	1	1	1	0	1	0	0	1	0	0	1	0	0	0	0	0	0	0	0	0	1	0	0	1	0	0	0	1	0	0	0	1	0	1	0	1	0	0	1	0	0	1	0	1	1
chromosome_1	365930	T	A	0	1	1	1	0	1	0	0	1	0	0	1	0	0	0	0	0	0	0	0	0	0	0	0	1	0	0	0	1	0	0	0	1	0	1	0	1	0	0	1	0	0		0	1	1
chromosome_1	366288	G	A	0	1	1	1	0	1	0	0	1	0	0	1	0	0	0	0	0	0	0	0	0	0	0	0	1	0	0	0	1	0	0	0	1	0	1	0	1	0	0	1	0	0		0	1	1
chromosome_1	366552	A	G	0	1	1	1	0	1	0	0	1	0	0	1	0	0	0	0	0	0	0	0	0	0	0	0	1	0	0	0	1	0	0	0	1	0	1	0	1	0	0	1	0	0		0	1	1
chromosome_1	373425	C	T	0	1	1	1	0	1	0	0	1	0	0	1	0	0	0	0	0	0	0	0	0	0	0	0	1	0	0	0	1	0	0	0	1	0	1	0	1	0	0	1	0	0		0	1	1
chromosome_1	374237	CA	C	0	1	1	1	0	1	0	0	1	0	0	1	0	0	0	0	0	0	0	0	0	0	0	0	1	0	0	0	1	0	0	0	1	0	1	0	1	0	0	1	0	0		0	1	1
chromosome_1	377472	C	A	0	1	1	1	0	1	0	0	1	0	0	1	0	0	0	0	0	0	0	0	0	0	0	0	1	0	0	0	1	0	0	0	1	0	1	0	1	0	0	1	0	0		0	1	1
chromosome_1	377488	C	CT	0	1	1	1	0	1	0	0	1	0	0	1	0	0	0	0	0	0	0	0	0	0	0	0	1	0	0	0	1	0	0	0	1	0	1	0	1	0	0	1	0	0		0	1	1
chromosome_1	379072	A	G	0	1	1	1	0	1	0	0	1	0	0	1	0	0	0	0	0	0	0	0	0	0	0	0	1	0	0	0	1	0	0	0	1	0	1	0	1	0	0	1	0	0		0	1	1
chromosome_1	381680	A	G	0	1	1	1		1	0	0	1	0	0	1	0	0	0	0	0	0	0	0	0	0	0	0	1	0	0	0	1	0	0	0	1	0	1	0	1		0	1	0	0		0	1	1
chromosome_1	381768	G	C	0	1	1	1		1	0	0	1	0	0	1	0	0	0	0	0	0	0	0	0	0	0	0	1	0	0	0	1	0	0	0	1	0	1	0	1		0	1	0	0		0	1	1
chromosome_1	382788	C	T	0	1	1	1		1	0	0	1	0	0	1	0	0	0	0	0	0	0	0	0	0	0	0	1	0	0	0	1	0	0	0	1	0	1	0	1		0	1	0	0		0	1	1
chromosome_1	396286	G	A	0	1		1	1	1	0	0	1	0	0	1	0	0	0	0	0	0	0	0	0	0	0	0	1	0	0	0	1	0	0	0	1	0	1	0	1	1	0	1	0	0		0	1	1
chromosome_1	400592	T	C	0	1		1	1	1	0	0	1	0	0	1	0	0	0	0	0	0	0	0	0	0	0	0	1	0	0	0	1	0	0	0	1	0	1	0	1	1	0	1	0	0	0	0	1	1
chromosome_1	416112	A	G	0	1		1	1	1	0	0	1	0	0	1	0	0	0	0	0	0	0	0	0	0	0	0	1	0	0	0	1	0	0	0	1	0	1	0	1	1	0	1	0	0	0	0	1	1
chromosome_1	427183	G	T	0	1		1	1	1	0	0	1	0	0	1	0	0	0	0	0	0	0	0	0	0	0	0	1	0	0	0	1	0	0	0	1	0	1	0	1	1	0	1	0	0	0	0	1	1
chromosome_1	450023	A	G	0	1		1	1	1	0	0	1	0	0	1	0	0	0	0	0	0	0	0	0	0	0	0	1	0	0	0	1	0	0	0	1	0	1	0	1	1	0	1	0	0	0	0	1	1
chromosome_1	455460	TG	T	0	1		1	1	1	0	0	1	0	0	1	0	0	0	0	0	0	0	0	0		0	0	1	0	0	0	1	0	0	0	1	0	1	0	1	1	0	1	0	0	0	0	1	0
chromosome_1	455848	A	AT	0	1		1	1	1	0	0	1	0	0	1	0	0	0	0	0	0	0	0	0		0	0	1	0	0	0	1	0	0	0	1	0	1	0	1	1	0	1	0	0	0	0	1	0
chromosome_1	455981	A	AT	0	1		1	1	1	0	0	1	0	0	1	0	0	0	0	0	0	0	0	0		0	0	1	0	0	0	1	0	0	0	1	0	1	0	1	1	0	1	0	0	0	0	1	0
chromosome_1	460756	T	TA	0	1		1	1	1	0	0	1	0	0	1	0	0	0	0	0	0	0	0	0		0	0	1	0	0	0	1	0	0	0	1	0	1	0	1	1	0	1	0	0	0	0	1	0
chromosome_1	461925	G	T	0	1	1	1	1	1	0	0	1	0	0	1	0	0	0	0	0	0	0	0	0	1	0	0	1	0	0	0	1	0	0	0	1	0	1	0	1	1	0	1	0	0	0	0	1	0
chromosome_1	461967	G	A	0	1	1	1	1	1	0	0	1	0	0	1	0	0	0	0	0	0	0	0	0	1	0	0	1	0	0	0	1	0	0	0	1	0	1	0	1	1	0	1	0	0	0	0	1	0
chromosome_1	468313	T	A	0	1	1	1	1	1	0	0	1	0	0	1	0	0	0	0	0	0	0	0	0	1	0	0	1	0	0	0	1	0	0	0	1	0	1	0	1	1	0	1	0	0	0	0	1	0
chromosome_1	478094	C	A	0	1	1	1	1	1	0	0	1	0	0	1	0	0	0	0	0	0	0	0	0	1	0	0	1	0	0	0	1	0	0	0	1	0	1	0	1	1	0	1	0	0	0	0	1	0
chromosome_1	490432	G	A	0	1	1	1	1	1	0	0	1	0	0	1	0	0	0	0	0	0	0	0	0	1	0	0	1	0	0	0	1	0	0	0	1	0	0	0	1	1	0	1	0	0	0	0	1	0
chromosome_1	490483	T	A	0	1	1	1	1	1	0	0	1	0	0	1	0	0	0	0	0	0	0	0	0	1	0	0	1	0	0	0	1	0	0	0	1	0	0	0	1	1	0	1	0	0	0	0	1	0
chromosome_1	491134	C	T	0	1	1	1	1	1	0	0	1	0	0	1	0	0	0	0	0	0	0	0	0	1	0	0	1	0	0	0	1	0	0	0	1	0	0	0	1	1	0	1	0	0	0	0	1	0
chromosome_1	492104	T	A	0	1	1	1	1	1	0	0	1	0	0	1	0	0	0	0	0	0	0	0	0	1	0	0	1	0	0	0	1	0	0	0	1	0	0	0	1	1	0	1	0	0	0	0	1	0
chromosome_1	492317	G	A	0	1	1	1	1	1	0	0	1	0	0	1	0	0	0	0	0	0	0	0	0	1	0	0	1	0	0	0	1	0	0	0	1	0	0	0	1	1	0	1	0	0	0	0	1	0
chromosome_1	497317	T	C	0	1	1	1	1	1	0	0	1	0	0	1	0	0	0	0	0	0	0	0	0	1	0	0	1	0	0	0	1	0	0	0	1	0	0	0	1	1	0	1	0	0	0	0	1	0
chromosome_1	502428	C	T	0	1	1	1	1	1	0	0	1	0	0	1	0	0	0	0	0	0	0	0	0	1	0	0	1	0	0	0	1	0	0	0	1	0	0	0	1	1	0	1	0	0	0	0	1	0
chromosome_1	512086	T	C	0	1	1	1	1	1	0	0	1	0	0	1	0	0	0	0	0	0	0	0	0	1	0	0	1	0	0	0	1	0	0	0	1	0	0	0	1	1	0	1	0	0	0	0	1	0
chromosome_1	521845	TAA	T	0	1	1	1	1	1	0	0	1	0	0	1	0	0	0	0			0	0	0	1	0	0	1	0	0	0	1	0	0	0	1	0	0	0	1	1	0	1	0	0	0	0	1	0
chromosome_1	522530	T	C	0	1	1	1	1	1	0	0	1	0	0	1	0	0	0	0	1	1	0	0	0	1	0	0	1	0	0	0	1	0	0	0	1	0	0	0	1	1	0	1	0	0	0	0	1	0
chromosome_1	523645	G	A	0	1	1	1	1	1	0	0	1	0	0	1	0	0	0	0	1	1	0	0	0	1	0	0	1	0	0	0	1	0	0	0	1	0	0	0	1	1	0	1	0	0	0	0	1	0
chromosome_1	523735	T	C	0	1	1	1	1	1	0	0	1	0	0	1	0	0	0	0	1	1	0	0	0	1	0	0	1	0	0	0	1	0	0	0	1	0	0	0	1	1	0	1	0	0	0	0	1	0
chromosome_1	528541	C	CAA	0	1	1	1	1	1	0	0	1	0	0	1	0	0	0	0	1	1	0	0	0	1	0	0	1	0	0	0		0	0	0	1	0	0	0	1	1	0	1	0	0	0	0	1	0
chromosome_1	535185	C	T	0	1	1	1	1	1	0	0	1	0	0	1	0	0	0	0	1	1	0	0	0	1	0	0	1	0	0	0	0	0	0	0	1	0	0	0	1	1	0	1	0	0	0	0	1	0
chromosome_1	537168	T	C	0	1	1	1	1	1	0	0	1	0	0	1	0	0	0	0	1	1	0	0	0	1	0	0	1	0	0	0	0	0	0	0	1	0	0	0	1	1	0	1	0	0	0	0	1	0
chromosome_1	545741	T	C	0	1	1	1	1	1	0	0	1	0	0	1	0	0	0	0	1	1	0	0	0	1	0	0	1	0	0	0	0	0	0	0	1	0	0	0	1	1	0	1	0	0	0	0	1	0
chromosome_1	548671	G	A	0	1	1	1	1	1	0	0	1	0	0	1	0	0	0	0	1	1	0	0	0	1	0	0	1	0	0	0	0	0	0	0	1	0	0	0	1	1	0	1	0	0	0	0	1	0
chromosome_1	552220	AAATGCTTTCAAGTTAAGCCTCCTCGTTCTTATCATTGTGGAGCTTGT	A	0	1	1	1	1	1	0	0	1	0	0	1	0	0	0	0	1	1	0	0	0	1	0	0	1	0	0	0	0	0	0	0	1	0	0	0	1	1	0	1	0	0	0	0	1	0
chromosome_1	552573	T	G	0	1	1	1	1	1	0	0	1	0	0	1	0	0	0	0	1	1	0	0	0	1	0	0	1	0	0	0	0	0	0	0	1	0	0	0	1	1	0	1	0	0	0	0	1	0
chromosome_1	553332	C	G	0	1	1	1	1	1	0	0	1	0	0	1	0	0	0	0	1	1	0	0	0	1	0	0	1	0	0	0	0	0	0	0	1	0	0	0	1	1	0	1	0	0	0	0	1	0
chromosome_1	554527	AT	A	0	1	1	1	1	1	0	0	1	0	0	1	0	0	0	0	1	1	0	0	0	1	0	0	1	0	0	0	0	0	0	0	1	0	0	0	1	1	0	1	0	0	0	0	1	0
chromosome_1	556662	G	T	0	1	1	1	1	1	0	0	1	0	0	1	0	0	0	0	1	1	0	0	0	1	0	0	1	0	0	0	0	0	0	0	1	0	0	0	1	1	0	1	0	0	0	0	1	0
chromosome_1	559475	T	C	0	1	1	1	1	1	0	0	1	0	0	1	0	0	0	0	1	1	0	0	0	1	0	0	1	0	0	0	0	0	0	0	1	0	0	0	1	1	0	1	0	0	0	0	1	0
chromosome_1	578088	A	G	0	1	1	1	1	1	0	0	1	0		1	0	0	0	0	1	1	0	0	0	1	0	0	1	0	0	0	0	0	0	0	1	0	0	0	1	1	0	1	0	0	0	0	1	0
chromosome_1	584187	C	T	0	1	1	1	1	1	0	0	1	0	1	1	0	0	0	0	1	1	0	0	0	1	0	0	1	0	0	0	0	0	0	0	1	0	0	0	1	1	0	1	0	0	0	0	1	0
chromosome_1	593281	T	G	0	1	1	1	1	1	0	0	1	0	1	1	0	0	0	0	1	1	0	0	0	1	0	0	1	0	0	0	0	0	0	0	1	0	0	0	1	1	0	1	0	0	0	0	1	0
chromosome_1	596119	A	G	0	1	1	1	1	1	0	0	1	0	1	1	0	0	0	0	1	1	0	0	0	1	0	0	1	0	0	0	0	0	0	0	1	0	0	0	1	1	0	1	0	0	0	0	1	0
chromosome_1	615742	T	G	0	1	1	1	1	1	0	0	1	0	1	1	0	0	0	0	1	1	0	0	0	1	0	0	1	0	0	0	1	0	0	0	1	0	0	0	1	1	0	1	0	0	0	0	1	0
chromosome_1	619866	C	T	0	1	1	1	1	1	0	0	1	0	1	1	0	0	0	0	1	1	0	0	0	1	0	0	1	0	0	0	1	0	0	0	1	0	0	0	1	1	0	1		0	0	0	0	0
chromosome_1	640809	A	G	0	1	1	1	1	1	0	0	1	0	1	1	0	0	0		1	1	0	0	0	1	0	0	1	0	0	1	0	0	0	0	1	0	0	0	1	1	1	1	1	0	0	1	0	0
chromosome_1	643527	C	T	0	1	1	1	1	1	0	0	1	0	1	1	0	0	0		1	1	0	0	0	1	0	0	1	0	0	1	0	0	0	0	1	0	0	0	1	1	1	1	1	0	0	1	0	0
chromosome_1	653593	C	T	0	1	1	1	1	1	0	0	1	0	1	1	0	0	0		1	1	0	0	0	1	0	0	1	0	0	1	0	0	0	0	1	0	0	0	1	1	1	1	1	0	0	1	0	0
chromosome_1	654152	T	C	0	1	1	1	1	1	0	0	1	0	1	1	0	0	0		1	1	0	0	0	1	0	0	1	0	0	1	0	0	0	0	1	0	0	0	1	1	1	1	1	0	0	1	0	0
chromosome_1	657648	T	C	0	1	1	1	1	1	0	0	1	0	1	1	0	0	0		1	1	0	0	0	1	0	0	1	0	0	1	0	0	0	0	1	0	0	0	1	1	1	1	1	0	0	1	0	0
chromosome_1	657777	A	G	0	1	1	1	1	1	0	0	1	0	1	1	0	0	0	1	1	1	0	0	0	1	0	0	1	0	0	1	0	0	0	0	1	0	0	0	1	1	1	1	1	0	0	1	0	0
chromosome_1	660659	A	G	0	1	1	1	1	1	0	0	1	0	1	1	0	0	0	1	1	1	0	0	0	1	0	0	1	0	0	1	0	0	0	0	1	0	0	0	1	1	1	1	1	0	0	1	0	0
chromosome_1	662669	G	GA	0	1	1	1	1	1	0	0	1	0	1	1	0	0	0	1	1	1	0	0	0	1	0	0	1	0	0	1	0	0	0	0	1	0	0	0	1	1	1	1	1	0	0	1	0	0
chromosome_1	664093	A	G	0	1	1	1	1	1	0	0	1	0	1	1	0	0	0	1	1	1	0	0	0	1	0	0	1	0	0	1	0	0	0	0	1	0	0	0	1	1	1	1	1	0	0	1	0	0
chromosome_1	668442	T	C	0	1	1	1	1	1	0	0	1	0	1	1	0	0	0	1	1	1	0	0	0	1	0	0	1	0	0	1	0	0	0	0	1	0	0	0	1	1	1	1	1	0	0	1	0	0
chromosome_1	668931	C	T	0	1	1	1	1	1	0	0	1	0	1	1	0	0	0	1	1	1	0	0	0	1	0	0	1	0	0	1	0	0	0	0	1	0	0	0	1	1	1	1	1	0	0	1	0	0
chromosome_1	685313	C	T	0	1	1	1	1	1	0	0	1	0	1	1	0	0	0	1	1	1	0	0	0	1	0	0	1	0	0	1	0	0	0	0	1	0	0	0	1	1	1	1	1	0	0	1	0	0
chromosome_1	690059	T	C	0	1	1	1	1	1	0	0	1	0	1	1	0	0	0	1	1	1	0	0	0	1	0	0	1	0	0	1	0	0	0	0	1	0	0	0	1	1	1	1	1	0	0	1	0	0
chromosome_1	693142	A	G	0	1	1	1	1	1	0	0	1	0	1	1	0	0	0	1	1	1	0	0	0	1	0	0	1	0	0	1	0	0	0	0	1	0	0	0	1	1	1	1	1	0	0	1	0	0
chromosome_1	694464	A	G	0	1	1	1	1	1	0	0	1	0	1	1	0	0	0	1	1	1	0	0	0	1	0	0	1	0	0	1	0	0	0	0	1	0	0	0	1	1	1	1	1	0	0	1	0	0
chromosome_1	696858	G	A	0	1	1	1	1	1	0	0	1	0	1	1	0	0	0	1	1	1	0	0	0	1	0	0	1	0	0	1	0	0	0	0	1	0	0	0	1	1	1	1	1	0	0	1	0	0
chromosome_1	698776	T	C	0	1	1	1	1	1	0	0	1	0	1	1	0	0	0	1	1	1	0	0	0	1	0	0	1	0	0	1	0	0	0	0	1	0	0	0	1	1	1	1	1	0	0	1	0	0
chromosome_1	698824	T	C	0	1	1	1	1	1	0	0	1	0	1	1	0	0	0	1	1	1	0	0	0	1	0	0	1	0	0	1	0	0	0	0	1	0	0	0	1	1	1	1	1	0	0	1	0	0
chromosome_1	700960	A	G	0	1	1	1	1	1	0	0	1	0	1	1	0	0	0	1	1	1	0	0	0	1	0	0	1	0	0	1	0	0	0	0	1	0	0	0	1	1	1	1	1	0	0	1	0	0
chromosome_1	701647	C	T	0	1	1	1	1	1	0	0	1	0	1	1	0	0	0	1	1	1	0	0	0	1	0	0	1	0	0	1	0	0	0	0	1	0	0	0	1	1	1	1	1	0	0	1	0	0
chromosome_1	703161	C	G	0	1	1	1	1	1	0	0	1	0	1	1	0	0	0	1	1	1	0	0	0	1	0	0	1	0	0	1	0	0	0	0	1	0	0	0	1	1	1	1	1	0	0	1	0	0
chromosome_1	703387	A	C	0	1	1	1	1	1	0	0	1	0	1	1	0	0	0	1	1	1	0	0	0	1	0	0	1	0	0	1	0	0	0	0	1	0	0	0	1	1	1	1	1	0	0	1	0	0
chromosome_1	703514	G	A	0	1	1	1	1	1	0	0	1	0	1	1	0	0	0	1	1	1	0	0	0	1	0	0	1	0	0	1	0	0	0	0	1	0	0	0	1	1	1	1	1	0	0	1	0	0
chromosome_1	705170	T	C	0	1	1	1	1	1	0	0	1	0	1	1	0	0	0	1	1	1	0	0	0	1	0	0	1	0	0	1	0	0	0	0	1	0	0	0	1	1	1	1	1	0	0	1	0	0
chromosome_1	711742	T	G	0	1	1	1	1	1	0	0	1	0	1	1	0	0	0	1	1	1	0	0	0	1	0	0	1	0	0	1	0	0	0	0	1	0	0	0	1	1	1	1	1	0	0	1	0	0
chromosome_1	714092	AAT	A	0	1	1	1	1	1	0	0	1	0	1	1	0	0	0	1	1	1	0	0	0	1	0	0	1	0	0	1	0	0	0	0	1	0	0	0	1	1	1	1	1	0	0	1	0	0
chromosome_1	716765	G	A	0	1	1	1	1	1	0	0	1	0	1	1	0	0	0	1	1	1	0	0	0	1	0	0	1	0	0	1	0	0	0	0	1	0	0	0	1	1	1	1	1	0	0	1	0	0
chromosome_1	717996	T	C	0	1	1	1	1	1	0	0	1	0	1	1	0	0	0	1	1	1	0	0	0	1	0	0	1	0	0	1	0	0	0	0	1	0	0	0	1	1	1	1	1	0	0	1	0	0
chromosome_1	719597	G	GTATATA	0	1	1	1	1	1	0	0	1	0	1	1	0	0	0	1	1	1	0	0	0	1	0	0	1	0	0	1	0	0	0	0	1	0	0	0	1	1	1	1	1	0	0	1	0	0
chromosome_1	720197	G	A	0	1	1	1	1	1	0	0	1	0	1	1	0	0	0	1	1	1	0	0	0	1	0	0	1	0	0	1	0	0	0	0	1	0	0	0	1	1	1	1	1	0	0	1	0	0
chromosome_1	720647	A	G	0	1	1	1	1	1	0	0	1	0	1	1	0	0	0	1	1	1	0	0	0	1	0	0	1	0	0	1	0	0	0	0	1	0	0	0	1	1	1	1	1	0	0	1	0	0
chromosome_1	721570	A	T	0	1	1	1	1	1	0	0	1	0	1	1	0	0	0	1	1	1	0	0	0	1	0	0	1	0	0	1	0	0	0	0	1	0	0	0	1	1	1	1	1	0	0	1	0	0
chromosome_1	722276	C	T	0	1	1	1	1	1	0	0	1	0	1	1	0	0	0	1	1	1	0	0	0	1	0	0	1	0	0	1	0	0	0	0	1	0	0	0	1	1	1	1	1	0	0	1	0	0
chromosome_1	726817	T	C	0	1	1	1	1	1	0	0	1	0	1	1	0	0	0	1	1	1	0	0	0	1	0	0	1	0	0	1	0	0	0	0	1	0	0	0	1	1	1	1	1	0	0	1	0	0
chromosome_1	727134	G	A	0	1	1	1	1	1	0	0	1	0	1	1	0	0	0	1	1	1	0	0	0	1	0	0	1	0	0	1	0	0	0	0	1	0	0	0	1	1	1	1	1	0	0	1	0	0
chromosome_1	727602	G	A	0	1	1	1	1	1	0	0	1	0	1	1	0	0	0	1	1	1	0	0	0	1	0	0	1	0	0	1	0	0	0	0	1	0	0	0	1	1	1	1	1	0	0	1	0	0
chromosome_1	729473	T	C	0	1	1	1	1	1	0	0	1	0	1	1	0	0	0	1	1	1	0	0	0	1	0	0	1	0	0	1	0	0	0	0	1	0	0	0	1	1	1	1	1	0	0	1	0	0
chromosome_1	729935	A	G	0	1	1	1	1	1	0	0	1	0	1	1	0	0	0	1	1	1	0	0	0	1	0	0	1	0	0	1	0	0	0	0	1	0	0	0	1	1	1	1	1	0	0	1	0	0
chromosome_1	735050	A	G	0	1	1	1	1	1	0	0	1	0	1	1	0	0	0	1	1	1	0	0	0	1	0	0	1	0	0	1	0	0	0	0	1	0	0	0	1	1	1	1	1	0	0	1	0	0
chromosome_1	735664	C	T	0	1	1	1	1	1	0	0	1	0	1	1	0	0	0	1	1	1	0	0	0	1	0	0	1	0	0	1	0	0	0	0	1	0	0	0	1	1	1	1	1	0	0	1	0	0
chromosome_1	739951	T	A	0	1	1	1	1	1	0	0	1	0	1	1	0	0	0	1	1	1	0	0	0	1	0	0	1	0	0	1	0	0	0	0	1	0	0	0	1	1	1	1	1	0	0	1	0	0
chromosome_1	749810	G	A	0	1	1	1	1	1	0	0	1	0	1	1	0	0	0	1	1	1	0	0	0	1	0	0	1	0	0	1	0	0	0	0	1	0	0	0	0	1	1	0	1	0	0	1	0	0
chromosome_1	758659	C	T	0	1	1	1	1	1	0	0	1	0	1	1	0	0	0	1	1	1		0	0	1	0	0	1	0	0	1	0	0	0	0	1	0	0	0	0	1	1	0	1	0	0	1	0	0
chromosome_1	760008	G	A	0	1	1	1	1	1	0	0	1	0	1	1	0	0	0	1	1	1		0	0	1	0	0	1	0	0	1	0	0	0	0	1	0	0	0	0	1	1	0	1	0	0	1	0	1
chromosome_1	760993	C	T	0	1	1	1	1	1	0	0	1	0	1	1	0	0	0	1	1	1		0	0	1	0	0	1	0	0	1	0	0	0	0	1	0	0	0	0	1	1	0	1	0	0	1	0	1
chromosome_1	763187	T	A	0	1	1	1	1	1	0	0	1	0	1	1	0	0	0	1	1	1		0	0	1	0	0	1	0	0	1	1	0	0	0	1	0		0	0	1	1	0	1	0	0	1	0	1
chromosome_1	763636	G	A	0	1	1		1	1	0	0	1	0		1	0	0	0	1	1	1		0	0	1	0	0	1	0	0	1	1	0	0	0	1	0	1	0	0	1	1	0	1	0	0	1	0	1
chromosome_1	765477	ATTT	A	0	1	1		1	1	0	0	1	0		1	0	0	0	1	1	1		0	0	1	0	0	1	0	0	1	1	0	0	0	1	0	1	0	0	1	1	0	1	0	0	1	0	1
chromosome_1	767340	C	T	0	1	1		1	1	0	0	1	0		1	0	0	0	1	1	1		0	0	1	0	0	1	0	0	1	1	0	0	0	1	0	1	0	0	1	1	0	1	0	0	1	0	1
chromosome_1	769941	T	C	0	1	1	0	1	1	0	0	1	0	0	1	0	0	0	1	1	1	1	0	0	1	0	0	1	0	0	1	1	0	0	0	1	0	1	0	0	1	1	0	1	0	0	1	0	1
chromosome_1	771666	C	T	0	1	1	0	1	1	0	0	1	0	0	1	0	0	0	1	1	1		0	0	1	0	0	1	0	0	1	1	0	0	0	1	0	1	0	0	1	1	0	1	0	0	1	0	1
chromosome_1	773717	G	A	0	1	1	0	1	1	0	0	1	0	0	1	0	0	0	1	1	1		0	0	1	0	0	1	0	0	1	1	0	0	0	1	0	1	0	0	1	1	0	1	0	0	1	0	1
chromosome_1	777184	T	A	0	1	1	0	1	1	0	0	1	0	0	1	0	0	0	1	1	1		0	0	1	0	0	1	0	0	1	1	0	0	0	1	0	1	0	0	1	1	0	1	0	0	1	0	1
chromosome_1	779776	G	A	0	1	1	0	1	1	0	0	1	0	0	1	0	0	0	1	1	1		0	0	1	0	0	1	0	0	1	1	0	0	0	1	0	1	0	0	1	1	0	1	0	0	1	0	1
chromosome_1	780712	T	C	0	1	1	0	1	1	0	0	1	0	0	1	0	0	0	1	1	1		0	0	1	0	0	1	0	0	1	1	0	0	0	1	0	1	0	0	1	1	0	1	0	0	1	0	1
chromosome_1	784042	G	A	0	1	1	0	1	1	0	0	1	0	0	1	0	0	0	1	1	1		0	0	1	0	0	1	0	0	1	1	0	0	0	1	0	1	0	0	1	1	0	1	0	0	1	0	1
chromosome_1	785377	C	A	0	1	1	0	1	1	0	0	1	0	0	1	0	0	0	1	1	1		0	0	1	0	0	1	0	0	1	1	0	0	0	1	0	1	0	0	1	1	0	1	0	0	1	0	1
chromosome_1	786615	A	AT	0	1	1	0	1	1	0	0	1	0	0	1	0	0	0	1	1	1		0	0	1	0	0	1	0	0	1	1	0	0	0	1	0	1	0	0	1	1	0	1	0	0	1	0	1
chromosome_1	790818	A	G	0	1	1	0	1	1	0	0	1	0	0	1	0	0	0	1	1	1		0	0	1	0	0	1	0	0	1	1	0	0	0	1	0	1	0	0	1	1	0	1	0	0	1	0	1
chromosome_1	792107	A	G	0	1	1	0	1	1	0	0	1	0	0	1	0	0	0	1	1	1		0	0	1	0	0	1	0	0	1	1	0	0	0	1	0	1	0	0	1	1	0	1	0	0	1	0	1
chromosome_1	796794	C	G	0	1	1	0	1	1	0	0	1	0	0	1	0	0	0	1	1	1		0	0	1	0	0	1	0	0	1	1	0	0	0	1	0	1	0	0	1	1	0	1	0	0	1	0	1
chromosome_1	798751	T	A	0	1	1	0	1	1	0	0	1	0	0	1	0	0	0	1	1	1		0	0	1	0	0	1	0	0	1	1	0	0	0	1	0	1	0	0	1	1	0	1	0	0	1	0	1
chromosome_1	798938	G	A	0	1	1	0	1	1	0	0	1	0	0	1	0	0	0	1	1	1		0	0	1	0	0	1	0	0	1	1	0	0	0	1	0	1	0	0	1	1	0	1	0	0	1	0	1
chromosome_1	799749	T	C	0	1	1	0	1	1	0	0	1	0	0	1	0	0	0	1	1	1		0	0	1	0	0	1	0	0	1	1	0	0	0	1	0	1	0	0	1	1	0	1	0	0	1	0	1
chromosome_1	802483	T	C	0	1	1	0	1	1	0	0	1	0	0	1	0	0	0	1	1	1		0	0	1	0	0	1	0	0	1	1	0	0	0	1	0	1	0	0	1	1	0	1	0	0	1	0	1
chromosome_1	803785	T	C	0	1	1	0	1	1	0	0	1	0	0	1	0	0	0	1	1	1		0	0	1	0	0	1	0	0	1	1	0	0	0	1	0	1	0	0	1	1	0	1	0	0	1	0	1
chromosome_1	805160	A	G	0	1	1	0	1	1	0	0	1	0	0	1	0	0	0	1	1	1		0	0	1	0	0	1	0	0	1	1	0	0	0	1	0	1	0	0	1	1	0	1	0	0	1	0	1
chromosome_1	807937	C	A	0	1	1	0	1	1	0	0	1	0	0	1	0	0	0	1	1	1		0	0	1	0	0	1	0	0	1	1	0	0	0	1	0	1	0	0	1	1	0	1	0	0	1	0	1
chromosome_1	817058	G	C	0	1	1	0	1	1	0	0	1	0	0	1	0	0	0	1	1	1		0	0	1	0	0	1	0	0	1	1	0	0	0	1	0	1	0	0	1	1	0	1	0	0	1	0	1
chromosome_1	830171	A	C	0	1	1	0	1	0	0	0	1	0	0	1	0	0	0	1	1	1		0	0	1	0	0	1	0	0	1	1	0	0	0	1	0	1	0	0	1	1	0	1	0	0	1	0	1
chromosome_1	832546	C	T	0	1	1	0	1	0	0	0	1	0	0	1	0	0	0	1	1	1		0	0	1	0	0	1	0	0	1	1	0	0	0	1	0	1	0	0	1	1	0	1	0	0	1	0	1
chromosome_1	836767	G	A	0	1	1	0	1	0	0	0	1	0	0	1	0	0	0	1	1	1		0	0	1	0	0	1	0	0	1	1	0	0	0	1	0	1	0	0	1	1	0	1	0	0	1	0	1
chromosome_1	838208	A	T	0	1	1	0	1	0	0	0	1	0	0	1	0	0	0	1	1	1		0	0	1	0	0	1	0	0	1	1	0	0	0	1	0		0	0	1	1	0	1	0	0	1	0	1
chromosome_1	844407	A	T	0	1	1	0	1	0	0	0	1	0	0	1	0	0	0	1	1	1		0	0	1	0	0	1	0	0	1	1	0	0	0	1	0		0	0	1	1	0	1	0	0	1	0	1
chromosome_1	847765	G	A	0	1	1	0	1	0	0	0	1	0	0	1	0	0	0	1	1	1		0	0	1	0	0	1	0	0	1	1	0	0	0	1	0	0	0	0	1	1	0	1	0	0	1	0	1
chromosome_1	848123	T	C	0	1	1	0	1	0	0	0	1	0	0	1	0	0	0	1	1	1		0	0	1	0	0	1	0	0	1	1	0	0	0	1	0	0	0	0	1	1	0	1	0	0	1	0	1
chromosome_1	849099	T	C	0	1	1	0	1	0	0	0	1	0	0	1	0	0	0	1	1	1		0	0	1	0	0	1	0	0	1	1	0	0	0	1	0	0	0	0	1	1	0	1	0	0	1	0	1
chromosome_1	850242	G	A	0	1	1	0	1	0	0	0	1	0	0	1	0	0	0	1	1	1		0	0	1	0	0	1	0	0	1	1	0	0	0	1	0	0	0	0	1	1	0	1	0	0	1	0	1
chromosome_1	855284	G	C	0	1		0	1	0	0	0	1	0	0	1	0	0	0	1	1	1	1	0	0	1	0	0	1	0	0	1	1	0	0	0	1	0	0	0	0	1	1	0	1	0	0	1	0	1
chromosome_1	856478	A	G	0	1		0	1	0	0	0	1	0	0	1	0	0	0	1	1	1	1	0	0	1	0	0	1	0	0	1	1	0	0	0	1	0	0	0	0	1	1	0	1	0	0	1	0	1
chromosome_1	861201	C	T	0	1		0	1	0	0	0	1	0	0	1	0	0	0	1	1	1	1	0	0	1	0	0	1	0	0	1	1	0	0	0	1	0	0	0	0	1	1	0	1	0	0	1	0	1
chromosome_1	867809	T	C	0	1			1	0	0	0	1	0	0	1	0	0	0	1	1	1	1	0	0	1	0	0	1	0	0	1	1	0	0	0	1	0	0	0	0	1	1	0	1	0	0	1	0	1
chromosome_1	868116	T	C	0	1			1	0	0	0	1	0	0	1	0	0	0	1	1	1	1	0	0	1	0	0	1	0	0	1	1	0	0	0	1	0	0	0	0	1	1	0	1	0	0	1	0	1
chromosome_1	870211	T	C	0	1			1	0	0	0	1	0	0	1	0	0	0	1	1	1	1	0	0	1	0	0	1	0	0	1	1	0	0	0	1	0	0	0	0	1	1	0	1	0	0	1	0	1
chromosome_1	876095	A	T	0	1			1	0	0	0	1	0	0	1	0	0	0	1	1	1	1	0	0	1	0	0	1	0	0	1	1	0	0	0	1	0	0	0	0	1	1	0	1	0	0	1	0	1
chromosome_1	876698	T	C	0	1			1	0	0	0	1	0	0	1	0	0	0	1	1	1	1	0	0	1	0	0	1	0	0	1	1	0	0	0	1	0	0	0	0	1	1	0	1	0	0	1	0	1
chromosome_1	887480	T	TA	0	1			1	0	0	0	1	0	0	1	0	0	0	1	1	1	1	0	0	1	0	0	1	0	0	1	1	0	0	0	1	0	0	0	0	1	1	0	1	0	0	1	0	1
chromosome_1	887872	C	T	0	1			1	0	0	0	1	0	0	1	0	0	0	1	1	1	1	0	0	1	0	0	1	0	0	1	1	0	0	0	1	0	0	0	0	1	1	0	1	0	0	1	0	1
chromosome_1	893979	G	A	0	1		1	1	0	0	0	1	0	0	1	0	0	0	1	1	1	1	0	0	1	0	0	1	0	0	1	1	0	0	0	1	0	0	0	0	1	1	0	1	0	0	1	0	1
chromosome_1	897548	A	G	0	1		1	1	0	0	0	1	0	0	1	0	0	0	1	1	1	1	0	0	1	0	0	1	0	0	1	1	0	0	0	1	0	0	0	0	1	1	0	1	0	0	1	0	1
chromosome_1	897643	C	T	0	1		1	1	0	0	0	1	0	0	1	0	0	0	1	1	1	1	0	0	1	0	0	1	0	0	1	1	0	0	0	1	0	0	0	0	1	1	0	1	0	0	1	0	1
chromosome_1	902836	C	T	0	1		1	1	0	0	0	1	0	0	1	0	0	0	1	1	1	1	0	0	1	0	0	1	0	0	1	1	0	0	0	1	0	0	0	0	1	1	0	1	0	0	1	0	1
chromosome_1	903902	A	G	0	1		1	1	0	0	0	1	0	0	1	0	0	0	1	1	1	1	0	0	1	0	0	1	0	0	1	1	0	0	0	1	0	0	0	0	1	1	0	1	0	0	1	0	1
chromosome_1	904824	G	T	0	1		1	1	0	0	0	1	0	0	1	0	0	0	1	1	1	1	0	0	1	0	0	1	0	0	1	1	0	0	0	1	0	0	0	0	1	1	0	1	0	0	1	0	1
chromosome_1	906754	G	C	0	1		1	1	0	0	0	1	0	0	1	0	0	0	1	1	1	1	0	0	1	0	0	1	0	0	1	1	0	0	0	1	0	0	0	0	1	1	0	1	0	0	1	0	1
chromosome_1	907801	G	A	0	1	0	1	1	0	0	0	1	0	0	1	0	0	0	1	1	1	1	0	0	1	0	0	1	0	0	1	1	0	0	0	1	0	0	0	0	1	1	0	1	0	0	1	0	1
chromosome_1	909669	T	C	0	1	0	1	1	0	0	0	1	0	0	1	0	0	0	1	1	1	1	0	0	1	0	0	1	0	0	1	1	0	0	0	1	0	0	0	0	1	1	0	1	0	0	1	0	1
chromosome_1	913328	T	C	0	1	0	1	1	0	0	0	1	0	0	1	0	0	0	1	1	1	1	0	0	1	0	0	1	0	0	1	1	0	0	0	1	0	0	0	0	1	1	0	1	0	0	1	0	1
chromosome_1	913483	A	T	0	1	0	1	1	0	0	0	1	0	0	1	0	0	0	1	1	1	1	0	0	1	0	0	1	0	0	1	1	0	0	0	1	0	0	0	0	1	1	0	1	0	0	1	0	1
chromosome_1	914076	T	C	0	1	0	1	1	0	0	0	1	0	0	1	0	0	0	1	1	1	1	0	0	1	0	0	1	0	0	1	1	0	0	0	1	0	0	0	0	1	1	0	1	0	0	1	0	1
chromosome_1	915605	A	C	0	1	0	1	1	0	0	0	1	0	0	1	0	0	0	1	1	1	1	0	0	1	0	0	1	0	0	1	1	0	0	0	1	0	0	0	0	1	1	0	1	0	0	1	0	1
chromosome_1	918150	A	AAGTTTCACTTCCTCATCGTCATTC	0	1	0	1	1	0	0	0	1	0	0	1	0	0	0	1	1	1	1	0	0	1	0	0	1	0	0	1	1	0	0	0	1	0	0	0	0	1	1	0	1	0	0	1	0	1
chromosome_1	918447	T	A	0	1	0	1	1	0	0	0	1	0	0	1	0	0	0	1	1	1	1	0	0	1	0	0	1	0	0	1	1	0	0	0	1	0	0	0	0	1	1	0	1	0	0	1	0	1
chromosome_1	919295	TA	T	0	1	0	1	1	0	0	0	1	0	0	1	0	0	0	1	1	1	1	0	0	1	0	0	1	0	0	1	1	0	0	0	1	0	0	0	0	1	1	0	1	0	0	1	0	1
chromosome_1	919796	AT	A	0	1	0	1	1	0	0	0	1	0	0	1	0	0	0	1	1	1	1	0	0	1	0	0	1	0	0	1	1	0	0	0	1	0	0	0	0	1	1	0	1	0	0	1	0	1
chromosome_1	920064	T	C	0	1	0	1	1	0	0	0	1	0	0	1	0	0	0	1	1	1	1	0	0	1	0	0	1	0	0	1	1	0	0	0	1	0	0	0	0	1	1	0	1	0	0	1	0	1
chromosome_1	920121	T	C	0	1	0	1	1	0	0	0	1	0	0	1	0	0	0	1	1	1	1	0	0	1	0	0	1	0	0	1	1	0	0	0	1	0	0	0	0	1	1	0	1	0	0	1	0	1
chromosome_1	921071	A	T	0	1	0	1	1	0	0	0	1	0	0	1	0	0	0	1	1	1	1	0	0	1	0	0	1	0	0	1	1	0	0	0	1	0	0	0	0	1	1	0	1	0	0	1	0	1
chromosome_1	923393	A	C	0	1	0	1	1	0	0	0	1	0	0	1	0	0	0	1	1	1	1	0	0	1	0	0	1	0	0	1	1	0	0	0	1	0	0	0	0	1	1	0	1	0	0	1	0	1
chromosome_1	923460	C	T	0	1	0	1	1	0	0	0	1	0	0	1	0	0	0	1	1	1	1	0	0	1	0	0	1	0	0	1	1	0	0	0	1	0	0	0	0	1	1	0	1	0	0	1	0	1
chromosome_1	931722	T	C	0	1	0	1	1	0	0	0	1	0	0	1	0	0	0	1	1	1	1	0	0	1	0	0	1	0	0	1	1	0	0	0	1	0	0	0	0	1	1	0	1	0	0	1	0	1
chromosome_1	934607	TA	T	0	1	0	1	1	0	0	0	1	0	0	1	0	0	0	1	1	1	1	0	0	1	0	0	1	0	0	1	1	0	0	0	1	0	0	0	0	1	1	0	1	0	0	1	0	0
chromosome_1	934608	A	T	0	1	0	1	1	0	0	0	1	0	0	1	0	0	0	1	1	1	1	0	0	1	0	0	1	0	0	1	1	0	0	0	1	0	0	0	0	1	1	0	1	0	0	1	0	1
chromosome_1	935091	A	G	0	1	0	1	1	0	0	0	1	0	0	1	0	0	0	1	1	1	1	0	0	1	0	0	1	0	0	1	1	0	0	0	1	0	0	0	0	1	1	0	1	0	0	1	0	1
chromosome_1	938337	A	AAT	0	1	0	1	1	0	0	0	1	0	0	1	0	0	0	1	1	1	1	0	0	1	0	0	1	0	0	1	1	0	0	0	1	0	0	0	0	1	1	0	1	0	0	1	0	1
chromosome_1	942986	A	T	0	1	0	1	1	0	0	0	1	0	0	1	0	0	0	1	1	1	1	0	0	1	0	0	1	0	0	1	1	0	0	0	1	0	0	0	0	1	1	0	1	0	0	1	0	1
chromosome_1	948072	C	T	0	1	0	1	1	0	0	0	1	0	0	1	0	0	0	1	1	1	1	0	0	1	0	0	1	0	0	1	1	0	0	0	1	0	0	0	0	1	1	0	1	0	0	1	0	1
chromosome_1	950729	A	T	0	1	0	1	1	0	0	0	1	0	0	1	0	0	0	1	1	1	1	0	0	1	0	0	1	0	0	1	1	0	0	0	1	0	0	0	0		1	0	1	0	0	1	0	1
chromosome_1	952753	G	A	0	1	0	1	1	0	0	0	1	0	0	1	0	0	0	1	1	1	1	0	0	1	0	0	1	0	0	1	1	0	0	0	1	0	0	0	0		1	0	1	0	0	1	0	1
chromosome_1	955590	G	A	0	1	0	1	1	0	0	0	1	0	0	1	0	0	0	1	1	1	1	0	0	1	0	0	1	0	0	1	1	0	0	0	1	0	0	0	0		1	0	1	0	0	1	0	1
chromosome_1	959770	AT	A	0	1	0	1	1	0	0	0	1	0	0	1	0	0	0	1	1	1	1	0	0	1	0	0	1	0	0	1	1	0	0	0	1	0	0	0	0		1	0	1	0	0	1	0	1
chromosome_1	960580	A	G	0	1	0	1	1	0	0	0	1	0	0	1	0	0	0	1	1	1	1	0	0	1	0	0	1	0	0	1	1	0	0	0	1	0	0	0	0		1	0	1	0	0	1	0	1
chromosome_1	965363	G	A	0	1	0	1	1	0	0	0	1	0	0	1	0	0	0	1	1	1	1	0	0	1	0	0	1	0	0	1	1	0	0	0	1	0	0	0	0		1	0	1	0	0	1	0	1
chromosome_1	967607	T	TTATTGAG	0	1	0	1	1	0	0	0	1	0	0	1	0	0	0	1	1	1	1	0	0	1	0	0	1	0	0	1	1	0	0	0	1	0	0	0	0		1	0	1	0	0	1	0	1
chromosome_1	967713	C	CT	0	1	0	1	1	0	0	0	1	0	0	1	0	0	0	1	1	1	1	0	0	1	0	0	1	0	0	1	1	0	0	0	1	0	0	0	0		1	0	1	0	0	1	0	1
chromosome_1	970338	C	T	0	1	0	1	1	0	0	0	1	0	0	1	0	0	0	1	1	1	1	0	0	1	0	0	1	0	0	1	1	0	0	0	1	0	0	0	0	0	1	0	1	0	0	1	0	1
chromosome_1	972876	C	T	0	1	0	1	1	0	0	0	1	0	0	1	0	0	0	1	1	1	1	0	0	1	0	0	1	0	0	1	1	0	0	0	1	0	0	0	0	0	1	0	1	0	0	1	0	1
chromosome_1	975545	G	A	0	1	0	1	1	0	0	0	1	0	0	1	0	0	0	1	1	1	1	0	0	1	0	0	1	0	0	1	1	0	0	0	1	0	0	0	0	0	1	0	1	0	0	1	0	1
chromosome_1	978717	C	T	0	1	0	1	1	0	0	0	1	0	0	1	0	0	0	1	1	1	1	0	0	1	0	0	1	0	0	1	1	0	0	0	1	0	0	0	0	0	1	0	1	0	0	1	0	1
chromosome_1	991586	G	A	0	1	0	1	1	0	0	0	1	0	0	1	0	0	0	1	1	1	1	0	0	1	0	0	1	0	0	1	1	0	0	0	1	0	0	0	0	0	1	0	1	0	0	1	0	1
chromosome_1	991771	A	G	0	1	0	1	1	0	0	0	1	0	0	1	0	0	0	1	1	1	1	0	0	1	0	0	1	0	0	1	1	0	0	0	1	0	0	0	0	0	1	0	1	0	0	1	0	1
chromosome_1	995016	GT	G	0	1	0	1	1	0	0	0	1	0	0	1	0	0	0	1	1	1	1	0	0	1	0	0	1	0	0	1	1	0	0	0	1	0	0	0	0	0	1	0	1	0	0	1	0	1
chromosome_1	996498	G	A	0	1	0	1	1	0	0	0	1	0	0	1	0	0	0	1	1	1	1	0	0	1	0	0	1	0	0	1	1	0	0	0	1	0	0	0	0	0	1	0	1	0	0	1	0	1
chromosome_1	999129	T	C	0	1	0	1	1	0	0	0	1	0	0	1	0	0	0	1	1	1	1	0	0	1	0	0	1	0	0	1	1	0	0	0	1	0	0	0	0	0	1	0	1	0	0	1	0	1
chromosome_1	1003574	G	A	0	1	0	1	1	0	0	0	1	0	0	1	0	0	0	1	1	1	1	0	0	1	0	0	1	0	0	1	1	0	0	0	1	0	0	0	0	0	1	0	1	0	0	1	0	1
chromosome_1	1004207	A	T	0	1	0	1	1	0	0	0	1	0	0	1	0	0	0	1	1	1	1	0	0	1	0	0	1	0	0	1	1	0	0	0	1	0	0	0	0	0	1	0	1	0	0	1	0	1
chromosome_1	1004346	A	G	0	1	0	1	1	0	0	0	1	0	0	1	0	0	0	1	1	1	1	0	0	1	0	0	1	0	0	1	1	0	0	0	1	0	0	0	0	0	1	0	1	0	0	1	0	1
chromosome_1	1011187	C	T	0	1	0	1	1	0	0	0	1	0	0	1	0	0	0	1	1	1	1	0	0	1	0	0	1	0	0	1	1	0	0	0	1	0	0	0	0	0	1	0	1	0	0	1	0	1
chromosome_1	1014062	G	A	0	1	0	1	1	0	0	0	1	0	0	1	0	0	0	1	1	1	1	0	0	1	0	0	1	0	0	1	1	0	0	0	1	0	0	0	0	0	1	0	1	0	0	1	0	1
chromosome_1	1015941	A	G	0	1	0	1	1	0		0	1	0	0	1	0	0	0	1	1	1	1	0	0	1	0	0	1	0	0	1	1	0	0	0	1	0	0	0	0	0	1	0	1	0	0	1	0	1
chromosome_1	1016633	T	A	0	1	0	1	1	0	1	0	1	0	0	1	0	0	0	1	1	1	1	0	0	1	0	0	1	0	0	1	1	0	0	0	1	0	0	0	0	0	1	0	1	0	0	1	0	1
chromosome_1	1020988	A	T	0	1	0	1	1	0	1	0	1	0	0	1	0	0	0	1	1	1	1	0	0	1	0	0	1	0	0	1	1	0	0	0	1	0	0	0	0	0	1	0	1	0	0	1	0	1
chromosome_1	1020990	T	A	0	1	0	1	1	0	1	0	1	0	0	1	0	0	0	1	1	1	1	0	0	1	0	0	1	0	0	1	1	0	0	0	1	0	0	0	0	0	1	0	1	0	0	1	0	1
chromosome_1	1021180	A	G	0	1	0	1	1	0	1	0	1	0	0	1	0	0	0	1	1	1	1	0	0	1	0	0	1	0	0	1	1	0	0	0	1	0	0	0	0	0	1	0	1	0	0	1	0	1
chromosome_1	1021756	T	A	0	1	0	1	1	0	1	0	1	0	0	1	0	0	0	1	1	1	1	0	0	1	0	0	1	0	0	1	1	0	0	0	1	0	0	0	0	0	1	0	1	0	0	1	0	1
chromosome_1	1023014	T	C	0	1	0	1	1	0	1	0	1	0	0	1	0	0	0	1	1	1	1	0	0	1	0	0	1	0	0	1	1	0	0	0	1	0	0	0	0	0	1	0	1	0	0	1	0	1
chromosome_1	1024664	A	T	0	1	0	1	1	0	1	0	1	0	0	1	0	0	0	1	1	1	1	0	0	1	0	0	1	0	0	1	1	0	0	0	1	0	0	0	0	0	1	0	1	0	0	1	0	1
chromosome_1	1029446	T	C	0	1	0	1	1	0	1	0	1	0	0	1	0	0	0	1	1	1	1	0	0	1	0	0	1	0	0	1	0	0	0	0	1	0	0	0	0	0	1	0	1	0	0	1	0	1
chromosome_1	1035155	A	G	0	1	0	1	1	0	1	0	1	0	0	1	0	0	0	1	1	1	1	0	0	1	0	0	1	0	0	1	0	0	0	0	1	0	0	0	0	0	1	0	1	0	0	1	0	1
chromosome_1	1035574	C	T	0	1	0	1	1	0	1	0	1	0	0	1	0	0	0	1	1	1	1	0	0	1	0	0	1	0	0	1	0	0	0	0	1	0	0	0	0	0	1	0	1	0	0	1	0	1
chromosome_1	1036174	T	C	0	1	0	1	1	0	1	0	1	0	0	1	0	0	0	1	1	1	1	0	0	1	0	0	1	0	0	1	0	0	0	0	1	0	0	0	0	0	1	0	1	0	0	1	0	1
chromosome_1	1036625	GATT	G	0	1	0	1	1	0	1	0	1	0	0	1	0	0	0	1	1	1	1	0	0	1	0	0	1	0	0	1	0	0	0	0	1	0	0	0	0	0	1	0	1	0	0	1	0	1
chromosome_1	1037456	T	C	0	1	0	1	1	0	1	0	1	0	0	1	0	0	0	1	1	1	1	0	0	1	0	0	1	0	0	1	0	0	0	0	1	0	0	0	0	0	1	0	1	0	0	1	0	1
chromosome_1	1038053	T	C	0	1	0	1	1	0	1	0	1	0	0	1	0	0	0	1	1	1	1	0	0	1	0	0	1	0	0	1	0	0	0	0	1	0	0	0	0	0	1	0	1	0	0	1	0	1
chromosome_1	1041118	A	T	0	1	0	1	1	0	1	0	1	0	0	1	0	0	0	1	1	1	1	0	0	1	0	0	1	0	0	1	0	0	0	0	1	0	0	0	0	0	1	0	1	0	0	1	0	1
chromosome_1	1045874	T	C	0	1	0	1	1	0	1	0	1	0	0	1	0	0	0	1	1	1	1	0	0	1	0	0	1	0	0	1	0	0	0	0	1	0	0	0	0	0	1	0	1	0	0	1	0	1
chromosome_1	1049839	C	T	0	1	0	1	1	0	1	0	1	0	0	1	0	0	0	1	1	1	1	0	0	1	0	0	1	0	0	1	0	0	0	0	1	0	0	0	0	0	1	0	1	0	0	1	0	1
chromosome_1	1051563	G	A	0	1	0	1	1	0	1	0	1	0	0	1	0	0	0	1	1	1	1	0	0	1	0	0	1	0	0	1	0	0	0	0	1	0	0	0	0	0	1	0	1	0	0	1	0	1
chromosome_1	1052704	AT	A	0	1	0	1	1	0	1	0	1	0	0	1	0	0	0	1	1	1	1	0	0	1	0	0	1	0	0	1	0	0	0	0	1	0	0	0	0	0	1	0	1	0	0	1	0	1
chromosome_1	1052706	T	A	0	1	0	1	1	0	1	0	1	0	0	1	0	0	0	1	1	1	1	0	0	1	0	0	1	0	0	1	0	0	0	0	1	0	0	0	0	0	1	0	1	0	0	1	0	1
chromosome_1	1059318	T	C	0	1	0	1	1	0	1	0	1	0	0	1	0	0	0	1	1	1	1	0	0	1	0	0	1	0	0	1	0	0	0	0	1	0	0	0	0	0	1	0	1	0	0	1	0	1
chromosome_1	1060482	C	T	0	1	0	1	1	0	1	0	1	0	0	1	0	0	0	1	1	1	1	0	0	1	0	0	1	0	0	1	0	0	0	0	1	0	0	0	0	0	1	0	1	0	0	1	0	1
chromosome_1	1073237	C	T	0	1	0	1	1	0	1	0	1	0	0	1	0	0	0	1	1	1	1	0	0	1	0	0	1	0	0	1	0	0	0	0	1	0	0	0	0	0	1	0	1	0	0	1	0	1
chromosome_1	1074240	A	C	0	1		1	1	0	1	0	1	0	0	1	0	0	0	1	1	1	1	0	0	1	0	0	1	0	0	1	0	0	0	0	1	0	0	0	0	0	1	0	1	0	0	1	0	1
chromosome_1	1075413	T	C	0	1		1	1	0	1	0	1	0	0	1	0	0	0	1	1	1	1	0	0	1	0	0	1	0	0	1	0	0	0	0	1	0	0	0	0	0	1	0	1	0	0	1	0	1
chromosome_1	1075590	T	C	0	1		1	1	0	1	0	1	0	0	1	0	0	0	1	1	1	1	0	0	1	0	0	1	0	0	1	0	0	0	0	1	0	0	0	0	0	1	0	1	0	0	1	0	1
chromosome_1	1077059	T	C	0	1		1	1	0	1	0		0	0	1	0	0	0	1	1	1	1	0		1	0	0	1	0	0	1	0	0	0	0	1	0	0	0	0	0	1	0	1	0	0	1	0	1
chromosome_1	1077838	A	G	0	1		1	1	0	1	0		0	0	1	0	0	0			1	1	0			0	0	1	0	0	1	0	0	0	0	1	0	0	0	0	0	1	0	1	0	0	1	0	1
chromosome_1	1083962	G	GT	0	1		1	1	0	1	0		0	0	1	0	0	0			1	1	0			0	0	1	0	0	1	0	0	0	0	1	0	0	0	0	0	1	0	1	0	0	1	0	1
chromosome_1	1106235	C	CA	0	1		1	1	0	1	0		0	0	1	0	0	0			1	1	0			0	0	1	0	0	1	0	0	0	0	1	0	0	0	0	0	1	0	1	0	0	1	0	1
chromosome_1	1109508	A	G	0	1		1	1	0	1	0		0	0	1	0	0	0			1	1	0			0	0	1	0	0	1	0	0	0	0	1	0	0	0	0	0	1	0	1	0	0	1	0	1
chromosome_1	1110692	C	T	0	1		1	1	0	1	0		0		1	0		0				1	0			0	0	1	0			0	0	0	0	1	0		0	0			0		0	0	1	0	1
chromosome_1	1118766	C	T	0	1		1	1	0	1	0		0		1	0		0				1	0			0	0	1	0			0	0	0	0	1	0		0	0			0		0	0	1	0	1
chromosome_1	1149094	A	AG	0	1		1	1	0	1	0		0		1	0		0				1	0			0	0	1	0			0	0	0	0	1	0		0	0			0		0	0	1	0	1
chromosome_1	1149636	T	C	0	1		1	1	0	1	0	1	0	1	1	0	1	0	1	0	0	1	0	0	1	0	0	1	0	1		0	0	0	0	1	0	1	0	0	1	0	0	0	0	0	1	0	1
chromosome_1	1149852	G	GA	0	1		1	1		1	0	1	0	1		0	1			0	0		0	0	1	0	0	1	0	1		0	0	0	0	1	0	1	0	0	1	0	0	0	0		1	0	1
chromosome_1	1149946	AAC	A	0	1		1	1		1	0	1	0	1		0	1			0	0		0	0	1	0	0	1	0	1		0	0	0	0	1	0	1	0	0	1	0	0	0	0		1	0	1
chromosome_1	1155617	G	A	0	1	0	1	1	1	1	0	1	0	1		0	1	1		0	0		0	0	1	0	0	1	0	1	0	0	0	0	0	1	0	1	0	0	1	0	0	0	0	1	1	0	1
chromosome_1	1162878	A	G	0	1	0	1	1		1	0	1	0	1		0	1				0					0	0	1	0	1	0	0		0		1	0	1		0	1	0	0	0	0	1	1	0	1
chromosome_1	1172781	G	A	0	1	0	1	1		1	0	1	0	1		0	1				0		1			0	0	1	0	1	0	0	1	0	1	1	0	1	1	0	1	0	0	0	0	1	1	0	1
chromosome_1	1185797	GA	G	0	1	0	1	1		1	0	1	0	1		0	1									0		1	0	1	0	0	1	0	1	1	0	1	1	0	1	0	0	0	0	1	1	0	1
chromosome_1	1200356	C	T	0	1	0	1	1		1	0	1	0	1		0	1									0		1	0	1	0	0	1	0	1	1	0	1	1	0	1	0	0	0	0	1	1	0	1
chromosome_1	1232814	T	C	0	1	0	1	1	1	1	0	1	0	1	1	0	1	1							1	0		1	0	1	0	0	1	0	1	1	0	1	1	0	1	0	0	1	0	1	1	0	1
chromosome_1	1233642	G	A	0	1	0	1	1	1	1	0	1	0	1	1	0	1	1							1	0		1	0	1	0	0	1	0	1	1	0	1	1	0	1	0	0	1	0	1	1	0	1
chromosome_1	1243065	T	A	0	1	0	1	1	1		0	1	0	1	1	0	1	1							1	0		1	0	1	0	0	1	0	1	1	0	1	1	0	1	0	0	1	0	1		0	1
chromosome_1	1279461	C	T	0	1	0	1	1	1	0	0	1	0	1	1	0	1	1		0					1	0		1	0	1	0	0	1	0	1	1	0	1	1	0	1	0	0	1	0	1	0	0	1
chromosome_1	1287339	T	C	0	1	0	1	1	1	0	0	1	0	1	1	0	1	1				1	1		1	0	0	1	0	1	0	0	1	0	1	1	0	1	1	0	1	0	0	1	0	1	0	0	1
chromosome_1	1291995	A	G	0	1	0	1	1	1	0	0	1	0	1	1	0	1	1		1	0	1	1	0	1	0	0	1	0	1	0	0	1	0	1	1	0	1	1	0	1	0	0	1	0	1	0	0	1
chromosome_1	1295346	TA	T	0	1	0	1	1	1	0	0	1	0	1	1	0	1	1		1	0	1	1	0	1	0	0	1	0	1	0	0	1	0	1	1	0	1	1	0	1	0	0	1	0	1	0	0	1
chromosome_1	1295371	CATATTAGATAGA	C	0	1	0	1	1	1	0	0	1	0	1	1	0	1	1		1	0	1	1	0	1	0	0	1	0	1	0	0	1	0	1	1	0	1	1	0	1	0	0	1	0	1	0	0	1
chromosome_1	1306417	T	TA	0	1	0	1	1	1	0	0	1	0	1	1	0	1	1		1	0	1	1	0	1	0	0	1	0	1	0	0	1	0	1	1	0	1	1	0	1	0	0	1	0	1	0	0	1
chromosome_1	1310563	TA	T	0	1	0	1	1	1	0	0	1	0	1	1	0	1	1		1	0	1	1	0	1	0	0	1	0	1	0	0	1	0	1	1	0	1	1	0	1	0	0	1	0	1	0	0	1
chromosome_1	1352363	C	A	0	1	0	1	1	1	0	0	1	0	1	1	0	1	1	1	1	0	1	1	0	1	0	0	1	0	1	0	0	1	0	1	1	0	1	1	0	1	0	0	1	0	1	0	0	1
chromosome_1	1376403	CT	C	0	1		1	1		0	0	1	0	1	1	0	1	1	1						1	0		1	0	1	0		1		1	1	0	1	1	0	1	0	0	1	0		0	0	1
chromosome_1	1404507	A	G	0	1		1	1		0	0	1	0	1	1	0	1	1	1	0	1		0		1	0		1	0	1	0	1	1	1	1	1	0	1	1	0	1	0	0	1	0	0	0	0	1
chromosome_1	1474835	G	A	0	1		0	1	0	1	0	1	0	1	1	1	1	1	1		1	1	0		1	0	1	1	1	1	0	1	1	1	1	1	1	1	1	0	1	0	0		1	0	0	0	1
chromosome_1	1513782	A	G	0	1		0	1	0	1	0	1	1	1	0	1	1		1				0	0	1	0		1	1	1	0	1	1	1	1	1	1	1	1	0	1	0	0	0	1	1	0	0	0
chromosome_1	1558242	T	A	0	1			1	0		0	1	1	1					1				0					1	1	1	0	1	1	1	1		1	1		0	1	0	0		1	1	0		0
chromosome_1	1584495	T	C	0	1			1	0	0	0	1	1	1					1	0			0		0			1	1	1	0	1	1	1	1		1	1		0	1	0	0		1	1	0		0
chromosome_1	1598358	AT	A	0	1			1	0	0	0	1	1	1									0		0			1	1	1	0	1	1	1	1		1	1		0	1	0	0		1	1	0		0
chromosome_1	1599070	A	G	0	1			1	0	0	0	1	1	1	0								0		0			1	1	1	0	1	1	1	1		1	1		0	1	0	0		1	1	0	0	0
chromosome_1	1604499	G	A	0	1			1	0	0	0	1	1	1	0								0		0			1	1	1	0	1	1	1	1		1	1		0	1	0	0		1	1	0	0	0
chromosome_1	1629835	C	T	0	1			1	0	0	0	1	1	1	0								0		0			1	1	1	0	1	1	1	1		1	1		0	1	0	0		1	1	0	0	0
chromosome_1	1635240	C	T	0	1	1	0	1	0	0	0	1	1	1	0	1	1					1	0		0			1	1	1	0	1	1	1	1	1	1	1	1	0	1	0	0	1	1	1	0	0	0
chromosome_1	1645854	C	T	0	1	1	0	1	0	0	0	1	1	1	0	1	1					1	0		0			1	1	1	0	1	1	1	1	1	1	1	1	0	1	0	0	1	1	1	0	0	0
chromosome_1	1652483	T	C	0	1	1	0	1	0	0	0	1	1	1	0	1	1	0				1	0		0		1	1	1	1	0	1	1	1	1	1	1	1	1	0	1	0	0	1	1	1	0	0	0
chromosome_1	1653023	G	A	0	1	1	0	1	0	0	0	1	1	1	0	1	1	0	0			1	0		0		1	1	1	1	0	1	1	1	1	1	1	1	1	0	1	0	0	1	1	1	0	0	0
chromosome_1	1662949	A	T	0	1	1	0	1	0	0	0	1	1	1	0	1		0	0	0		1	0		0	0	1	1	1	1	0	1	1	1	1	1	1	1	1	0	1	0	0	1	1	1	0	0	0
chromosome_1	1663041	A	G	0	1	1	0	1	0	0	0	1	1	1	0	1		0	0	0		1	0		0	0	1	1	1	1	0	1	1	1	1	1	1	1	1	0	1	0	0	1	1	1	0	0	0
chromosome_1	1665974	A	G	0	1	1	0	1	0	0	0	1	1	1	0	1	0	0	0	0	1	1	0	1	0	0	1	0	1	1	0	1	1	1	1	1	1	0	1	0	0	0	0	1	1	1	0	0	0
chromosome_1	1666321	A	AT	0	1	1		1	0	0	0	1	1	1	0	1	0	0	0	0	1	1	0			0	1	0	1	1	0	1	1	1	1	1	1	0	1	0	0	0	0	1	1	1	0	0	0
chromosome_1	1666841	G	GTT	0	1																																												0
chromosome_1	1667828	CCT	C	0	1																																												0
chromosome_1	1667965	T	C	0	1	1	1	1	0	0	0	1	1	1	0	1	0	0	0	0	1	1	0	0	1	0	1	0	1	1	0	1	1	1	1	1	1	0	1	0	0	0	0	1	1	1	0	0	0
chromosome_1	1668957	G	T	0	1		1	1	0	0	0	1	1	1	0	1	0	0	0	0	1	1	0	0	1	0	1	0	1	1	0	1	1	1	1	1	1	0	1	0	0	0	0	1	1	1	0	0	0
chromosome_1	1675426	C	T	0	1		1	1	0	0	0	1	1	1	0	1	0	0	0	0	1	1	0	0	1	0	1	0	1	1	0	1	1	1	1	1	1	0	1	0	0	0	0	1	1	1	0	0	0
chromosome_1	1681573	G	T	0	1		1	1	0	0	0	1	1	1	0	1	0	0	0	0	1	1	0	0	1	0	1	0	1	1	0	1	1	1	1	1	1	0	1	0	0	0	0	1	1	1	0	0	0
chromosome_1	1683991	C	T	0	1		1	1	0	0	0	1	1	1	0	1	0	0	0	0	1	1	0	0	1	0	1	0	1	1	0	1	1	1	1	1	1	0	1	0	0	0	0	1	1	1	0	0	0
chromosome_1	1684954	GT	G	0	1		1	1	0	0	0	1	1	1	0	1	0	0	0	0	1	1	0	0	1	0	1	0	1	1	0	1	1	1	1	1	1	0	1	0	0	0	0	1	1	1	0	0	0
chromosome_1	1686417	T	C	0	1		1	1	0	0	0	1	1	1	0	1	0	0	0	0	1	1	0	0	1	0	1	0	1	1	0	1	1	1	1	1	1	0	1	0	0	0	0	1	1	1	0	0	0
chromosome_1	1690123	G	A	0	1		1	1	0	0	0	1	1	1	0	1	0	0	0	0	1	1	0	0	1	0	1	0	1	1	0	1	1	1	1	1	1	0	1	0	0	0	0	1	1	1	0	0	0
chromosome_1	1696458	T	TCA	0	1		1	1	0	0	0	1	1	1	0	1	0	0	0	0	1	1	0	0	1	0	1	0	1	1	0	1	1	1	1	1	1	0	1	0	0	0	0	1	1	1	0	0	0
chromosome_1	1697841	A	C	0	1		1	1	0	0	0	1	1	1	0	1	0	0	0	0	1	1	0	0	1	0	1	0	1	1	0	1	1	1	1	1	1	0	1	0	0	0	0	1	1	1	0	0	0
chromosome_1	1698607	A	G	0	1		1	1	0	0	0	1	1	1	0	1	0	0	0	0	1	1	0	0	1	0	1	0	1	1	0	1	1	1	1	1	1	0	1	0	0	0	0	1	1	1	0	0	0
chromosome_1	1702794	T	C	0	1		1	1	0	0	0	1	1	1	0	1	0	0	0	0	1	1	0	0	1	0	1	0	1	1	0	1	1	1	1	1	1	0	1	0	0	0	0	1	1	1	0	0	0
chromosome_1	1707029	A	G	0	1		1	1	0	0	0	1	1	1	0	1	0	0	0	0	1	1	0	0	1	0	1	0	1	1	0	1	1	1	1	1	1	0	1	0	0	0	0	1	1	1	0	0	0
chromosome_1	1707717	A	G	0	1		1	1	0	0	0	1	1	1	0	1	0	0	0	0	1	1	0	0	1	0	1	0	1	1	0	1	1	1	1	1	1	0	1	0	0	0	0	1	1	1	0	0	0
chromosome_1	1707803	A	G	0	1		1	1	0	0	0	1	1	1	0	1	0	0	0	0	1	1	0	0	1	0	1	0	1	1	0	1	1	1	1	1	1	0	1	0	0	0	0	1	1	1	0	0	0
chromosome_1	1708202	T	C	0	1		1	1	0	0	0	1	1	1	0	1	0	0	0	0	1	1	0	0	1	0	1	0	1	1	0	1	1	1	1	1	1	0	1	0	0	0	0	1	1	1	0	0	0
chromosome_1	1708286	G	GT	0	1		1	1	0	0	0	1	1	1	0	1	0	0	0	0	1	1	0	0	1	0	1	0	1	1	0	1	1	1	1	1	1	0	1	0	0	0	0	1	1	1	0	0	0
chromosome_1	1709188	A	T	0	1		1	1	0	0	0	1	1	1	0	1	0	0	0	0	1	1	0	0	1	0	1	0	1	1	0	1	1	1	1	1	1	0	1	0	0	0	0	1	1	1	0	0	0
chromosome_1	1710147	A	T	0	1		1	1	0	0	0	1	1	1	0	1	0	0	0	0	1	1	0	0	1	0	1	0	1	1	0	1	1	1	1	1	1	0	1	0	0	0	0	1	1	1	0	0	0
chromosome_1	1711633	T	C	0	1		1	1	0	0	0	1	1	1	0	1	0	0	0	0	1	1	0	0	1	0	1	0	1	1	0	1	1	1	1	1	1	0	1	0	0	0	0	1	1	1	0	0	0
chromosome_1	1711746	C	T	0	1		1	1	0	0	0	1	1	1	0	1	0	0	0	0	1	1	0	0	1	0	1	0	1	1	0	1	1	1	1	1	1	0	1	0	0	0	0	1	1	1	0	0	0
chromosome_1	1712900	T	C	0	1		1	1	0	0	0	1	1	1	0	1	0	0	0	0	1	1	0	0	1	0	1	0	1	1	0	1	1	1	1	1	1	1	1	0	1	0	0	1	1	1	0	0	0
chromosome_1	1713176	A	G	0	1		1	1	0	0	0	1	1	1	0	1	0	0	0	0	1	1	0	0	1	0	1	0	1	1	0	1	1	1	1	1	1	1	1	0	1	0	0	1	1	1	0	0	0
chromosome_1	1715079	C	G	0	1		1	1	0	0	0	1	1	1	0	1	0	0	0	0	1	1	0	0	1	0	1	0	1	1	0	1	1	1	1	1	1	0	1	0	0	0	0	1	1	1	0	0	0
chromosome_1	1718232	T	C	0	1		1	1	0	0	0	1	1	1	0	1	0	0	0	0	1	1	0	0	1	0	1	0	1	1	0	1	1	1	1	1	1	0	1	0	0	0	0	1	1	1	0	0	0
chromosome_1	1718889	A	G	0	1		1	1	0	0	0	1	1	1	0	1	0	0	0	0	1	1	0	0	1	0	1	0	1	1	0	1	1	1	1	1	1	0	1	0	0	0	0	1	1	1	0	0	0
chromosome_1	1719416	A	AT	0	1		1	1	0	0	0	1	1	1	0	1	0	0	0	0	1	1	0	0	1	0	1	0	1	1	0	1	1	1	1	1	1	0	1	0	0	0	0	1	1	1	0	0	0
chromosome_1	1720509	C	T	0	1		1	1	0	0	0	1	1	1	0	1	0	0	0	0	1	1	0	0	1	0	1	0	1	1	0	1	1	1	1	1	1	0	1	0	0	0	0	1	1	1	0	0	0
chromosome_1	1720717	T	C	0	1		1	1	0	0	0	1	1	1	0	1	0	0	0	0	1	1	0	0	1	0	1	0	1	1	0	1	1	1	1	1	1	0	1	0	0	0	0	1	1	1	0	0	0
chromosome_1	1720785	G	A	0	1		1	1	0	0	0	1	1	1	0	1	0	0	0	0	1	1	0	0	1	0	1	0	1	1	0	1	1	1	1	1	1	0	1	0	0	0	0	1	1	1	0	0	0
chromosome_1	1723056	C	T	0	1		1	1	0	0	0	1	1	1	0	1	0	0	0	0	1	1	0	0	1	0	1	0	1	1	0	0	1	1	1	1	1	0	1	0	0	0	0	1	1	1	0	0	0
chromosome_1	1724688	C	T	0	1		1	1	0	0	0	1	1	1	0	1	0	0	0	0	1	1	0	0	1	0	1	0	1	1	0	0	1	1	1	1	1	0	1	0	0	0	0	1	1	1	0	0	0
chromosome_1	1726371	C	T	0	1		1	1	0	0	0	1	1	1	0	1	0	0	0	0	1	1	0	0	1	0	1	0	1	1	0	0	1	1	1	1	1	0	1	0	0	0	0	1	1	1	0	0	0
chromosome_1	1731105	G	C	0	1		1	1	0	0	0	1	1	1	0	1	0	0	0	0	1	1	0	0	1	0	1	0	1	1	0	0	1	1	1	1	1	0	1	0	0	0	0	1	1	1	0	0	0
chromosome_1	1733568	AGAT	A	0	1		1	1	0	0	0	1	1	1	0	1	0	0	0	0	1	1	0	0	1	0	1	0	1	1	0	0	1	1	1	1	1	0	1	0	0	0	0	1	1	1	0	0	0
chromosome_1	1733573	T	C	0	1		1	1	0	0	0	1	1	1	0	1	0	0	0	0	1	1	0	0	1	0	1	0	1	1	0	0	1	1	1	1	1	0	1	0	0	0	0	1	1	1	0	0	0
chromosome_1	1735542	A	G	0	1		1	1	0	0	0	1	1	1	0	1	0	0	0	0	1	1	0	0	1	0	1	0	1	1	0	0	1	1	1	1	1	0	1	0	0	0	0	1	1	1	0	0	0
chromosome_1	1741020	C	T	0	1		1	1	0	0	0	1	1	1	0	1	0	0	0	0	1	1	0	0	1	0	1	0	1	1	0	0	1	1	1	1	1	0	1	0	0	0	0	1	1	1	0	0	0
chromosome_1	1742403	C	A	0	1	1	1	1	0	0	0	1	1	1	0	1	0	0	0	0	1	1	0	0	1	0	1	0	1	1	0	0	1	1	1	1	1	0	1	0	0	0	0	1	1	1	0	0	0
chromosome_1	1743127	G	A	0	1		1	1	0	0	0	1	1	1	0	1	0	0	0	0	1	1	0	0	1	0	1	0	1	1	0	0	1	1	1	1	1	0	1	0	0	0	0	1	1	1	0	0	0
chromosome_1	1743946	CA	C	0	1		1	1	0	0	0	1	1	1	0	1	0	0	0	0	1	1	0	0	1	0	1	0	1	1	0	0	1	1	1	1	1	0	1	0	0	0	0	1	1	1	0	0	0
chromosome_1	1744268	T	C	0	1		1	1	0	0	0	1	1	1	0	1	0	0	0	0	1	1	0	0	1	0	1	0	1	1	0	0	1	1	1	1	1	0	1	0	0	0	0	1	1	1	0	0	0
chromosome_1	1750050	G	A	0	1		1	1	1	0	0	1	1	1	0	1	0	0	0	0	1	1	0	0	1	0	1	0	1	1	0	0	1	1	1	1	1	0	1	0	0	0	0	1	1	1	0	0	0
chromosome_1	1778175	GT	G	0	1		1	1	1	0	0	1	1			1	0	0	0	0	1	1	0	0	1	0	1	0	1	1	0	0	1	1	1	1	1	0	1	0	0	0	0	1	1	1	0	0	0
chromosome_1	1779275	T	A	0	1		1	1	1	0	0	1	1		1	1	0	0	0	0	1	1	0	0	1	0	1	0	1	1	0	0	1	1	1	1	1	0	1	0	0	0	0	1	1	1	0	0	0
chromosome_1	1783898	G	A	0	1		1	1	1	0	0	1	1	0	1	1	0	0	0	0	1	1	0	0	1	0	1	0	1	1	0	0	1	1	1	1	1	0	1	0	0	0	0	1	1	1	0	0	0
chromosome_1	1785400	T	A	0	1		1	1	1	0	0	1	1	0	1	1	0	0	0	0	1	1	0	0	1	0	1	0	1	1	0	0	1	1	1	1	1	0	1	0	0	0	0	1	1	1	0	0	0
chromosome_1	1787365	G	GTA	0	1		1	1	1	0	0	1	1	0	1	1	0	0	0	0	1	1	0	0	1	0	1	0	1	1	0	0	1	1	1	1	1	0	1	0	0	0	0	1	1	1	0	0	0
chromosome_1	1787505	G	T	0	1		1	1	1	0	0	1	1	0	1	1	0	0	0	0	1	1	0	0	1	0	1	0	1	1	0	0	1	1	1	1	1	0	1	0	0	0	0	1	1	1	0	0	0
chromosome_1	1789094	C	T	0	1		1	1	1	0	0	1	1	0	1	1	0	0	0	0	1	1	0	0	1	0	1	0	1	1	0	0	1	1	1	1	1	0	1	0	0	0	0	1	1	1	0	0	0
chromosome_1	1790665	G	A	0	1		1	1	1	0	0	1	1	0	1	1	0	0	0	0	1	1	0	0	1	0	1	0	1	1	0	0	1	1	1	1	1	0	1	0	0	0	0	1	1	1	0	0	0
chromosome_1	1794552	T	C	0	1		1	1	1	0	0	1	1	0	1	1	0	0	0	0	1	1	0	0	1	0	1	0	1	1	0	0	1	1	1	1	1	0	1	0	0	0	0	1	1	1	0	0	0
chromosome_1	1794818	C	T	0	1		1	1	1	0	0	1	1	0	1	1	0	0	0	0	1	1	0	0	1	0	1	0	1	1	0	0	1	1	1	1	1	0	1	0	0	0	0	1	1	1	0	0	0
chromosome_1	1795637	A	G	0	1		1	1	1	0	0	1	1	0	1	1	0	0	0	0	1	1	0	0	1	0	1	0	1	1	0	0	1	1	1	1	1	0	1	0	0	0	0	1	1	1	0	0	0
chromosome_1	1795888	T	C	0	1		1	1	1	0	0	1	1	0	1	1	0	0	0	0	1	1	0	0	1	0	1	0	1	1	0	0	1	1	1	1	1	0	1	0	0	0	0	1	1	1	0	0	0
chromosome_1	1798215	A	T	0	1		1	1	1	0	0	1	1	0	1	1	0	0	0	0	1	1	0	0	1	0	1	0	1	1	0	0	1	1	1	1	1	0	1	0	0	0	0	1	1	1	0	0	0
chromosome_1	1799286	T	C	0	1		1	1	1	0	0	1	1	0	1	1	0	0	0	0	1	1	0	0	1	0	1	0	1	1	0	0	1	1	1	1	1	0	1	0	0	0	0	1	1	1	0	0	0
chromosome_1	1804967	G	A	0	1		1	1	1	0	0	1	1	0	1	1	0	0	0	0	1	1	0	0	1	0	1	0	1	1	0	0	1	1	1	1	1	0	1	0	0	0	0	1	1	1	0	0	0
chromosome_1	1810462	T	G	0	1		1	1		0	0	1	1	0	1	1	0	0	0	0	1	1	0	0	1	0	1	0	1	1	0	0	1	1	1	1	1	0	1	0	0	0	0	1	1	1	0	0	0
chromosome_1	1815634	AG	A	0	1																																												0
chromosome_1	1815636	T	A	0	1																																												0
chromosome_1	1823823	A	T	0	1		1	1		0	0	1	1	0	1	1	0	0	0	0	1	1	0	0	1	0	1	0	1	1	0	0	1	1	1	1	1	0	1	0	0	0	0	1	1	1	0	0	0
chromosome_1	1826604	C	T	0	1		1	1	0	0	0	1	1	0	1	1	0	0	0	0	1	1	0	0	1	0	1	0	1	1	0	0	1	1	1	1	1	0	1	0	0	0	0	1	1	1	0	0	0
chromosome_1	1827583	T	TACTC	0	1		1	1	0	0	0	1	1	0	1	1	0	0	0	0	1	1	0	0	1	0	1	0	1	1	0	0	1	1	1	1	1	0	1	0	0	0	0	1	1	1	0	0	0
chromosome_1	1828282	T	G	0	1		1	1	0	0	0	1	1	0	1	1	0	0	0	0	1	1	0	0	1	0	1	0	1	1	0	0	1	1	1	1	1	0	1	0	0	0	0	1	1	1	0	0	0
chromosome_1	1830832	C	T	0	1		1	1	0	0	0	1	1	0	1	1	0	0	0	0	1	1	0	0	1	0	1	0	1	1	0	0	1	1	1	1	1	0	1	0	0	0	0	1	1	1	0	0	0
chromosome_1	1831858	C	T	0	1		1	1	0	0	0	1	1	0	1	1	0	0	0	0	1	1	0		1	0	1	0	1	1	0	0	1	1	1	1	1	0	1	0	0	0	0	1	1	1	0	0	0
chromosome_1	1832697	A	G	0	1		1	1	0	0	0	1	1	0	1	1	0	0	0	0	1	1	0		1	0	1	0	1	1	0	0	1	1	1	1	1	0	1	0	0	0	0	1	1	1	0	0	0
chromosome_1	1835068	T	C	0	1		1	1	0	0	0	1	1	0	1	1	0			0	1	1	0		1	0	1	0	1	1		0	1	1	1	1	1	0	1	0	0	0		1	1	1	0		0
chromosome_1	1840572	G	GTT	0	1		1	1	0	0	0	1	1	0	1	1	0			0	1	1	0		1	0	1	0	1	1		0	1	1	1	1	1	0	1	0	0	0		1	1	1	0		0
chromosome_1	1845934	T	TA	0	1		1	1	0	0	0	1	1	0	1	1	0			0	1	1	0		1	0	1	0	1	1		0	1	1	1	1	1	0	1	0	0	0		1	1	1	0		0
chromosome_1	1849064	C	T	0	1		1	1	0	0	0	1	1	0	1	1	0			0	1	1	0		1	0	1	0	1	1		0	1	1	1	1	1	0	1	0	0	0		1	1	1	0		1
chromosome_1	1849285	CT	C	0	1		1	1	0	0	0	1	1	0	1	1	0			0	1	1	0		1	0	1	0	1	1		0	1	1	1	1	1	0	1	0	0	0		1	1	1	0		1
chromosome_1	1850614	TCAACTTCTGCAACTG	T	0	1		1	1	0	0	0	1	1	0	1	1	0			0	1	1	0		1	0	1	0	1	1		0	1	1	1	1	1	0	1	0	0	0		1	1	1	0		1
chromosome_1	1852082	G	A	0	1		1	1	0	0	0	1	1	0	1	1	0	1		0	1	1	0		1	0	1	0	1	1		0	1	1	1	1	1	0	1	0	0	0		1	1	1	0		1
chromosome_1	1855030	G	A	0	1		1	1	0	0	0	1	1	0	1	1	0	1		0	1	1	0		1	0	1	0	1	1		0	1	1	1	1	1	0	1	0	0	0		1	1	1	0		1
chromosome_1	1866803	T	C	0	1		1	1	0	0	0	1	1	0	1	1	0	1		0	1	1	0		1	0	1	0	1	1		0	1	1	1	1	1	0	1	0	0	0		1	1	1	0		1
chromosome_1	1867289	T	C	0	1		1	1	0	0	0	1	1	0	1	1	0	1	1	0	1	1	0		1	0	1	0	1	1	1	0	1	1	1	1	1	0	1	0	0	0	1	1	1	1	0	1	1
chromosome_1	1888755	T	C	0	1			1	1	0	0	1		0	1	1	0	1		0			0		1	0	1	0		1	1	0	1	1	1	1	1	0	1		0	0	1	1	1	1	0	1	1
chromosome_1	1890184	C	CA	0	1						0														1							0		1	1			0										1	1
chromosome_1	1905525	TG	T	0	1						0														1							0		1	1			0										1	1
chromosome_1	1907362	T	C	0	1	1					0														1							0		1	1			0										1	1
chromosome_1	2053296	A	T	0	1					0	0																				1	1			1				0							0		1	1
chromosome_1	2055773	G	A	0	1			1		0	0		1	1		0	1								0	0	0	1	0	1	1	1	0		1		1	1	0	1	1	0			0	0	0	1	1
chromosome_1	2194786	T	C	0	1					0	0		1			0									0	0			0				0		1			1			1	0			0	0	0	1	1
chromosome_1	2206059	G	A	0	1		1		1	0	0	0	1		0	0		1	1	1	0	1	0		0	0			0				0		1			1			1	0		0	0	0	0	1	1
chromosome_1	2213620	G	A	0	1		1		1	0	0	0	1		0	0		1	1	1	0	1	0		0	0			0				0		1			1			1	0	1	0	0	0	0	1	1
chromosome_1	2215281	G	A	0	1		1	1	1	0	0	0	1		0	0		1	1	1	0	1	0		0	0			0				0		1			1			1	0	1	0	0	0	0	1	1
chromosome_1	2215776	CA	C	0	1		1	1	1	0	0	0	1		0	0		1	1	1	0	1	0		0	0			0				0		1			1			1	0	1	0	0	0	0	1	1
chromosome_1	2217437	C	T	0	1	1	1	1	1	0	0	0	1	1	0	0	1	1	1	1	0	1	0	1	0	0	0	1	0	1	1	1	0	1	1	1	1	1	1	1	1	0	1	0	0	0	0	1	1
chromosome_1	2219486	C	T	0	1	1	1	1	1	0	0	0	1	1	0	0	1	1	1	1	0	1	0	1	0	0	0	1	0	1	1	1	0	1	1	1	1	1	1	1	1	0	1	0	0	0	0	1	1
chromosome_1	2219564	T	A	0	1	1	1	1	1	0	0	0	1	1	0	0	1	1	1	1	0	1	0	1	0	0	0	1	0	1	1	1	0	1	1	1	1	1	1	1	1	0	1	0	0	0	0	1	1
chromosome_1	2223402	T	G	0	1	1	1	1	1	0	0	0	1	1	0	0	1	1	1	1	0	1	0	1	0	0	0	1	0	1	1	1	0	1	1	1	1	1	1	1	1	0	1	0	0	0	0	1	1
chromosome_1	2226194	G	A	0	1	1	1	1	1	0	0	0	1	1	0	0	1	1	1	1	0	1	0	1	0	0	0	1	0	1	1	1	0	1	1	1	1	1	1	1	1	0	1	0	0	0	0	1	1
chromosome_1	2226521	T	A	0	1	1	1	1	1	0	0	0	1	1	0	0	1	1	1	1	0	1	0	1	0	0	0	1	0	1	1	1	0	1	1	1	1	1	1	1	1	0	1	0	0	0	0	1	1
chromosome_1	2227870	C	CT	0	1	1	1	1	1	0	0	0	1	1	0	0	1	1	1	1	0	1	0	1	0	0	0	1	0	1	1	1	0	1	1	1	1	1	1	1	1	0	1	0	0	0	0	1	1
chromosome_1	2231762	T	TA	0	1	1	1	1	1	0	0	0	1	1	0	0	1	1	1	1	0	1	0	1	0	0	0	1	0	1	1	1	0	1	1	1	1	1	1	1	1	0	1	0	0	0	0	1	1
chromosome_1	2232713	A	C	0	1	1	1	1	1	0	0	0	1	1	0	0	1	1	1	1	0	1	0	1	0	0	0	1	0	1	1	1	0	1	1	1	1	1	1	1	1	0	1	0	0	0	0	1	1
chromosome_1	2233748	A	G	0	1	1	1	1	1	0	0	0	1	1	0	0	1	1	1	1	0	1	0	1	0	0	0	1	0	1	1	1	0	1	1	1	1	1	1	1	1	0	1	0	0	0	0	1	1
chromosome_1	2237553	T	C	0	1	1	1	1	1	0	0	0	1	1	0	0	1	1	1	1	0	1	0	1	0	0	0	1	0	1	1	1	0	1	1	1	1	1	1	1	1	0	1	0	0	0	0	1	1
chromosome_1	2237554	T	C	0	1	1	1	1	1	0	0	0	1	1	0	0	1	1	1	1	0	1	0	1	0	0	0	1	0	1	1	1	0	1	1	1	1	1	1	1	1	0	1	0	0	0	0	1	1
chromosome_1	2239917	T	C	0	1	1	1	1	1	0	0	0	1	1	0	0	1	1	1	1	0	1	0	1	0	0	0	1	0	1	1	1	0	1	1	1	1	1	1	1	1	0	1	0	0	0	0	1	1
chromosome_1	2240462	T	TA	0	1	1	1	1	1	0	0	0	1	1	0	0	1	1	1	1	0	1	0	1	0	0	0	1	0	1	1	1	0	1	1	1	1	1	1	1	1	0	1	0	0	0	0	1	1
chromosome_1	2247519	G	T	0	1	1	1	1	1	0	0	0	1	1	0	0	1	1	1	1	0	1	0	1	0	0	0	1	0	1	1	1	0	1	1	1	1	1	1	1	1	0	1	0	0	0	0	1	1
chromosome_1	2248471	T	A	0	1	1	1	1	1	0	0	0	1	1	0	0	1	1	1	1	0	1	0	1	0	0	0	1	0	1	1	1	0	1	1	1	1	1	1	1	1	0	1	0	0	0	0	1	1
chromosome_1	2249085	A	G	0	1	1	1	1	1	0	0	0	1	1	0	0	1	1	1	1	0	1	0	1	0	0	0	1	0	1	1	1	0	1	1	1	1	1	1	1	1	0	1	0	0	0	0	1	1
chromosome_1	2249836	A	T	0	1	1	1	1	1	0	0	0	1	1	0	0	1	1	1	1	0	1	0	1	0	0	0	1	0	1	1	1	0	1	1	1	1	1	1	1	1	0	1	0	0	0	0	1	1
chromosome_1	2258417	C	T	0	1	1	1	1	1	0	0	0	1	1	0	0	1	1	1	1	0	1	0	1	0	0	0	1	0	1	1	1	0	1	1	1	1	1	1	1	1	0	1	0	0	0	0	1	1
chromosome_1	2259309	C	T	0	1	1	1	1	1	0	0	0	1	1	0	0	1	1	1	1	0	1	0	1	0	0	0	1	0	1	1	1	0	1	1	1	1	1	1	1	1	0	1	0	0	0	0	1	1
chromosome_1	2265747	A	G	0	1	1	1	1	1	0	0	0	1	1	0	0	1	1	1	1	0	1	0	1	0	0	0	1	0	1	1	1	0	1	1	1	1	1	1	1	1	0	1	0	0	0	0	1	1
chromosome_1	2272299	A	T	0	1	1	1	1	1	0	0	0	1	1	0	0	1	1	1	1	0	1	0	1	0	0	0	1	0	1	1	1	0	1	1	1	1	1	1	1	1	0	1	0	0	0	0	1	1
chromosome_1	2273017	C	A	0	1	1	1	1	1	0	0	0	1	1	0	0	1	1	1	1	0	1	0	1	0	0	0	1	0	1	1	1	0	1	1	1	1	1	1	1	1	0	1	0	0	0	0	1	1
chromosome_1	2273166	CTT	C	0	1	1	1	1	1	0	0	0	1	1	0	0	1	1	1	1	0	1	0	1	0	0	0	1	0	1	1	1	0	1	1	1	1	1	1	1	1	0	1	0	0	0	0	1	1
chromosome_1	2273457	CACGT	C	0	1	1	1	1	1	0	0	0	1	1	0	0	1	1	1	1	0	1	0	1	0	0	0	1	0	1	1	1	0	1	1	1	1	1	1	1	1	0	1	0	0	0	0	1	1
chromosome_1	2274305	C	T	0	1	1	1	1	1	0	0	0	1	1	0	0	1	1	1	1	0	1	0	1	0	0	0	1	0	1	1	1	0	1	1	1	1	1	1	1	1	0	1	0	0	0	0	1	1
chromosome_1	2275044	C	G	0	1	1	1	1	1	0	0	0	1	1	0	0	1	1	1	1	0	1	0	1	0	0	0	1	0	1	1	1	0	1	1	1	1	1	1	1	1	0	1	0	0	0	0	1	1
chromosome_1	2275239	G	T	0	1	1	1	1	1	0	0	0	1	1	0	0	1	1	1	1	0	1	0	1	0	0	0	1	0	1	1	1	0	1	1	1	1	1	1	1	1	0	1	0	0	0	0	1	1
chromosome_1	2275472	A	G	0	1	1	1	1	1	0	0	0	1	1	0	0	1	1	1	1	0	1	0	1	0	0	0	1	0	1	1	1	0	1	1	1	1	1	1	1	1	0	1	0	0	0	0	1	1
chromosome_1	2276162	T	C	0	1	1	1	1	1	0	0	0	1	1	0	0	1	1	1	1	0	1	0	1	0	0	0	1	0	1	1	1	0	1	1	1	1	1	1	1	1	0	1	0	0	0	0	1	1
chromosome_1	2277050	C	T	0	1	1	1	1	1	0	0	0	1	1	0	0	1	1	1	1	0	1	0	1	0	0	0	1	0	1	1	1	0	1	1	1	1	1	1	1	1	0	1	0	0	0	0	1	1
chromosome_1	2279763	A	AT	0	1	1	1	1	1	0	0	0	1	1	0	0	1	1	1	1	0	1	0	1	0	0	0	1	0	1	1	1	0	1	1	1	1	1	1	1	1	0	1	0	0	0	0	1	1
chromosome_1	2279826	G	T	0	1	1	1	1	1	0	0	0	1	1	0	0	1	1	1	1	0	1	0	1	0	0	0	1	0	1	1	1	0	1	1	1	1	1	1	1	1	0	1	0	0	0	0	1	1
chromosome_1	2279989	G	A	0	1	1	1	1	1	0	0	0	1	1	0	0	1	1	1	1	0	1	0	1	0	0	0	1	0	1	1	1	0	1	1	1	1	1	1	1	1	0	1	0	0	0	0	1	1
chromosome_1	2281265	C	T	0	1	1	1	1	1	0	0	0	1	1	0	0	1	1	1	1	0	1	0	1	0	0	0	1	0	1	1	1	0	1	1	1	1	1	1	1	1	0	1	0	0	0	0	1	1
chromosome_1	2282812	G	A	0	1	1	1	1	1	0	0	0	1	1	0	0	1	1	1	1	0	1	0	1	0	0	0	1	0	1	1	1	0	1	1	1	1	1	1	1	1	0	1	0	0	0	0	1	1
chromosome_1	2285077	G	A	0	1	1	1	1	1	0	0	0	1	1	0	0	1	1	1	1	0	1	0	1	0	0	0	1	0	1	1	1	0	1	1	1	1	1	1	1	1	0	1	0	0	0	0	1	1
chromosome_1	2285433	T	C	0	1	1	1	1	1	0	0	0	1	1	0	0	1	1	1	1	0	1	0	1	0	0	0	1	0	1	1	1	0	1	1	1	1	1	1	1	1	0	1	0	0	0	0	1	1
chromosome_1	2285892	A	G	0	1	1	1	1	1	0	0	0	1	1	0	0	1	1	1	1	0	1	0	1	0	0	0	1	0	1	1	1	0	1	1	1	1	1	1	1	1	0	1	0	0	0	0	1	1
chromosome_1	2285959	C	T	0	1	1	1	1	1	0	0	0	1	1	0	0	1	1	1	1	0	1	0	1	0	0	0	1	0	1	1	1	0	1	1	1	1	1	1	1	1	0	1	0	0	0	0	1	1
chromosome_1	2288125	C	T	0	1	1	1	1	1	0	0	0	1	1	1	0	1	1	1	1	0	1	0	1	0	0	0	1	0	1	1	1	0	1	1	1	1	1	1	1	1	0	1	0	0	0	0	1	1
chromosome_1	2288318	C	CT	0	1	1	1	1	1	0	0	0	1	1	1	0	1	1	1	1	0	1	0	1	0	0	0	1	0	1	1	1	0	1	1	1	1	1	1	1	1	0	1	0	0	0	0	1	1
chromosome_1	2288601	A	T	0	1	1	1	1	1	0	0	0	1	1	1	0	1	1	1	1	0	1	0	1	0	0	0	1	0	1	1	1	0	1	1	1	1	1	1	1	1	0	1	0	0	0	0	1	1
chromosome_1	2288969	G	A	0	1	1	1	1	1	0	0	0	1	1	1	0	1	1	1	1	0	1	0	1	0	0	0	1	0	1	1	1	0	1	1	1	1	1	1	1	1	0	1	0	0	0	0	1	1
chromosome_1	2290591	C	T	0	1	1	1	1	1	0	0	0	1		1	0	1	1	1	1	0	1	0	1		0	0	1	0	1	1		0	1	1	1	1		1			0	1	0	0	0	0	1	1
chromosome_1	2291972	A	G	0	1	1	1	1	1	0	0	0	1	0	1	0	0	1	1	1	0	1	0	1	1	0	0	0	0	0	1	0	0	1	1	1	1	0	1	0	0	0	1	0	0	0	0	1	1
chromosome_1	2292205	G	A	0	1	1	1	1	1	0	0	0	1	0	1	0	0	1	1	1	0	1	0	1	1	0	0	0	0	0	1	0	0	1	1	1	1	0	1	0	0	0	1	0	0	0	0	1	1
chromosome_1	2292235	T	C	0	1	1	1	1	1	0	0	0	1	0	1	0	0	1	1	1	0	1	0	1	1	0	0	0	0	0	1	0	0	1	1	1	1	0	1	0	0	0	1	0	0	0	0	1	1
chromosome_1	2292342	T	TC	0	1	1	1	1	1	0	0	0	1	0	1	0	0	1	1	1	0	1	0	1	1	0	0	0	0	0	1	0	0	1	1	1	1	0	1	0	0	0	1	0	0	0	0	1	1
chromosome_1	2292434	T	C	0	1	1	1	1	1	0	0	0	1	0	1	0	0	1	1	1	0	1	0	1	1	0	0	0	0	0	1	0	0	1	1	1	1	0	1	0	0	0	1	0	0	0	0	1	1
chromosome_1	2306350	A	T	0	1	0	1	1	1	0	0	0	1	0	1	0	0	1	1	1	0	1	0	1	1	0	0	0	0	0	1	0	0	1	1	1	1	0	1	0	0	0	1	0	0	0	1	1	1
chromosome_1	2308396	G	A	0	1	0	1	1	1	0	0	0	1	0	1	0	0	1	1	1	0	1	0	1	1	0	0	0	0	0	1	0	0	1	1	1	1	0	1	0	0	0	1	0	0	0	1	1	1
chromosome_1	2308924	A	G	0	1	0	1	1	1	0	0	0	1	0	1	0	0	1	1	1	0	1	0	1	1	0	0	0	0	0	1	0	0	1	1	1	1	0	1	0	0	0	1	0	0	0	1	1	1
chromosome_1	2309591	A	G	0	1	0	1	1	1	0	0	0	1	0	1	0	0	1	1	1	0	1	0	1	1	0	0	0	0	0	1	0	0	1	1	1	1	0	1	0	0	0	1	0	0	0	1	1	1
chromosome_1	2315905	A	T	0	1	0	1	1	1	0	0	0	1	0	1	0	0	1	1	1	0	1	0	1	1	0	0	0	0	0	1	0	0	1	1	1	1	0	1	0	0	0	1	0	0	0	1	1	1
chromosome_1	2339902	A	G	0	1	0	1	1	0	0	0	0	0	0	1	0	0	1	1	1		1	0		1	0	0	0	0	0	1	0	1	1	1	1	1	0	1	1	0	0	1	0	0	0	1	1	1
chromosome_1	2362151	A	G	0	1	0	1	1	0	0	0	0	0	0	1	0	0	1	1	1		1	0		1	0	0	0	0	0	1	0	1	1	1	1	1	0	1	1	0	1	1	0	0	0	1	1	1
chromosome_1	2368920	A	T	0	1	0	1	1	0	0	0	0	0	0	1	0	0	1	1	1		1	0		1	0	0	0	0	0	1	0	1	1	1	1	1	0	1	1	0	1	1	0	0	0	1	1	1
chromosome_1	2372001	A	G	0	1	0	1	1	0	0	0	0	0	0	1	0	0	1	1	1		1	0		1	0	0	0	0	0	1	0	1	1	1	1	1	0	1	1	0	1	1	0	0	0	1	1	1
chromosome_1	2375223	A	T	0	1	0	1	1	0	0	0	0	0	0	1	0	0	1	1	1		1	0	0	1	0	0	0	0	0	1	0	1	1	1	1	1	0	1	1	0	1	1	0	0	0	1	1	1
chromosome_1	2378252	C	T	0	1	0	1	1	0	0	0	0	0	0	1	0	0	1	1	1		1	0	0	1	0	0	0	0	0	1	0	1	1	1	1	1	0	1	1	0	1	1	0	0	0	1	1	1
chromosome_1	2381199	G	A	0	1	0	1	1	0	0	0	0	0	0	1	0	0	1	1	1		1	0	0	1	0	0	0	0	0		0	1	1	1	1	1	0	1	1	0	1	1	0	0	0	1	1	1
chromosome_1	2394458	C	T	0	1	0	1	1	0	0	0	0	0	0	1	0	0	1	1	1		1	0	0	1	0	0	0	0	0	0	0	1	1	1	1	1	0	1	1	0	1	1	0	0	0	1	1	1
chromosome_1	2397122	T	A	0	1	0	1	1	0	0	0	0	0	0	1	0	0	1	1	1		1	0	0	1	0	0	0	0	0	0	0	1	1	1	1	1	0	1	1	0	1	1	0	0	0	1	1	1
chromosome_1	2397149	GT	G	0	1	0	1	1	0	0	0	0	0	0	1	0	0	1	1	1		1	0	0	1	0	0	0	0	0	0	0	1	1	1	1	1	0	1	1	0	1	1	0	0	0	1	1	1
chromosome_1	2400113	A	G	0	1	0	1	1	0	0	0	0	0	0	1	0	0	1	1	1	1	1	0	0	1	0	0	0	0	0	0	0	1	1	1	1	1	0	1	1	0	1	1	0	0	0	1	1	1
chromosome_1	2404423	A	G	0	1	0	1	1	0	0	0	0	0	0	1	0	0	1	1	1	1	1	0	0	1	0	0	0	0	0	0	0	1	1	1	1	1	0	1	1	0	1	1	0	0	0	1	1	1
chromosome_1	2404934	T	C	0	1	0	1	1	0	0	0	0	0	0	1	0	0	1	1	1	1	1	0	0	1	0	0	0	0	0	0	0	1	1	1	1	1	0	1	1	0	1	1	0	0	0	1	1	1
chromosome_1	2405931	G	T	0	1	0	1	1	0	0	0	0	0	0	1	0	0	1	1	1	1	1	0	0	1	0	0	0	0	0	0	0	1	1	1	1	1	0	1	1	0	1	1	0	0	0	1	1	1
chromosome_1	2407950	A	AAGT	0	1	0	1	1	0	0	0	0	0	0	1	0	0	1	1	1	1	1	0	0	1	0	0	0	0	0	0	0	1	1	1	1	1	0	1	1	0	1	1	0	0	0	1	1	1
chromosome_1	2408008	A	G	0	1	0	1	1	0	0	0	0	0	0	1	0	0	1	1	1	1	1	0	0	1	0	0	0	0	0	0	0	1	1	1	1	1	0	1	1	0	1	1	0	0	0	1	1	1
chromosome_1	2412142	T	C	0	1	0	1	1	0	0	0	0	0	0	1	0	0	1	1	1	1	1	0	0	1	0	0	0	0	0	0	0	1	1	1	1	1	0	1	1	0	1	1	0	0	0	1	1	1
chromosome_1	2412902	C	T	0	1	0	1	1	0	0	0	0	0	0	1	0	0	1	1	1	1	1	0	0	1	0	0	0	0	0	0	0	1	1	1	1	1	0	1	1	0	1	1	0	0	0	1	1	1
chromosome_1	2414735	A	G	0	1	0	1	1	0	0	0	0	0	0	1	0	0	1	1	1	1	1	0	0	1	0	0	0	0	0	0	0	1	1	1	1	1	0	1	1	0	1	1	0	0	0	1	1	1
chromosome_1	2415113	T	A	0	1	0	1	1	0	0	0	0	0	0	1	0	0	1	1	1	1	1	0	0	1	0	0	0	0	0	0	0	1	1	1	1	1	0	1	1	0	1	1	0	0	0	1	1	1
chromosome_1	2415445	C	T	0	1	0	1	1	0	0	0	0	0	0	1	0	0	1	1	1	1	1	0	0	1	0	0	0	0	0	0	0	1	1	1	1	1	0	1	1	0	1	1	0	0	0	1	1	1
chromosome_1	2416348	CT	C	0	1	0	1	1	0	0	0	0	0	0	1	0	0	1	1	1	1	1	0	0	1	0	0	0	0	0	0	0	1	1	1	1	1	0	1	1	0	1	1	0	0	0	1	1	1
chromosome_1	2417250	G	A	0	1	0	1	1	0	0	0	0	0	0	1	0	0	1	1	1	1	1	0	0	1	0	0	0	0	0	0	0	1	1	1	1	1	0	1	1	0	1	1	0	0	0	1	1	1
chromosome_1	2419347	ATCTTCC	A	0	1	0	1	1	0	0	0	0	0	0	1	0	0	1	1	1	1	1	0	0	1	0	0	0	0	0	0	0	1	1	1	1	1	0	1	1	0	1	1	0	0	0	1	1	1
chromosome_1	2422550	T	A	0	1	0	1	1	0	0	0	0	0	0	1	0	0	1	1	1	1	1	0	0	1	0	0	0	0	0	0	0	1	1	1	1	1	0	1	1	0	1	1	0	0	0	1	1	1
chromosome_1	2423311	C	T	0	1	0	1	1	0	0	0	0	0	0	1	0	0	1	1	1	1	1	0	0	1	0	0	0	0	0	0	0	1	1	1	1	1	0	1	1	0	1	1	0	0	0	1	1	1
chromosome_1	2428322	T	C	0	1	0	1	1	0	0	0	0	0	0	1	0	0	1	1	1	1	1	0	0	1	0	0	0	0	0	0	0	1	1	1	1	1	0	0	1	0	1	1	0	0	0	1	1	1
chromosome_1	2430028	T	C	0	1	0	1	1	0	0	0	0	0	0	1	0	0	1	1	1	1	1	0	0	1	0	0	0	0	0	0	0	1	1	1	1	1	0	0	1	0	1	1	0	0	0	1	1	1
chromosome_1	2431289	G	A	0	1	0	1	1	0	0	0	0	0	0	1	0	0	1	1	1	1	1	0	0	1	0	0	0	0	0	0	0	1	1	1	1	1	0	0	1	0	1	1	0	0	0	1	1	1
chromosome_1	2431715	A	G	0	1	0	1	1	0	0	0	0	0	0	1	0	0	1	1	1	1	1	0	0	1	0	0	0	0	0	0	0	1	1	1	1	1	0	0	1	0	1	1	0	0	0	1	1	1
chromosome_1	2433360	G	A	0	1	0	1	1	0	0	0	0	0	0	1	0	0	1	1	1	1	1	0	0	1	0	0	0	0	0	0	0	1	1	1	1	1	0	0	1	0	1	1	0	0	0	1	1	1
chromosome_1	2443651	CA	C	0	1	0	1	1	0	0	0	0	0	0	1	0	0	1	1	1	1	1	0	0	1	0	0	0	0	0	0	0	1	1	1	1	1	0	0	1	0	1	1	0	0	0	1	1	1
chromosome_1	2447403	C	T	0	1	0	1	1	0	0	0	0	0	0	1	0	0	1	1	1	1	1	0	0	1	0	0	0	0	0	0	0	1	1	1	1	1	0	0	1	0	1	1	0	0	0	1	1	1
chromosome_1	2452020	TA	T	0	1	0	1	1	0	0	0	0	0	0	1	0	0	1	1	1	1	1	0	0	1	0	0	0	0	0		0	1	1	1	1	1	0	0	1	0	1	1	0	0	0	1	1	1
chromosome_1	2452268	G	A	0	1	0	1	1	0	0	0	0	0	0	1	0	0	1	1	1	1	1	0	0	1	0	0	0	0	0	1	0	1	1	1	1	1	0	0	1	0	1	1	0	0	0	1	1	1
chromosome_1	2453204	T	G	0	1	0	1	1	0	0	0	0	0	0	1	0	0	1	1	1	1	1	0	0	1	0	0	0	0	0	1	0	1	1	1	1	1	0	0	1	0	1	1	0	0	0	1	1	1
chromosome_1	2453801	C	G	0	1	0	1	1	0	0	0	0	0	0	1	0	0	1	1	1	1	1	0	0	1	0	0	0	0	0	1	0	1	1	1	1	1	0	0	1	0	1	1	0	0	0	1	1	1
chromosome_1	2454467	A	G	0	1	0	1	1	0	0	0	0	0	0	1	0	0	1	1	1	1	1	0	0	1	0	0	0	0	0	1	0	1	1	1	1	1	0	0	1	0	1	1	0	0	0	1	1	1
chromosome_1	2456452	A	T	0	1	0		1	0	0	0	0	0	0		0	0	1		1	1		0	0	1	0	0	0	0	0	1	0	1	1	1	1	1	0	0	1	0	1	1	0	0	0	1	1	1
chromosome_1	2472246	G	A	0	1	0		1	0	0	0	0	0	0		0	0	1		1	1		0	0	1	0	0	0	0	0	1	0	1	1	1	1	1	0	0	1	0	1	1	0	0	0	1	1	1
chromosome_1	2479545	T	C	0	1	0		1	0	0	0	0	0	0		0	0	1		1	1		0	0	1	0	0	0	0	0	1	0	1	1	1	1	1	0	0	1	0	1	1	0	0	0	1	1	1
chromosome_1	2482423	A	G	0	1	0		1	0	0	0	0	0	0			0	1		1	1		0		1			0	0	0	1	0	1	1	1	1	1	0	0	1	0	1	1	0	0	0	1	1	1
chromosome_1	2520612	G	T	0	1	0		1	0	0	0	0	0	0				1		1	1		0		1			0		0	1	0	1	1	1	1	1	0		1	0	1	1	0		0	1	1	1
chromosome_1	2525721	T	A	0	1	0		1	0	0	0	0	0	0				1		1	1		0		1			0		0	1	0	1	1	1	1	1	0		1	0	1	1	0		0	1	1	0
chromosome_1	2526720	T	C	0	1	0		1	0	0	0	0	0	0	1	1	1	1	0	1	1	1	0		1	1	1	0	1	0	1	0	1	1	1	1	1	0	1	1	0	1	1	0	1	0	1	1	0
chromosome_1	2528993	G	A	0	1	0	1	1	0	0	0	0	0	0	1	1	1	1	0	1	1	1	0		1	1	1	0	1	0	1	0	1	1	1	1	1	0	1	1	0	1	1	0	1	0	1	1	0
chromosome_1	2531296	T	C	0	1	0	1	1	0	0	0	0	0	0	1	1	1	1	0	1	1	1	0		1	1	1	0	1	0	1	0	1	1	1	1	1	0	1	1	0	1	1	0	1	0	1	1	0
chromosome_1	2536026	A	G	0	1	0	1	1	0	0	0	0	0	0	1	1	1	1	0	1	1	1	0	1	1	1	1	0	1	0	1	0	1	1	1	1	1	0	1	1	0	1	1	0	1	0	1	1	0
chromosome_1	2536293	T	C	0	1	0	1	1	0	0	0	0	0	0	1	1	1	1	0	1	1	1	0	1	1	1	1	0	1	0	1	0	1	1	1	1	1	0	1	1	0	1	1	0	1	0	1	1	0
chromosome_1	2537393	T	C	0	1	0	1	1	0	0	0	0	0	0	1	1	1	1	0	1	1	1	0	1	1	1	1	0	1	0	1	0	1	1	1	1	1	0	1	1	0	1	1	0	1	0	1	1	0
chromosome_1	2537789	C	T	0	1	0	1	1	0	0	0	0	0	0	1	1	1	1	0	1	1	1	0	1	1	1	1	0	1	0	1	0	1	1	1	1	1	0	1	1	0	1	1	0	1	0	1	1	0
chromosome_1	2538926	G	A	0	1	0	1	1	0	0	0	0	0	0	1	1	1	1	0	1	1	1	0	1	1	1	1	0	1	0	1	0	1	1	1	1	1	0	1	1	0	1	1	0	1	0	1	1	0
chromosome_1	2538964	C	T	0	1	0	1	1	0	0	0	0	0	0	1	1	1	1	0	1	1	1	0	1	1	1	1	0	1	0	1	0	1	1	1	1	1	0	1	1	0	1	1	0	1	0	1	1	0
chromosome_1	2539126	C	T	0	1	0	1	1	0	0	0	0	0	0	1	1	1	1		1	1	1	0	1	1	1	1	0	1	0	1	0	1	1	1	1	1	0	1	1	0	1	1	0	1	0	1	1	0
chromosome_1	2541608	A	G	0	1	0	1	1	0	0	0	0	0	0	1	1	1	1		1	1	1	0	1	1	1	1	0	1	0	1	0	1	1	1	1	1	0	1	1	0	1	1	0	1	0	1	1	0
chromosome_1	2541698	T	A	0	1	0	1	1	0	0	0	0	0	0	1	1	1	1		1	1	1	0	1	1	1	1	0	1	0	1	0	1	1	1	1	1	0	1	1	0	1	1	0	1	0	1	1	0
chromosome_1	2543911	T	C	0	1	0	1	1	0		0	0	0	0	1	1	1	1		1	1	1	0	1	1	1	1		1	0	1	0	1	1	1	1	1	0	1	1	0	1	1	0	1	0	1	1	0
chromosome_1	2543956	GGGAT	G	0	1	0	1	1	0		0	0	0	0	1	1	1	1		1	1	1	0	1	1	1	1		1	0	1	0	1	1	1	1	1	0	1	1	0	1	1	0	1	0	1	1	0
chromosome_1	2545110	C	CT	0	1	0	1	1	0		0	0	0	0	1	1	1	1		1	1	1	0	1	1	1	1		1	0	1	0	1	1	1	1	1	0	1	1	0	1	1	0	1	0	1	1	0
chromosome_1	2547852	G	A	0	1	0	1	1	0	1	0	0	0	0	1	1	1	1		1	1	1	0	1	1	1	1	1	1	0	1	0	1	1	1	1	1	0	1	1	0	1	1	0	1	0	1	1	0
chromosome_1	2549948	T	C	0	1	0	1	1	0	1	0	0	0	0	1	1	1	1		1	1	1	0	1	1	1	1	1	1	0	1	0	1	1	1	1	1	0	1	1	0	1	1	0	1	0	1	1	0
chromosome_1	2550960	C	T	0	1	0	1	1	0	1	0	0	0	0	1	1	1	1		1	1	1	0	1	1	1	1	1	1	0	1	0	1	1	1	1	1	0	1	1	0	1	1	0	1	0	1	1	0
chromosome_1	2551368	T	C	0	1	0	1	1	0	1	0	0	0	0	1	1	1	1		1	1	1	0	1	1	1	1	1	1	0	1	0	1	1	1	1	1	0	1	1	0	1	1	0	1	0	1	1	0
chromosome_1	2552730	A	G	0	1	0	1	1	0	1	0	0	0	0	1	1	1	1		1	1	1	0	1	1	1	1	1	1	0	1	0	1	1	1	1	1	0	1	1	0	1	1	0	1	0	1	1	0
chromosome_1	2555780	A	G	0	1	0	1	1	0	1	0	0	0	0	1	1	1	1		1	1	1	0	1	1	1	1	1	1	0	1	0	1	1	1	1	1	0	1	1	0	1	1	0	1	0	1	1	0
chromosome_1	2556743	GA	G	0	1	0	1	1	0	1	0	0	0	0	1	1	1	1		1	1	1	0	1	1	1	1	1	1	0	1	0	1	1	1	1	1	0	1	1	0	1	1	0	1	0	1	1	0
chromosome_1	2559084	A	G	0	1	0	1	1	0	1	0	0	0	0	1	1	1	1		1	1	1	0	1	1	1	1	1	1	0	1	0	1	1	1	1	1	0	1	1	0	1	1	0	1	0	1	1	0
chromosome_1	2559665	G	A	0	1	0	1	1	0	1	0	0	0	0	1	1	1	1		1	1	1	0	1	1	1	1	1	1	0	1	0	1	1	1	1	1	0	1	1	0	1	1	0	1	0	1	1	0
chromosome_1	2561529	T	C	0	1	0	1	1	0	1	0	0	0	0	1	1	1	1	1	1	1	1	0	1	1	1	1	1	1	0	1	0	1	1	1	1	1	0	1	1	0	1	1	0	1	0	1	1	0
chromosome_1	2562706	G	A	0	1	0	1	1	0	1	0	0	0	0	1	1	1	1	1	1	1	1	0	1	1	1	1	1	1	0	1	0	1	1	1	1	1	0	1	1	0	1	1	0	1	0	1	1	0
chromosome_1	2563712	G	T	0	1	0	1	1	0	1	0	0	0	0	1	1	1	1	1	1	1	1	0	1	1	1	1	1	1	0	1	0	1	1	1	1	1	0	1	1	0	1	1	0	1	0	1	1	0
chromosome_1	2564773	G	A	0	1	0	1	1	0	1	0	0	0	0	1	1	1	1	1	1	1	1	0	1	1	1	1	1	1	0	1	0	1	1	1	1	1	0	1	1	0	1	1	0	1	0	1	1	0
chromosome_1	2569788	G	T	0	1	0	1	1	0	1	0	0	0	0	1	1	1	1	1	1	1	1	0	1	1	1	1	1	1	0	1	0	1	1	1	1	1	0	1	1	0	1	1	0	1	0	1	1	0
chromosome_1	2573658	T	C	0	1	0	1	1	0	1	0	0	0	0	1	1	1	1	1	1	1	1	0	1	0	1	1	1	1	0	1	0	1	1	1	1	1	0	1	1	0	1	1	0	1	0	1	1	0
chromosome_1	2576306	TA	T	0	1	0	1	1	0	1	0	0	0	0	1	1	1	1	1	1	1	1	0	1	0	1	1	1	1	0	1	0	1	1	1	1	1	0	1	1	0	1	1	0	1	0	1	1	0
chromosome_1	2577598	A	G	0	1	0	1	1	0	1	0	0	0	0	1	1	1	1	1	1	1	1	0	1	0	1	1	1	1	0	1	0	1	1	1	1	1	0	1	1	0	1	1	0	1	0	1	1	0
chromosome_1	2578061	A	ATAAAAATTTTGT	0	1	0	1	1	0	1	0	0	0	0	1	1	1	1	1	1	1	1	0	1	0	1	1	1	1	0	1	0	1	1	1	1	1	0	1	1	0	1	1	0	1	0	1	1	0
chromosome_1	2578262	T	TAAAA	0	1	0	1	1	0	1	0	0	0	0	1	1	1	1	1	1	1	1	0	1	0	1	1	1	1	0	1	0	1	1	1	1	1	0	1	1	0	1	1	0	1	0	1	1	0
chromosome_1	2582641	G	A	0	1	0	1	1	0	1	0	0	0	0	1	1	1	1	1	1	1	1	0	1	0	1	1	1	1	0	1	0	1	1	1	1	1	0	1	1	0	1	1	0	1	0	1	1	0
chromosome_1	2583107	T	A	0	1	0	1	1	0	1	0	0	0	0	1	1	1	1	1	1	1	1	0	1	0	1	1	1	1	0	1	0	1	1	1	1	1	0	1	1	0	1	1	0	1	0	1	1	0
chromosome_1	2583680	TG	T	0	1	0	1	1	0	1	0	0	0	0	1	1	1	1	1	1	1	1	0	1	0	1	1	1	1	0	1	0	1	1	1	1	1	0	1	1	0	1	1	0	1	0	1	1	0
chromosome_1	2592033	T	A	0	1	0	1	1	0	1	0	0	0	0	1	1	1	1	1	1	1	1	0	1	0	1	1	1	1	0	1	0	1	1	1	1	1	0	1	1	0	1	1	0	1	0	1	1	0
chromosome_1	2594268	C	A	0	1	0	1	1	0	1	0	0	0	0	1	1	1	1	1	1	1	1	0	1	0	1	1	1	1	0	1	0	1	1	1	1	1	0	1	1	0	1	1	0	1	0	1	1	0
chromosome_1	2594691	T	G	0	1	0	1	1	0	1	0	0	0	0	1	1	1	1	1	1	1	1	0	1	0	1	1	1	1	0	1	0	1	1	1	1	1	0	1	1	0	1	1	0	1	0	1	1	0
chromosome_1	2602912	C	T	0	1	0	1	1	0	1	0	0	0	0	1	1	1	1	1	1	1	1	0	1	0	1	1	1	1	0	1	0	1	1	1	1	1	0	1	1	0	1	1	0	1	0	1	1	0
chromosome_1	2604820	C	T	0	1	0	1	1	0	1	0	0	0	0	1	1	1	1	1	1	1	1	0	1	1	1	1	1	1	0	1	0	1	1	1	1	1	0	1	1	0	1	1	0	1		1	1	0
chromosome_1	2605777	CAA	C	0	1	0	1	1	0	1	0	0	0	0	1	1	1	1	1	1	1	1	0	1	1	1	1	1	1	0	1	0	1	1	1	1	1	0	1	1	0	1	1	0	1		1	1	0
chromosome_1	2611769	G	A	0	1	0	1	1	0	1	0	0	0	0	1	1	1	1	1	1	1	1	0	1	1	1	1	1	1	0	1	0	1	1	1	1	1	0	1	1	0	1	1	0	1	1	1	1	0
chromosome_1	2612379	G	A	0	1	0	1	1	0	1	0	0	0	0	1	1	1	1	1	1	1	1	0	1	1	1	1	1	1	0	1	0	1	1	1	1	1	0	1	1	0	1	1	0	1	1	1	1	0
chromosome_1	2613145	A	G	0	1	0	1	1	0	1	0	0	0	0	1	1	1	1	1	1	1	1	0	1	1	1	1	1	1	0	1	0	1	1	1	1	1	0	1	1	0	1	1	0	1	1	1	1	0
chromosome_1	2616395	C	T	0	1	0	1	1	0	1	0	0	0	0	1	1	1	1	1	1	1	1	0	1	1	1	1	1	1	0	1	0	1	1	1	1	1	0	1	1	0	1	1	0	1	1	1	1	0
chromosome_1	2617567	A	T	0	1	0	1	1	0	1	0	0	0	0	1	1	1	1	1	1	1	1	0	1	1	1	1	1	1	0	1	0	1	1	1	1	1	0	1	1	0	1	1	0	1	1	1	1	0
chromosome_1	2617646	TA	T	0	1	0	1	1	0	1	0	0	0	0	1	1	1	1	1	1	1	1	0	1	1	1	1	1	1	0	1	0	1	1	1	1	1	0	1	1	0	1	1	0	1	1	1	1	0
chromosome_1	2622695	A	G	0	1	0	1	1	0	1	0	0	0	0	1	1	1	1	1	1	1	1	0	1	1	1	1	1	1	0	1	0	1	1	1	1	1	0	1	1	0	1	1	0	1	1	1	1	0
chromosome_1	2624384	TA	T	0	1	0	1	1	0	1	0	0	0	0	1	1	1	1	1	1	1	1	0	1	1	1	1	1	1	0	1	0	1	1	1	1	1	0	1	1	0	1	1	0	1	1	1	1	0
chromosome_1	2624445	C	T	0	1	0	1	1	0	1	0	0	0	0	1	1	1	1	1	1	1	1	0	1	1	1	1	1	1	0	1	0	1	1	1	1	1	0	1	1	0	1	1	0	1	1	1	1	0
chromosome_1	2631408	C	T	0	1	0	1	1	0	1	0	0	0	0	1	1	1	1	1	1	1	1	0	1	1	1	1	1	1	0	1	0	1	1	1	1	1	0	1	1	0	1	1	0	1	1	1	1	0
chromosome_1	2632746	G	C	0	1	0	1	1	0	1	0	0	0	0	1	1	1	1	1	1	1	1	0	1	1	1	1	1	1	0	1	0	1	1	1	1	1	0	1	1	0	1	1	0	1	1	1	1	0
chromosome_1	2635318	A	G	0	1	0	1	1	0	1	0	0	0	0	1	1	1	1	1	1	1	1	0	1	1	1	1	1	1	0	1	0	1	1	1	1	1	0	1	1	0	1	1	0	1	1	1	1	0
chromosome_1	2635612	C	T	0	1	0	1	1	0	1	0	0	0	0	1	1	1	1	1	1	1	1	0	1	1	1	1	1	1	0	1	0	1	1	1	1	1	0	1	1	0	1	1	0	1	1	1	1	0
chromosome_1	2637495	AAAAT	A	0	1	0	1	1	0	1	0	0	0	0	1	1	1	1	1	1	1	1	0	1	1	1	1	1	1	0	1	0	1	1	1	1	1	0	1	1	0	1	1	0	1	1	1	1	0
chromosome_1	2638155	T	C	0	1	0	1	1	0	1	0	0	0	0	1	1	1	1	1	1	1	1	0	1	1	1	1	1	1	0	1	0	1	1	1	1	1	0	1	1	0	1	1	0	1	1	1	1	0
chromosome_1	2638959	G	A	0	1	0	1	1	0	1	0	0	0	0	1	1	1	1	1	1	1	1	0	1	1	1	1	1	1	0	1	0	1	1	1	1	1	0	1	1	0	1	1	0	1	1	1	1	0
chromosome_1	2642318	G	A	0	1	0	1	1	0	1	0	0	0	0	1	1	1	1	1	1	1	1	0	1	1	1	1	1	1	0	1	0	1	1	1	1	1	0	1	1	0	1	1	0	1	1	1	1	0
chromosome_1	2646253	G	A	0	1	0	1	1	0	1	0	0	0	0	1	1	1	1	1	1	1	1	0	1	1	1	1	1	1	0	1	0	1	1	1	1	1	0	1	1	0	1	1	0	1	1	1	1	0
chromosome_1	2648315	T	C	0	1	0	1	1	0	1	0	0	0	0	1	1	1	1	1	1	1	1	0	1	1	1	1	1	1	0	1	0	1	1	1	1	1	0	1	1	0	1	1	0	1	1	1	1	0
chromosome_1	2649924	G	C	0	1	0	1	1	0	1	0	0	0	0	1	1	1	1	1	1	1	1	0	1	1	1		1	1	0	1	0	1	1	1	1	1	0	1	1	0	1	1	0	1	1	1	1	0
chromosome_1	2658236	A	G	0	1	0	1	1	0	1	0	0	0	0	1	1	1	1	1	1	1	1	0	1	1	1		1	1	0	1	0	1	1	1	1	1	0	1	1	0	1	1	0	1	1	1	1	0
chromosome_1	2658731	G	A	0	1	0	1	1	0	1	0	0	0	0	1	1	1	1	1	1	1	1	0	1	1	1		1	1	0	1	0	1	1	1	1	1	0	1	1	0	1	1	0	1	1	1	1	0
chromosome_1	2661698	C	T	0	1	0	1	1	0	1	0	0	0	0	1	1	1	1	1	1	1	1	0	1	1	1		1	1	0	1	0	1	1	1	1		0	1	1	0	1	1	0	1	1	1	1	0
chromosome_1	2662692	GA	G	0	1	0	1	1		1	0	0	0	0	1	1	1	1	1	1	1	1	0	1		1		1		0	1	0	1	1	1	1		0		1	0	1	1	0		1	1	1	0
chromosome_1	2664547	GCATCCATCCACT	G	0	1	0	1	1		1	0	0	0	0	1	1	1	1	1	1	1	1	0	1		1		1		0	1	0	1	1	1	1		0		1	0	1	1	0		1	1	1	0
chromosome_1	2665053	T	C	0	1	0	1	1		1	0	0	0	0	1	1	1	1	1	1	1	1	0	1		1		1		0	1	0	1	1	1	1		0		1	0	1	1	0		1	1	1	0
chromosome_1	2666457	C	T	0	1	0	1	1	1	1	0	0	0	0	1	1	1	1	1	1	1	1	0	1	0	1	0	1	0	0	1	0	1	1	1	1	0	0	0	1	0	1	1	0	0	1	1	1	0
chromosome_1	2672690	A	C	0	1	0	1	1	1	1	0	0	0	0	1	1	1	1	1	1	1	1	0	1	0	1	0	1	0	0	1	0	1	1	1	1	0	0	0	1	0	1	1	0	0	1	1	1	0
chromosome_1	2674802	A	T	0	1	0	1	1	1	1	0	0	0	0	1	1	1	1	1	1	1	1	0	1	0	1	0	1	0	0	1	0	1	1	1	1	0	0	0	1	0	1	1	0	0	1	1	1	0
chromosome_1	2678342	AT	A	0	1	0	1	1	1	1	0	0	0	0	1	1	1	1	1	1	1	1	0	1	0	1	0	1	0	0	1	0	1	1	1	1	0	0	0	1	0	1	1	0	0	1	1	1	0
chromosome_1	2679675	A	C	0	1	0	1	1	1	1	0	0	0	0	1	1	1	1	1	1	1	1	0	1	0	1	0	1	0	0	1	0	1	1	1	1	0	0	0	1	0	1	1	0	0	1	1	1	0
chromosome_1	2679789	A	G	0	1	0	1	1	1	1	0	0	0	0	1	1	1	1	1	1	1	1	0	1	0	1	0	1	0	0	1	0	1	1	1	1	0	0	0	1	0	1	1	0	0	1	1	1	0
chromosome_1	2683761	T	TTC	0	1	0	1	1	1	1	0	0	0	0	1	1	1	1	1	1	1	1	0	1	0	1	0	1	0	0	1	0	1	1	1	1	0	0	0	1	0	1	1	0	0	1	1	1	0
chromosome_1	2689510	T	G	0	1	0	1	1	1	1	0	0	0	0	1	1	1	1	1	1	1	1	0	1	0	1	0	1	0	0	1	0	1	1	1	1	0	0	0	1	0	1	1	0	0	1	1	1	0
chromosome_1	2690004	T	TG	0	1	0	1	1	1	1	0	0	0	0	1	1	1	1	1	1	1	1	0	1	0	1	0	1	0	0	1	0	1	1	1	1	0	0	0	1	0	1	1	0	0	1	1	1	0
chromosome_1	2694123	C	T	0	1	0	1	1	1	1	0	0	0	0	1	1	1	1	1	1	1	1	0	1	0	1	0	1	0	0	1	0	1	1	1	1	0	0	0	1	0	1	1	0	0	1	1	1	0
chromosome_1	2696741	T	A	0	1	0	1	1	1	1	0	0	0	0	1	1	1	1	1	1	1	1	0	1	0	1	0	1	0	0	1	0	1	1	1	1	0	0	0	1	0	1	1	0	0	1	1	1	0
chromosome_1	2698054	A	G	0	1	0	1	1	1	1	0	0	0	0	1	1	1	1	1	1	1	1	0	1	0	1	0	1	0	0	1	0	1	1	1	1	0	0	0	1	0	1	1	0	0	1	1	1	0
chromosome_1	2698994	A	G	0	1	0	1	1	1	1	0	0	0	0	1	1	1	1	1	1	1	1	0	1	0	1	0	1	0	0	1	0	1	1	1	1	0	0	0	1	0	1	1	0	0	1	1	1	0
chromosome_1	2705084	A	G	0	1	0	1	1	1	1	0	0	0	0	1	1	1	1	1	1	1	1	0	1	0	1	0	1	0	0	1	0	1	1	1	1	0	0	0	1	0	1	1	0	0	1	1	1	0
chromosome_1	2710461	A	G	0	1	0	1	1	1	1	0	0	0	0	1	1	1	1	1	1	1	1	0	1	0	1	0	1	0	0	1	0	1	1	1	1	0	0	0	1	0	1	1	0	0	1	1	1	0
chromosome_1	2711477	C	T	0	1	0	1	1	1	1	0	0	0	0	1	1	1	1	1	1	1	1	0	1	0	1	0	1	0	0	1	0	1	1	1	1	0	0	0	1	0	1	1	0	0	1	1	1	0
chromosome_1	2713507	T	C	0	1	0	1	1	1	1	0	0	0	0	1	1	1	1	1	1	1	1	0	1	0	1	0	1	0	0	1	0	1	1	1	1	0	0	0	1	0	1	1	0	0	1	1	1	0
chromosome_1	2714963	T	C	0	1	0	1	1	1	1	0	0	0	0	1	1	1	1	1	1	1	1	0	1	0	1	0	1	0	0	1	0	1	1	1	1	0	0	0	1	0	1	1	0	0	1	1	1	0
chromosome_1	2716773	A	G	0	1	0	1	1	1	1	0	0	0	0	1	1	1	1	1	1	1	1	0	1	0	1	0	1	0	0	1	0	1	1	1	1	0	0	0	1	0	1	1	0	0	1	1	1	0
chromosome_1	2719383	A	T	0	1	0	1	1	1	1	0	0	0	0	1	1	1	1	1	1	1	1	0	1	0	1	0	1	0	0	1	0	1	1	1	1	0	0	0	1	0	1	1	0	0	1	1	1	0
chromosome_1	2722524	A	G	0	1	0	1	1	1	1	0	0	0	0	1	1	1	1	1	1	1	1	0	1	0	1	0	1	0	0	1	0	1	1	1	1	0	0	0	1	0	1	1	0	0	1	1	1	0
chromosome_1	2724188	T	A	0	1	0	1	1	1	1	0	0	0	0	1	1	1	1	1	1	1	1	0	1	0	1	0	1	0	0	1	0	1	1	1	1	0	0	0	1	0	1	1	0	0	1	1	1	0
chromosome_1	2726497	C	T	0	1	0	1	1	1	1	0	0	0	0	1	1	1	1	1	1	1	1	0	1	0	1	0	1	0	0	1	0	1	1	1	1	0	0	0	1	0	1	1	0	0	1	1	1	0
chromosome_1	2733748	A	AT	0	1	0	1	1	1	1	0	0	0	0	1	1	1	1	1	1	1	1	0	1	0	1	0	1	0	0	1	0	1	1	1	1	0	0	0	1	0	1	1	0	0	1	1	1	0
chromosome_1	2733863	C	T	0	1	0	1	1	1	1	0	0	0	0	1	1	1	1	1	1	1	1	0	1	0	1	0	1	0	0	1	0	1	1	1	1	0	0	0	1	0	1	1	0	0	1	1	1	0
chromosome_1	2734168	C	T	0	1	0	1	1	1	1	0	0	0	0	1	1	1	1	1	1	1	1	0	1	0	1	0	1	0	0	1	0	1	1	1	1	0	0	0	1	0	1	1	0	0	1	1	1	0
chromosome_1	2737045	G	A	0	1	0	1	1	1	1	0	0	0	0	1	1	1	1	1	1	1	1	0	1	0	1	0	1	0	0	1	0	1	1	1	1	0	0	0	1	0	1	1	0	0	1	1	1	0
chromosome_1	2737405	C	A	0	1	0	1	1	1	1	0	0	0	0	1	1	1	1	1	1	1	1	0	1	0	1	0	1	0	0	1	0	1	1	1	1	0	0	0	1	0	1	1	0	0	1	1	1	0
chromosome_1	2738131	G	A	0	1	0	1	1	1	1	0	0	0	0	1	1	1	1	1	1	1	1	0	1	0	1	0	1	0	0	1	0	1	1	1	1	0	0	0	1	0	1	1	0	0	1	1	1	0
chromosome_1	2738862	G	C	0	1	0	1	1	1	1	0	0	0	0	1	1	1	1	1	1	1	1	0	1	0	1	0	1	0	0	1	0	1	1	1	1	0	0	0	1	0	1	1	0	0	1	1	1	0
chromosome_1	2741068	C	T	0	1	0	1	1	1	1	0	0	0	0	1	1	1	1	1	1	1	1	0	1	0	1	0	1	0	0	1	0	1	1	1	1	0	0	0	1	0	1	1	0	0	1	1	1	0
chromosome_1	2741326	A	G	0	1	0	1	1	1	1	0	0	0	0	1	1	1	1	1	1	1	1	0	1	0	1	0	1	0	0	1	0	1	1	1	1	0	0	0	1	0	1	1	0	0	1	1	1	0
chromosome_1	2741407	TG	T	0	1	0	1	1	1	1	0	0	0	0	1	1	1	1	1	1	1	1	0	1	0	1	0	1	0	0	1	0	1	1	1	1	0	0	0	1	0	1	1	0	0	1	1	1	0
chromosome_1	2742561	T	C	0	1	0	1	1	1	1	0	0	0	0	1	1	1	1	1	1	1	1	0	1	0	1	0	1	0	0	1	0	1	1	1	1	0	0	0	1	0	1	1	0	0	1	1	1	0
chromosome_1	2744337	C	A	0	1	0	1	1	1	1	0	0	0	0	1	1	1	1	1	1	1	1	0	1	0	1	0	1	0	0	1	0	1	1	1	1	0	0	0	1	0	1	1	0	0	1	1	1	0
chromosome_1	2746417	T	C	0	1	0	1	1	1	1	0	0	0	0	1	1	1	1	1	1	1	1	0	1	0	1	0	1	0	0	1	0	1	1	1	1	0	0	0	1	0	1	1	0	0	1	1	1	0
chromosome_1	2747068	C	T	0	1	0	1	1	1	1	0	0	0	0	1	1	1	1	1	1	1	1	0	1	0	1	0	1	0	0	1	0	1	1	1	1	0	0	0	1	0	1	1	0	0	1	1	1	0
chromosome_1	2751415	G	A	0	1	0	1	1	1	1	0	0	0	0	1	1	1	1	1	1	1	1	0	1	0	1	0	1	0	0	1	0	1	1	1	1	0	0	0	1	0	1	1	0	0	1	1	1	0
chromosome_1	2752588	T	C	0	1	0	1	1	1	1	0	0	0	0	1	1	1	1	1	1	1	1	0	1	0	1	0	1	0	0	1	0	1	1	1	1	0	0	0	1	0	1	1	0	0	1	1	1	0
chromosome_1	2752878	A	G	0	1	0	1	1	1	1	0	0	0	0	1	1	1	1	1	1	1	1	0	1	0	1	0	1	0	0	1	0	1	1	1	1	0	0	0	1	0	1	1	0	0	1	1	1	0
chromosome_1	2753086	C	A	0	1	0	1	1	1	1	0	0	0	0	1	1	1	1	1	1	1	1	0	1	0	1	0	1	0	0	1	0	1	1	1	1	0	0	0	1	0	1	1	0	0	1	1	1	0
chromosome_1	2753087	T	A	0	1	0	1	1	1	1	0	0	0	0	1	1	1	1	1	1	1	1	0	1	0	1	0	1	0	0	1	0	1	1	1	1	0	0	0	1	0	1	1	0	0	1	1	1	0
chromosome_1	2753131	T	C	0	1	0	1	1	1	1	0	0	0	0	1	1	1	1	1	1	1	1	0	1	0	1	0	1	0	0	1	0	1	1	1	1	0	0	0	1	0	1	1	0	0	1	1	1	0
chromosome_1	2755601	A	G	0	1	0	1	1	1	1	0	0	0	0	1	1	1	1	1	1	1	1	0	1	0	1	0	1	0	0	1	0	1	1	1	1	0	0	0	1	0	1	1	0	0	1	1	1	0
chromosome_1	2759901	G	A	0	1	0	1	1	1	1	0	0	0	0	1	1	1	1	1	1	1	1	0	1	0	1	0	1	0	0	1	0	1	1	1	1	0	0	0	1	0	1	1	0	0	1	1	1	0
chromosome_1	2760773	C	T	0	1	0	1	1	1	1	0	0	0	0	1	1	1	1	1	1	1	1	0	1	0	1	0	1	0	0	1	0	1	1	1	1	0	0	0	1	0	1	1	0	0	1	1	1	0
chromosome_1	2761429	A	AT	0	1	0	1	1	1	1	0	0	0	0	1	1	1	1	1	1	1	1	0	1	0	1	0	1	0	0	1	0	1	1	1	1	0	0	0	1	0	1	1	0	0	1	1	1	0
chromosome_1	2761541	T	TA	0	1	0	1	1	1	1	0	0	0	0	1	1	1	1	1	1	1	1	0	1	0	1	0	1	0	0	1	0	1	1	1	1	0	0	0	1	0	1	1	0	0	1	1	1	0
chromosome_1	2766135	G	A	0	1	0	1	1	1	1	0	0	0	0	1	1	1	1	1	1	1	1	0	1	0	1	0	1	0	0	1	0	1	1	1	1	0	0	0	1	0	1	1	0	0	1	1	1	0
chromosome_1	2766755	T	C	0	1	0	1	1	1	1	0	0	0	0	1	1	1	1	1	1	1	1	0	1	0	1	0	1	0	0	1	0	1	1	1	1	0	0	0	1	0	1	1	0	0	1	1	1	0
chromosome_1	2770120	A	G	0	1	0	1	1	1	1	0	0	0	0	1	1	1	1	1	1	1	1	0	1	0	1	0	1	0	0	1	0	1	1	1	1	0	0	0	1	0	1	1	0	0	1	1	1	0
chromosome_1	2772776	G	A	0	1	0	1	1	1	1	0	0	0	0	1	1	1	1	1	1	1	1	0	1	0	1	0	1	0	0	1	0	1	1	1	1	0	0	0	1	0	1	1	0	0	1	1	1	0
chromosome_1	2777234	G	A	0	1	0	1	1	1	1	0	0	0	0	1	1	1	1	1	1	1	1	0	1	0	1	0	1	0	0	1	0	1	1	1	1	0	0	0	1	0	1	1	0	0	1	1	1	0
chromosome_1	2779113	T	C	0	1	0	1	1	1	1	0	0	0	0	1	1	1	1	1	1	1	1	0	1	0	1	0	1	0	0	1	0	1	1	1	1	0	0	0	1	0	1	1	0	0	1	1	1	0
chromosome_1	2790594	G	T	0	1	0	1	1	1	1	0	0	0	0	1	1	1	1	1	1	1	1	0	1	0	1	0	1	0	0	1	0	1	1	1	1	0	0	0	1	0	1	1	0	0	1	1	1	0
chromosome_1	2792683	C	T	0	1	0	1	1	1	1	0	0	0	0	1	1	1	1	1	1	1	1	0	1	0	1	0	1	0	0	1	0	1	1	1	1	0	0	0	1	0	1	1	0	0	1	1	1	0
chromosome_1	2795360	A	C	0	1	0	1	1	1	1	0	0	0	0	1	1	1	1	1	1	1	1	0	1	0	1	0	1	0	0	1	0	1	1	1	1	0	0	0	1	0	1	1	0	0	1	1	1	0
chromosome_1	2797593	C	A	0	1	0	1	1	1	1	0	0	0	0	1	1	1	1	1	1	1	1	0	1	0	1	0	1	0	0	1	0	1	1	1	1	0	0	0	1	0	1	1	0	0	1	1	1	0
chromosome_1	2804242	T	TTC	0	1	0	1	1	1	1	0	0	0	0	1	1	1	1	1	1	1	1	0	1	0	1	0	1	0	0	1	0	1	1	1	1	0	0	0	1	0	1	1	0	0	1	1	1	0
chromosome_1	2807441	A	T	0	1	0	1	1	1	1	0	0	0	0	1	1	1	1	1	1	1	1	0	1	0	1	0	1	0	0	1	0	1	1	1	1	0	0	0	1	0	1	1	0	0	1	1	1	0
chromosome_1	2810876	A	G	0	1	0	1	1	1	1	0	0	0	0	1	1	1	1	1	1	1	1	0	1	0	1	0	1	0	0	1	0	1	1	1	1	0	0	0	1	0	1	1	0	0	1	1	1	0
chromosome_1	2811385	A	G	0	1	0	1	1	1	1	0	0	0	0	1	1	1	1	1	1	1	1	0	1	0	1		1	0	0	1	0	1	1	1	1	0	0	0	1	0	1	1	0	0	1	1	1	0
chromosome_1	2813185	T	C	0	1	0		1	1	1	0	0	0	0		1	1		1	1			0		0			1	0	0	1	0	1	1	1	1	0	0	0		0	1	1	0	0	1	1		0
chromosome_1	2831736	TG	T	0	1	0		1	1	1	0	0	0	0			1		1	1			0		0			1	0	0	1	0	1	1	1	1	0	0	0		0	1	1	0	0	1	1		0
chromosome_1	2846353	A	AT	0	1	0		1	1	1	0	0	0				1		1	1			0		0			1	0	0	1	0	1	1	1	1	0	0	0		0	1	1	0	0	1	1		0
chromosome_1	2859007	T	C	0	1	0		1	1	1	0	0	0				1		1	1			0		0			1	0	0	1	0	1	1	1	1	0	0	0		0	1	1	0	0	1	1		0
chromosome_1	2875284	T	C	0	1	0		1	1	1	0	0	0				1		1	1			0		0			1	0	0	1	0	1	1	1	1	0	0	0		0	1	1	0	0	1	1		0
chromosome_1	2881073	G	GA	0	1	0		1	1	1	0	0	0				1		1	1			0		0			1	0	0	1	0	1	1	1	1	0	0	0		0	1	1	0	0	1	1		0
chromosome_1	2893934	A	AT	0	1	0		1	1	1	0	0	0				1		1	1			0		0			1	0	0	1	0	1	1	1	1	0	0	0		0	1	1	0	0	1	1		0
chromosome_1	2901962	T	A	0	1	0	1	1	1	1	0	0	0	0		1	1		1	1			0		0	1		1	0	0	1	0	1	1	1	1	0	0	0	1	0	1	1	0	0	1	1	1	0
chromosome_1	2905076	C	T	0	1	0	1	1	1	1	0	0	0	0	1	1	1	1	1	1	1	1	0	1	0	1	0	1	0	0	1	0	1	1	1	1	0	0	0	1	0	1	1	0	0	1	1	1	0
chromosome_1	2910241	T	G	0	1	0	1	1	1	1	0	0	0	0	1	1	1	1	1	1	1	1	0	1	0	1	0	1	0	0	1	0	1	1	1	1	0	0	0	1	0	1	1	0	0	1	1	1	0
chromosome_1	2910381	A	C	0	1	0	1	1	1	1	0	0	0	0	1	1	1	1	1	1	1	1	0	1	0	1	0	1	0	0	1	0	1	1	1	1	0	0	0	1	0	1	1	0	0	1	1	1	0
chromosome_1	2911919	G	A	0	1	0	1	1	1	1	0	0	0	0	1	1	1	1	1	1	1	1	0	1	0	1	0	1	0	0	1	0	1	1	1	1	0	0	0	1	0	1	1	0	0	1	1	1	0
chromosome_1	2911931	A	G	0	1	0	1	1	1	1	0	0	0	0	1	1	1	1	1	1	1	1	0	1	0	1	0	1	0	0	1	0	1	1	1	1	0	0	0	1	0	1	1	0	0	1	1	1	0
chromosome_1	2913734	C	T	0	1	0	1	1	1	1	0	0	0	0	1	1	1	1	1	1	1	1	0	1	0	1	0	1	0	0	1	0	1	1	1	1	0	0	0	1	0	1	1	0	0	1	1	1	0
chromosome_1	2919376	G	A	0	1	0	1	1	1	1	0	0	0	0	1	1	1	1	1	1	1	1	0	1	0	1	0	1	0	0	1	0	1	1	1	1	0	0	0	1	0	1	1	0	0	1	1	1	0
chromosome_1	2919470	T	A	0	1	0	1	1	1	1	0	0	0	0	1	1	1	1	1	1	1	1	0	1	0	1	0	1	0	0	1	0	1	1	1	1	0	0	0	1	0	1	1	0	0	1	1	1	0
chromosome_1	2923504	G	A	0	1	0	1	1	1	1	0	0	0	0	1	1	1	1	1	1	1	1	0	1	0	1	0	1	0	0	1	0	1	1	1	1	0	0	0	1	0	1	1	0	0	1	1	1	0
chromosome_1	2923570	G	A	0	1	0	1	1	1	1	0	0	0	0	1	1	1	1	1	1	1	1	0	1	0	1	0	1	0	0	1	0	1	1	1	1	0	0	0	1	0	1	1	0	0	1	1	1	0
chromosome_1	2923916	T	G	0	1	0	1	1	1	1	0	0	0	0	1	1	1	1	1	1	1	1	0	1	0	1	0	1	0	0	1	0	1	1	1	1	0	0	0	1	0	1	1	0	0	1	1	1	0
chromosome_1	2923981	C	T	0	1	0	1	1	1	1	0	0	0	0	1	1	1	1	1	1	1	1	0	1	0	1	0	1	0	0	1	0	1	1	1	1	0	0	0	1	0	1	1	0	0	1	1	1	0
chromosome_1	2924501	A	AT	0	1	0	1	1	1	1	0	0	0	0	1	1	1	1	1	1	1	1	0	1	0	1	0	1	0	0	1	0	1	1	1	1	0	0	0	1	0	1	1	0	0	1	1	1	0
chromosome_1	2924596	C	A	0	1	0	1	1	1	1	0	0	0	0	1	1	1	1	1	1	1	1	0	1	0	1	0	1	0	0	1	0	1	1	1	1	0	0	0	1	0	1	1	0	0	1	1	1	0
chromosome_1	2924608	G	A	0	1																																												0
chromosome_1	2924675	T	C	0	1																																												0
chromosome_1	2924705	G	A	0	1																																												0
chromosome_1	2924745	C	A	0	1	0	1	1	1	1	0	0	0	0	1	1	1	1	1	1	1	1	0	1	0	1	0	1	0	0	1	0	1	1	1	1	0	0	0	1	0	1	1	0	0	1	1	1	0
chromosome_1	2924785	C	T	0	1	0	1	1	1	1	0	0	0	0	1	1	1	1	1	1	1	1	0	1	0	1	0	1	0	0	1	0	1	1	1	1	0	0	0	1	0	1	1	0	0	1	1	1	0
chromosome_1	2925637	A	G	0	1	0	1	1	1	1	0	0	0	0	1	1	1	1	1	1	1	1	0	1	0	1	0	1	0	0	1	0	1	1	1	1	0	0	0	1	0	1	1	0	0	1	1	1	0
chromosome_1	2926804	A	AAA	0	1	0	1	1	1	1	0	0	0	0	1	1	1	1	1	1	1	1	0	1	0	1	0	1	0	0	1	0	1	1	1	1	0	0	0	1	0	1	1	0	0	1		1	0
chromosome_1	2931711	AT	A	0	1																																												0
chromosome_1	2931714	G	GCTAT	0	1																																												0
chromosome_1	2931717	G	T	0	1																																												0
chromosome_1	2931719	C	A	0	1																																												0
chromosome_1	2932642	CT	C	0	1	0	1	1	1	1	0	0	0	0	1	1	1	1	1	1	1	1	0	1	0	1	0	1	0	0	1	0	1	1	1	1	0	0	0	1	0	1	1	0	0	1		1	0
chromosome_1	2937028	C	CTTATTTTTAT	0	1	0	1	1	1	1	0	0	0	0	1	1	1	1	1	1	1	1	0	1	0	1	0	1	0	0	1	0	1	1	1	1	0	0	0	1	0	1	1	0	0	1		1	0
chromosome_1	2937534	G	A	0	1	0	1	1	1	1	0	0	0	0	1	1	1	1	1	1	1	1	0	1	0	1	0	1	0	0	1	0	1	1	1	1	0	0	0	1	0	1	1	0	0	1		1	0
chromosome_1	2937800	C	T	0	1	0	1	1	1	1	0	0	0	0	1	1	1	1	1	1	1	1	0	1	0	1	0	1	0	0	1	0	1	1	1	1	0	0	0	1	0	1	1	0	0	1		1	0
chromosome_1	2944772	G	C	0	1	0	1	1	1	1	0	0	0	0	1	1	1	1	1	1	1	1	0	1	0	1	0	1		0	1	0	1	1	1	1	0	0	0	1	0	1	1	0	0	1		1	0
chromosome_1	2950891	G	A	0	1	0	1	1	1	1	0	0	0	0	1	1	1	1	1	1	1	1	0	1	0	1	0	1		0	1	0	1	1	1	1	0	0	0	1	0	1	1	0	0	1		1	0
chromosome_1	2955088	G	A	0	1	0	1	1	1	1	0	0	0	0	1	1	1	1	1	1	1	1	0	1	0	1	0	1	1	0	1	0	1	1	1	1	0	0	0	1	0	1	1	0	0	1	0	1	0
chromosome_1	2956631	A	G	0	1	0	1	1	1	1	0	0	0	0	1	1	1	1	1	1	1	1	0	1	0	1	0	1	1	0	1	0	1	1	1	1	0	0	0	1	0	1	1	0	0	1	0	1	0
chromosome_1	2958937	G	GAA	0	1	0	1	1	1	1	0	0	0	0	1	1	1	1	1	1	1	1	0	1	0	1	0	1	1	0	1	0	1	1	1	1	0	0	0	1	0	1	1	0	0	1	0	1	0
chromosome_1	2959747	C	T	0	1	0	1	1	1	1	0	0	0	0	1	1	1	1	1	1	1	1	0	1	0	1	0	1	1	0	1	0	1	1	1	1	0	0	0	1	0	1	1	0	0	1	0	1	0
chromosome_1	2960400	CCA	C	0	1	0	1	1	1	1	0	0	0	0	1	1	1	1	1	1	1	1	0	1	0	1	0	1	1	0	1	0	1	1	1	1	0	0	0	1	0	1	1	0	0	1	0	1	0
chromosome_1	2960709	A	ACT	0	1	0	1	1	1	1	0	0	0	0	1	1	1	1	1	1	1	1	0	1	0	1	0	1	1	0	1	0	1	1	1	1	0	0	0	1	0	1	1	0	0	1	0	1	0
chromosome_1	2962171	T	C	0	1	0	1	1	1	1	0	0	0	0	1	1	1	1	1	1	1	1	0	1	0	1	0	1	1	0	1	0	1	1	1	1	0	0	0	1	0	1	1	0	0	1	0	1	0
chromosome_1	2969293	C	T	0	1	0	1	1	1	1	0	0	0	0	1	1	1	1	1	1	1	1	0	1	0	1	0	1	1	0	1	0	1	1	1	1	0	0	0	1	0	1	1	0	0	1	0	1	0
chromosome_1	2972793	T	C	0	1	0	1	1	1	1	0	0	0	0	1	1	1	1	1	1	1	1	0	1	0	1	0	1	1	0	1	0	1	1	1	1	0	0	0	1	0	1	1	0	0	1	0	1	0
chromosome_1	2972850	G	C	0	1	0	1	1	1	1	0	0	0	0	1	1	1	1	1	1	1	1	0	1	0	1	0	1	1	0	1	0	1	1	1	1	0	0	0	1	0	1	1	0	0	1	0	1	0
chromosome_1	2973865	C	T	0	1	0	1	1	1	1	0	0	0	0	1	1	1	1	1	1	1	1	0	1	0	1	0	1	1	0	1	0	1	1	1	1	0	0	0	1	0	1	1	0	0	1	0	1	0
chromosome_1	2974682	TAA	T	0	1	0	1	1	1	1	0	0	0	0	1	1	1	1	1	1	1	1	0	1	0	1	0	1	1	0	1	0	1	1	1	1	0	0	0	1	0	1	1	0	0	1	0	1	0
chromosome_1	2975371	C	T	0	1	0	1	1	1	1	0	0	0	0	1	1	1	1	1	1	1	1	0	1	0	1	0	1	1	0	1	0	1	1	1	1	0	0	0	1	0	1	1	0	0	1	0	1	0
chromosome_1	2975378	A	G	0	1	0	1	1	1	1	0	0	0	0	1	1	1	1	1	1	1	1	0	1	0	1	0	1	1	0	1	0	1	1	1	1	0	0	0	1	0	1	1	0	0	1	0	1	0
chromosome_1	2975424	T	A	0	1	0	1	1	1	1	0	0	0	0	1	1	1	1	1	1	1	1	0	1	0	1	0	1	1	0	1	0	1	1	1	1	0	0	0	1	0	1	1	0	0	1	0	1	0
chromosome_1	2975613	A	G	0	1	0	1	1	1	1	0	0	0	0	1	1	1	1	1	1	1	1	0	1	0	1	0	1	1	0	1	0	1	1	1	1	0	0	0	1	0	1	1	0	0	1	0	1	0
chromosome_1	2975812	G	A	0	1	0	1	1	1	1	0	0	0	0	1	1	1	1	1	1	1	1	0	1	0	1	0	1	1	0	1	0	1	1	1	1	0	0	0	1	0	1	1	0	0	1	0	1	0
chromosome_1	2975871	T	C	0	1	0	1	1	1	1	0	0	0	0	1	1	1	1	1	1	1	1	0	1	0	1	0	1	1	0	1	0	1	1	1	1	0	0	0	1	0	1	1	0	0	1	0	1	0
chromosome_1	2975925	A	C	0	1	0	1	1	1	1	0	0	0	0	1	1	1	1	1	1	1	1	0	1	0	1	0	1	1	0	1	0	1	1	1	1	0	0	0	1	0	1	1	0	0	1	0	1	0
chromosome_1	2975930	A	C	0	1	0	1	1	1	1	0	0	0	0	1	1	1	1	1	1	1	1	0	1	0	1	0	1	1	0	1	0	1	1	1	1	0	0	0	1	0	1	1	0	0	1	0	1	0
chromosome_1	2976024	G	GT	0	1	0	1	1	1	1	0	0	0	0	1	1	1	1	1	1	1	1	0	1	0	1	0	1	1	0	1	0	1	1	1	1	0	0	0	1	0	1	1	0	0	1	0	1	0
chromosome_1	2976669	T	C	0	1	0	1	1	1	1	0	0	0	0	1	1	1	1	1	1	1	1	0	1	0	1	0	1	1	0	1	0	1	1	1	1	0	0	0	1	0	1	1	0	0	1	0	1	0
chromosome_1	2976703	A	C	0	1	0	1	1	1	1	0	0	0	0	1	1	1	1	1	1	1	1	0	1	0	1	0	1	1	0	1	0	1	1	1	1	0	0	0	1	0	1	1	0	0	1	0	1	0
chromosome_1	2977012	T	C	0	1	0	1	1	1	1	0	0	0	0	1	1	1	1	1	1	1	1	0	1	0	1	0	1	1	0	1	0	1	1	1	1	0	0	0	1	0	1	1	0	0	1	0	1	0
chromosome_1	2977438	T	A	0	1	0	1	1	1	1	0	0	0	0	1	1	1	1	1	1	1	1	0	1	0	1	0	1	1	0	1	0	1	1	1	1	0	0	0	1	0	1	1	0	0	1	0	1	0
chromosome_1	2979621	A	T	0	1	0	1	1	1	1	0	0	0	0	1	1	1	1	1	1	1	1	0	1	0	1	0	1	1	0	1	0	1	1	1	1	0	0	0	1	0	1	1	0	0	1	0	1	0
chromosome_1	2985087	T	C	0	1	0	1	1	1	1	0	0	0	0	1	1	1	1	1	1	1	1	0	1	0	1	0	1	1	0	1	0	1	1	1	1	0	0	0	1	0	1	1	0	0	1	0	1	0
chromosome_1	2992474	C	T	0	1	0	1	1	1	1	0	0	0	0	1	1	1	1	1	1	1	1	0	1	0	1	0	1	1	0	1	0	1	1	1	1	0	0	0	1	0	1	1	0	0	1	0	1	0
chromosome_1	3002877	T	C	0	1	0	1	1	1	1	0	0	0	0	1	1	1	1	1	1	1	1	0	1	0	1	0	1	1	0	1	0	1	1	1	1	0	0	0	1	0	1	1	0	0	1	0	1	0
chromosome_1	3006775	T	C	0	1	0	1	1	1	1	0	0	0	0	1	1	1	1	1	1	1	1	0	1	0	1	0	1	1	0	1	0	1	1	1	1	0	0	0	1	0	1	1	0	0	1	0	1	0
chromosome_1	3008529	G	T	0	1	0	1	1	1	1	0	0	0	0	1	1	1	1	1	1	1	1	0	1	0	1	0	1	1	0	1	0	1	1	1	1	0	0	0	1	0	1	1	0	0	1	0	1	0
chromosome_1	3013837	T	C	0	1	0	1	1	1	1	0	0	0	0	1	1	1	1	1	1	1	1	0	1	0	1	0	1	1	0	1	0	1	1	1	1	0	0	0	1	0	1	1	0	0	1	0	1	0
chromosome_1	3021278	A	T	0	1	0	1	1	1	1	0	0	0	0	1	1	1	1	1	1	1	1	0	1	0	1	0	1	1	0	1	0	1	1	1	1	0	0	0	1	0	1	1	0	0	1	0	1	0
chromosome_1	3030626	T	A	0	1	0	1	1	1	1	0	0	0	0	1	1	1	1	1	1	1	1	0	1	0	1	0	1	1	0	1	0	1	1	1	1	0	0	0	1	0	1	1	0	0	1	0	1	0
chromosome_1	3030930	A	AGG	0	1	0	1	1	1	1	0	0	0	0	1	1	1	1	1	1	1	1	0	1	0	1	0	1	1	0	1	0	1	1	1	1	0	0	0	1	0	1		0	0	1	0	1	0
chromosome_1	3030977	A	T	0	1	0	1	1	1	1	0	0	0	0	1	1	1	1	1	1	1	1	0	1	0	1	0	1	1	0	1	0	1	1	1	1	0	0	0	1	0	1		0	0	1	0	1	0
chromosome_1	3034677	CCTGTCT	C	0	1	0	1	1	1	1	0	0	0	0	1	1	1	1	1	1	1	1	0	1	0	1	0	1	1	0	1	0	1	1	1	1	0	0	0	1	0	1	0	0	0	1	0	1	0
chromosome_1	3034932	A	G	0	1	0	1	1	1	1	0	0	0	0	1	1	1	1	1	1	1	1	0	1	0	1	0	1	1	0	1	0	1	1	1	1	0	0	0	1	0	1	0	0	0	1	0	1	0
chromosome_1	3039178	T	C	0	1	0	1	1	1	1	0	0	0	0	1	1	1	1	1	1	1	1	0	1	0	1	0	1	1	0	1	0	1	1	1	1	0	0	0	1	0	1	0	0	0	1	0	1	0
chromosome_1	3043658	T	C	0	1	0	1	1	1	1	0	0	0	0	1	1	1	1	1	1	1	1	0	1	0	1	0	1	1	0	1	0	1	1	1	1	0	0	0	1	0	1	0	0	0	1	0	1	0
chromosome_1	3044290	G	A	0	1	0	1	1	1	1	0	0	0	0	1	1	1	1	1	1	1	1	0	1	0	1	0	1	1	0	1	0	1	1	1	1	0	0	0	1	0	1	0	0	0	1	0	1	0
chromosome_1	3050675	T	C	0	1	0	1	1	1	1	0	0	0	0	1	1	1	1	1	1	1	1	0	1	0	1	0	1	1	0	1	0	1	1	1	1	0	0	0	1	0	1	0	0	0	1	0	1	0
chromosome_1	3052540	G	A	0	1	0	1	1	1	1	0	0	0	0	1	1	1	1	1	1	1	1	0	1	0	1	0	1	1	0	1	0	1	1	1	1	0	0	0	1	0	1	0	0	0	1	0	1	0
chromosome_1	3062486	A	G	0	1	0	1	1	1	1	0	0	0	0	1	1	1	1	1	1	1	1	0	1	0	1	0	1	1	0	1	0	1	1	1	1	0	0	0	1	0	1	0	0	0	1	0	1	0
chromosome_1	3067697	A	G	0	1	0	1	1	1	1	0	0	0	0	1	1	1	1	1	1	1	1	0	1	0	1	0	1	1	0	1	0	1	1	1	1	0	0	0	1	0	1	0	0	0	1	0	1	0
chromosome_1	3068041	A	G	0	1	0	1	1	1	1	0	0	0	0	1	1	1	1	1	1	1	1	0	1	0	1	0	1	1	0	1	0	1	1	1	1	0	0	0	1	0	1	0	0	0	1	0	1	0
chromosome_1	3071168	AG	A	0	1	0	1	1	1	1	0	0	0	0	1	1	1	1	1	1	1	1	0	1	0	1	0	1	1	0	1	0	1	1	1	1	0	0	0	1	0	1	0	0	0	1	0	1	0
chromosome_1	3072662	G	A	0	1	0	1	1	1	1	0	0	0	0	1	1	1	1	1	1	1	1	0	1	0	1	0	1	1	0	1	0	1	1	1	1	0	0	0	1	0	1	0	0	0	1	0	1	0
chromosome_1	3073175	A	G	0	1	0	1	1	1	1	0	0	0	0	1	1	1	1	1	1	1	1	0	1	0	1	0	1	1	0	1	0	1	1	1	1	0	0	0	1	0	1	0	0	0	1	0	1	0
chromosome_1	3074774	G	T	0	1	0	1	1	1	1	0	0	0	0	1	1	1	1	1	1	1	1	0	1	0	1	0	1	1	0	1	0	1	1	1	1	0	0	0	1	0	1	0	0	0	1	0	1	0
chromosome_1	3075383	C	CA	0	1	0	1	1	1	1	0	0	0	0	1	1	1	1	1	1	1	1	0	1	0	1	0	1	1	0	1	0	1	1	1	1	0	0	0	1	0	1	0	0	0	1	0	1	0
chromosome_1	3079796	C	T	0	1	0	1	1	1	1	0	0	0	0	1	1	1	1	1	1	1	1	0	1	0	1	0	1	1	0	1	0	1	1	1	1	0	0	0	1	0	1	0	0	0	1	0	1	0
chromosome_1	3080227	C	CAAAA	0	1	0	1	1	1	1	0	0	0	0	1	1	1	1	1	1	1	1	0	1	0	1	0	1	1	0	1	0	1	1	1	1	0	0	0	1	0	1	0	0	0	1	0	1	0
chromosome_1	3081074	G	A	0	1	0	1	1	1	1	0	0	0	0	1	1	1	1	1	1	1	1	0	1	0	1	0	1	1	0	1	0	1	1	1	1	0	0	0	1	0	1	0	0	0	1	0	1	0
chromosome_1	3081328	T	C	0	1	0	1	1	1	1	0	0	0	0	1	1	1	1	1	1	1	1	0	1	0	1	0	1	1	0	1	0	1	1	1	1	0	0	0	1	0	1	0	0	0	1	0	1	0
chromosome_1	3084398	AG	A	0	1	0	1	1	1	1	0	0	0	0	1	1	1	1	1	1	1	1	0	1	0	1	0	1	1	0	1	0	1	1	1	1	0	0	0	1	0	1	0	0	0	1	0	1	0
chromosome_1	3086418	A	AAAT	0	1	0	1	1	1	1	0	0	0	0	1	1	1	1	1	1	1	1	0	1	0	1	0	1	1	0	1	0	1	1	1	1	0	0	0	1	0	1	0	0	0	1	0	1	0
chromosome_1	3086419	G	C	0	1	0	1	1	1	1	0	0	0	0	1	1	1	1	1	1	1	1	0	1	0	1	0	1	1	0	1	0	1	1	1	1	0	0	0	1	0	1	0	0	0	1	0	1	0
chromosome_1	3089483	T	C	0	1	0	1	1	1	1	0	0	0	0	1	1	1	1	1	1	1	1	0	1	0	1	0	1	1	0	1	0	1	1	1	1	0	0	0	1	0	1	0	0	0	1	0	1	0
chromosome_1	3091148	T	C	0	1	0	1	1	1	1	0	0	0	0	1	1	1	1	1	1	1	1	0	1	0	1	0	1	1	0	1	0	1	1	1	1	0	0	0	1	0	1	0	0	0	1	0	1	0
chromosome_1	3092232	G	A	0	1	0	1	1	1	1	0	0	0	0	1	1	1	1	1	1	1	1	0	1	0	1	0	1	1	0	1	0	1	1	1	1	0	0	0	1	0	1	0	0	0	1	0	1	0
chromosome_1	3103807	A	G	0	1	0	1	1	1	1	0	0	0	0	1	1	1	1	1	1	1	1	0	1	0	1	0	1	1	0	1	0	1	1	1	1	0	0	0	1	0	1	0	0	0	1	0	1	0
chromosome_1	3103928	G	A	0	1	0	1	1	1	1	0	0	0	0	1	1	1	1	1	1	1	1	0	1	0	1	0	1	1	0	1	0	1	1	1	1	0	0	0	1	0	1	0	0	0	1	0	1	0
chromosome_1	3109392	C	CA	0	1	0	1	1	1	1	0	0	0	0	1	1	1	1	1	1	1	1	0	1	0	1	0	1	1	0	1	0	1	1	1	1	0	0	0	1	0	1	0	0	0	1	0	1	0
chromosome_1	3115792	A	AAT	0	1	0	1	1	1	1	0	0	0	0	1	1	1	1	1	1	1	1	0	1	0	1	0	1	1	0	1	0	1	1	1	1	0	0	0	1	0	1	0	0	0	1	0	1	0
chromosome_1	3117412	T	G	0	1	0	1	1	1	1	0	0	0	0	1	1	1	1	1	1	1	1	0	1	0	1	0	1	1	0	1	0	1	1	1	1	0	0	0	1	0	1	0	0	0	1	0	1	0
chromosome_1	3123099	T	TG	0	1	0	1	1	1	1	0	0	0	0	1	1	1	1	1	1	1	1	0	1	0	1	0	1	1	0	1	0	1	1	1	1	0	0	0	1	0	1	0	0	0	1	0	1	0
chromosome_1	3124315	G	A	0	1	0	1	1	1	1	0	0	0	0	1	1	1	1	1	1	1	1	0	1	0	1	0	1	1	0	1	0	1	1	1	1	0	0	0	1	0	1	0	0	0	1	0	1	0
chromosome_1	3126019	A	T	0	1	0	1	1	1	1	0	0	0	0	1	1	1	1	1	1	1	1	0	1	0	1	0	1	1	0	1	0	1	1	1	1	0	0	0	1	0	1	0	0	0	1	0	1	0
chromosome_1	3127157	A	G	0	1	0	1	1	1	1	0	0	0	0	1	1	1	1	1	1	1	1	0	1	0	1	0	1	1	0	1	0	1	1	1	1	0	0	0	1	0	1	0	0	0	1	0	1	0
chromosome_1	3128615	T	C	0	1	0	1	1	1	1	0	0	0	0	1	1	1	1	1	1	1	1	0	1	0	1	0	1	1	0	1	0	1	1	1	1	0	0	0	1	0	1	0	0	0	1	0	1	0
chromosome_1	3130247	T	G	0	1	0	1	1	1	1	0	0	0	0	1	1	1	1	1	1	1	1	0	1	0	1	0	1	1	0	1	0	1	1	1	1	0	0	0	1	0	1	0	0	0	1	0	1	0
chromosome_1	3130746	C	T	0	1	0	1	1	1	1	0	0	0	0	1	1	1	1	1	1	1	1	0	1	0	1	0	1	1	0	1	0	1	1	1	1	0	0	0	1	0	1	0	0	0	1	0	1	0
chromosome_1	3130747	C	T	0	1	0	1	1	1	1	0	0	0	0	1	1	1	1	1	1	1	1	0	1	0	1	0	1	1	0	1	0	1	1	1	1	0	0	0	1	0	1	0	0	0	1	0	1	0
chromosome_1	3134258	G	A	0	1	0	1	1	1	1	0	0	0	0	1	1	1	1	1	1	1	1	0	1	0	1	0	1	1	0	1	0	1	1	1	1	0	0	0	1	0	1	0	0	0	1	0	1	0
chromosome_1	3139763	G	A	0	1	0	1	1	1	1	0	0	0	0	1	1	1	1	1	1	1	1	0	1	0	1	0	1	1	0	1	0	1	1	1	1	0	0	0	1	0	1	0	0	0	1	0	1	0
chromosome_1	3144290	G	A	0	1	0	1	1	1	1	0	0	0	0	1	1	1	1	1	1	1	1	0	1	0	1	0	1	1	0	1	0	1	1	1	1	0	0	0	1	0	1	0	0	0	1	0	1	0
chromosome_1	3147678	T	C	0	1	0	1	1	1	1	0	0	0	0	1	1	1	1	1	1	1	1	0	1	0	1	0	1	1	0	1	0	1	1	1	1	0	0	0	1	0	1	0	0	0	1	0	1	0
chromosome_1	3149857	C	G	0	1	0	1	1	1	1	0	0	0	0	1	1	1	1	1	1	1	1	0	1	0	1	0	1	1	0	1	0	1	1	1	1	0	0	0	1	0	1	0	0	0	1	0	1	0
chromosome_1	3150725	T	TA	0	1	0	1	1	1	1	0	0	0	0	1	1	1	1	1	1	1	1	0	1	0	1	0	1	1	0	1	0	1	1	1	1	0	0	0	1	0	1	0	0	0	1	0	1	0
chromosome_1	3151749	C	T	0	1	0	1	1	1	1	0	0	0	0	1	1	1	1	1	1	1	1	0	1	0	1	0	1	1	0	1	0	1	1	1	1	0	0	0	1	0	1	0	0	0	1	0	1	0
chromosome_1	3152754	A	G	0	1	0	1	1	1	1	0	0	0	0	1	1	1	1	1	1	1	1	0	1	0	1	0	1	1	0	1	0	1	1	1	1	0	0	0	1	0	1	0	0	0	1	0	1	0
chromosome_1	3152848	T	C	0	1	0	1	1	1	1	0	0	0	0	1	1	1	1	1	1	1	1	0	1	0	1	0	1	1	0	1	0	1	1	1	1	0	0	0	1	0	1	0	0	0	1	0	1	0
chromosome_1	3152996	T	C	0	1	0	1	1	1	1	0	0	0	0	1	1	1	1	1	1	1	1	0	1	0	1	0	1	1	0	1	0	1	1	1	1	0	0	0	1	0	1	0	0	0	1	0	1	0
chromosome_1	3154972	A	G	0	1	0	1	1	1	1	0	0	0	0	1	1	1	1	1	1	1	1	0	1	0	1	0	1	1	0	1	0	1	1	1	1	0	0	0	1	0	1	0	0	0	1	0	1	0
chromosome_1	3155730	G	A	0	1	0	1	1	1	1	0	0	0	0	1	1	1	1	1	1	1	1	0	1	0	1	0	1	1	0	1	0	1	1	1	1	0	0	0	1	0	1	0	0	0	1	0	1	0
chromosome_1	3155965	C	T	0	1	0	1	1	1	1	0	0	0	0	1	1	1	1	1	1	1	1	0	1	0	1	0	1	1	0	1	0	1	1	1	1	0	0	0	1	0	1	0	0	0	1	0	1	0
chromosome_1	3158351	T	TTATTTG	0	1																																												0
chromosome_1	3158357	T	TTTTA	0	1																																												0
chromosome_1	3158359	T	TG	0	1																																												0
chromosome_1	3158363	T	TCGTTTA	0	1																																												0
chromosome_1	3158367	C	CATTT	0	1																																												0
chromosome_1	3158374	ATTTGAT	A	0	1	0	1	1	1	1	0	0	0	0	1	1	1	1	1	1	1	1	0	1	0	1	0	1	1	0	1	0	1	1	1	1	0	0	0	1	0	1	0	0	0	1	0	1	0
chromosome_1	3158377	TGA	T	0	1																																												0
chromosome_1	3158380	T	TTA	0	1																																												0
chromosome_1	3159187	CCACA	C	0	1	0	1	1	1	1	0	0	0	0	1	1	1	1	1	1	1	1	0	1	0	1	0	1	1	0	1	0	1	1	1	1	0	0	0	1	0	1	0	0	0	1	0	1	0
chromosome_1	3159275	C	T	0	1	0	1	1	1	1	0	0	0	0	1	1	1	1	1	1	1	1	0	1	0	1	0	1	1	0	1	0	1	1	1	1	0	0	0	1	0	1	0	0	0	1	0	1	0
chromosome_1	3162551	A	G	0	1	0	1	1	1	1	0	0	0	0	1	1	1	1	1	1	1	1	0	1	0	1	0	1	1	0	1	0	1	1	1	1	0	0	0	1	0	1	0	0	0	1	0	1	0
chromosome_1	3163584	A	G	0	1	0	1	1	1	1	0	0	0	0	1	1	1	1	1	1	1	1	0	1	0	1	0	1	1	0	1	0	1	1	1	1	0	0	0	1	0	1	0	0	0	1	0	1	0
chromosome_1	3164919	T	C	0	1	0	1	1	1	1	0	0	0	0	1	1	1	1	1	1	1	1	0	1	0	1	0	1	1	0	1	0	1	1	1	1	0	0	0	1	0	1	0	0	0	1	0	1	0
chromosome_1	3165202	G	T	0	1	0	1	1	1	1	0	0	0	0	1	1	1	1	1	1	1	1	0	1	0	1	0	1	1	0	1	0	1	1	1	1	0	0	0	1	0	1	0	0	0	1	0	1	0
chromosome_1	3165306	T	TTG	0	1	0	1	1	1	1	0	0	0	0	1	1	1	1	1	1	1	1	0	1	0	1	0	1	1	0	1	0	1	1	1	1	0	0	0	1	0	1	0	0	0	1	0	1	0
chromosome_1	3166796	T	TTA	0	1																																												0
chromosome_1	3169742	G	GTTCT	0	1																																												0
chromosome_1	3175090	G	A	0	1	0	1	1	1	1	0	0	0	0	1	1	1	1	1	1	1	1	0	1	0	1	0	1	1	0	1	0	1	1	1	1	0	0	0	1	0	1	0	0	0	1	0	1	0
chromosome_1	3175428	T	C	0	1	0	1	1	1	1	0	0	0	0	1	1	1	1	1	1	1	1	0	1	0	1	0	1	1	0	1	0	1	1	1	1	0	0	0	1	0	1	0	0	0	1	0	1	0
chromosome_1	3180767	T	C	0	1	0	1	1	1	1	0	0	0	0	1	1	1	1	1	1	1	1	0	1	0	1	0	1	1	0	1	0	1	1	1	1	0	0	0	1	0	1	0	0	0	1	0	1	0
chromosome_1	3182751	A	G	0	1	0	1	1	1	1	0	0	0	0	1	1	1	1	1	1	1	1	0	1	0	1	0	1	1	0	1	0	1	1	1	1	0	0	0	1	0	1	0	0	0	1	0	1	0
chromosome_1	3183161	A	AT	0	1	0	1	1	1	1	0	0	0	0	1	1	1	1	1	1	1	1	0	1	0	1	0	1	1	0	1	0	1	1	1	1	0	0	0	1	0	1	0	0	0	1	0	1	0
chromosome_1	3183506	TA	T	0	1	0	1	1	1	1	0	0	0	0	1	1	1	1	1	1	1	1	0	1	0	1	0	1	1	0	1	0	1	1	1	1	0	0	0	1	0	1	0	0	0	1	0	1	0
chromosome_1	3186421	C	T	0	1	0	1	1	1	1	0	0	0	0	1	1	1	1	1	1	1	1	0	1	0	1	0	1	1	0	1	0	1	1	1	1	0	0	0	1	0	1	0	0	0	1	0	1	0
chromosome_1	3187163	A	G	0	1	0	1	1	1	1	0	0	0	0	1	1	1	1	1	1	1	1	0	1	0	1	0	1	1	0	1	0	1	1	1	1	0	0	0	1	0	1	0	0	0	1	0	1	0
chromosome_1	3187528	G	A	0	1	0	1	1	1	1	0	0	0	0	1	1	1	1	1	1	1	1	0	1	0	1	0	1	1	0	1	0	1	1	1	1	0	0	0	1	0	1	0	0	0	1	0	1	0
chromosome_1	3195521	T	C	0	1	0	1	1	1	1	0	0	0	0	1	1	1	1	1	1	1	1	0	1	0	1	0	1	1	0	1	0	1	1	1	1	0	0	0	1	0	1	0	0	0	1	0	1	0
chromosome_1	3196400	T	C	0	1	0	1	1	1	1	0	0	0	0	1	1	1	1	1	1	1	1	0	1	0	1	0	1	1	0	1	0	1	1	1	1	0	0	0	1	0	1	0	0	0	1	0	1	0
chromosome_1	3202214	T	C	0	1	0	1	1	1	1	0	0	0	0	1	1	1	1	1	1	1	1	0	1	0	1	0	1	1	0	1	0	1	1	1	1	0	0	0	1	0	1	0	0	0	1	0	1	0
chromosome_1	3204753	C	A	0	1	0	1	1	1	1	0	0	0	0	1	1	1	1	1	1	1	1	0	1	0	1	0	1	1	0	1	0	1	1	1	1	0	0	0	1	0	1	0	0	0	1	0	1	0
chromosome_1	3208458	A	G	0	1	0	1	1	1	1	0	0	0	0	1	1	1	1	1	1	1	1	0	1	0	1	0	1	1	0	1	0	1	1	1	1	0	0	0	1	0	1	0	0	0	1	0	1	0
chromosome_1	3208867	C	T	0	1	0	1	1	1	1	0	0	0	0	1	1	1	1	1	1	1	1	0	1	0	1	0	1	1	0	1	0	1	1	1	1	0	0	0	1	0	1	0	0	0	1	0	1	0
chromosome_1	3211880	TC	T	0	1	0	1	1	1	1	0	0	0	0	1	1	1	1	1	1	1	1	0	1	0	1	0	1	1	0	1	0	1	1	1	1	0	0	0	1	0	1	0	0	0	1	0	1	0
chromosome_1	3218330	C	T	0	1	0	1	1	1	1	0	0	0	0	1	1	1	1	1	1	1	1	0	1	0	1	0	1	1	0	1	0	1	1	1	1	0	0	0	1	0	1	0	0	0	1	0	1	0
chromosome_1	3227154	C	T	0	1	0	1	1	1	1	0	0	0	0	1	1	1	1	1	1	1	1	0	1	0	1	0	1	1	0	1	0	1	1	1	1	0	0	0	1	0	1	0	0	0	1	0	1	0
chromosome_1	3230578	C	A	0	1	0	1	1	1	1	0	0	0	0	1	1	1	1	1	1	1	1	0	1	0	1	0	1	1	0	1	0	1	1	1	1	0	0	0	1	0	1	0	0	0	1	0	1	0
chromosome_1	3233221	T	C	0	1	0	1	1	1	1	0	0	0	0	1	1	1	1	1	1	1	1	0	1	0	1	0	1	1	0	1	0	1	1	1	1	0	0	0	1	0	1	0	0	0	1	0	1	0
chromosome_1	3233482	GT	G	0	1	0	1	1	1	1	0	0	0	0	1	1	1	1	1	1	1	1	0	1	0	1	0	1	1	0	1	0	1	1	1	1	0	0	0	1	0	1	0	0	0	1	0	1	0
chromosome_1	3234121	G	A	0	1	0	1	1	1	1	0	0	0	0	1	1	1	1	1	1	1	1	0	1	0	1	0	1	1	0	1	0	1	1	1	1	0	0	0	1	0	1	0	0	0	1	0	1	0
chromosome_1	3236385	A	G	0	1	0	1	1	1	1	0	0	0	0	1	1	1	1	1	1	1	1	0	1	0	1	0	1	1	0	1	0	1	1	1	1	0	0	0	1	0	1	0	0	0	1	0	1	0
chromosome_1	3237472	T	TG	0	1	0	1	1	1	1	0	0	0	0	1	1	1	1	1	1	1	1	0	1	0	1	0	1	1	0	1	0	1	1	1	1	0	0	0	1	0	1	0	0	0	1	0	1	0
chromosome_1	3237473	T	G	0	1	0	1	1	1	1	0	0	0	0	1	1	1	1	1	1	1	1	0	1	0	1	0	1	1	0	1	0	1	1	1	1	0	0	0	1	0	1	0	0	0	1	0	1	0
chromosome_1	3238636	C	A	0	1	0	1	1	1	1	0	0	0	0	1	1	1	1	1	1	1	1	0	1	0	1	0	1	1	0	1	0	1	1	1	1	0	0	0	1	0	1	0	0	0	1	0	1	0
chromosome_1	3238987	G	A	0	1	0	1	1	1	1	0	0	0	0	1	1	1	1	1	1	1	1	0	1	0	1	0	1	1	0	1	0	1	1	1	1	0	0	0	1	0	1	0	0	0	1	0	1	0
chromosome_1	3239853	C	A	0	1	0	1	1	1	1	0	0	0	0	1	1	1	1	1	1	1	1	0	1	0	1	0	1	1	0	1	0	1	1	1	1	0	0	0	1	0	1	0	0	0	1	0	1	0
chromosome_1	3257850	T	C	0	1	0	1	1	1	1	0	0	0	0	1	1	1	1	1	1	1	1	0	1	0	1	0	1	1	0	1	0	1	1	1	1	0	0	0	1	0	1	0	0	0	1	0	1	0
chromosome_1	3261462	G	T	0	1	0	1	1	1	1	0	0	0	0	1	1	1	1	1	1	1	1	0	1	0	1	0	1	1	0	1	0	1	1	1	1	0	0	0	1	0	1	0	0	0	1	0	1	0
chromosome_1	3263200	A	G	0	1	0	1	1	1	1	0	0	0	0	1	1	1	1	1	1	1	1	0	1	0	1	0	1	1	0	1	0	1	1	1	1	0	0	0	1	0	1	0	0	0	1	0	1	0
chromosome_1	3274317	A	C	0	1	0	1	1	1	1	0	0	0	0	1	1	1	1	1	1	1	1	0	1	0	1	0	1	1	0	1	0	1	1	1	1	0	0	0	1	0	1	0	0	0	1	0	1	0
chromosome_1	3276070	C	T	0	1	0	1	1	1	1	0	0	0	0	1	1	1	1	1	1	1	1	0	1	0	1	0	1	1	0	1	0	1	1	1	1	0	0	0	1	0	1	0	0	0	1	0	1	0
chromosome_1	3284453	G	A	0	1	0	1	1	1	1	0	0	0	0	1	1	1	1	1	1	1	1	0	1	0	1	0	1	1	0	1	0	1	1	1	1	0	0	0	1	0	1	0	0	0	1	0	1	0
chromosome_1	3292079	T	C	0	1	0	1	1	1	1	0	0	0	0	1	1	1	1	1	1	1	1	0	1	0	1	0	1	1	0	1	0	1	1	1	1	0	0	0	1	0	1	0	0	0	1	0	1	0
chromosome_1	3295609	A	G	0	1	0	1	1	1	1	0	0	0	0	1	1	1	1	1	1	1	1	0	1	0	1	0	1	1	0	1	0	1	1	1	1	0	0	0	1	0	1	0	0	0	1	0	1	0
chromosome_1	3301454	A	G	0	1	0	1	1	1	1	0	0	0	0	1	1	1	1	1	1	1	1	0	1	0	1	0	1	1	0	1	0	1	1	1	1	0	0	0	1	0	1		0	0	1	0	1	0
chromosome_1	3302072	AAAGACTAAGACT	A	0	1	0	1	1	1	1	0	0	0	0	1	1	1	1	1	1	1	1	0	1	0	1	0	1	1	0	1	0	1	1	1	1	0	0	0	1	0	1		0	0	1	0	1	0
chromosome_1	3304114	C	T	0	1	0	1	1	1	1	0	0	0	0	1	1	1	1	1	1	1	1	0	1	0	1	0	1	1	0	1	0	1	1	1	1	0	0	0	1	0	1		0	0	1	0	1	0
chromosome_1	3304235	C	T	0	1	0	1	1	1	1	0	0	0	0	1	1	1	1	1	1	1	1	0	1	0	1	0	1	1	0	1	0	1	1	1	1	0	0	0	1	0	1		0	0	1	0	1	0
chromosome_1	3307217	T	C	0	1	0	1	1	1	1	0	0	0	0	1	1	1	1	1	1	1	1	0	1	0	1	0	1	1	0	1	0	1	1	1	1	0	0	0	1	0	1	1	0	0	1	0	1	0
chromosome_1	3309632	T	C	0	1	0	1	1	1	1	0	0	0	0	1	1	1	1	1	1	1	1	0	1	0	1	0	1	1	0	1	0	1	1	1	1	0	0	0	1	0	1	1	0	0	1	0	1	0
chromosome_1	3310851	C	A	0	1	0	1	1	1	1	0	0	0	0	1	1	1	1	1	1	1	1	0	1	0	1	0	1	1	0	1	0	1	1	1	1	0	0	0	1	0	1	1	0	0	1	0	1	0
chromosome_1	3313281	C	T	0	1	0	1	1	1	1	0	0	0	0	1	1	1	1	1	1	1	1	0	1	0	1	0	1	1	0	1	0	1	1	1	1	0	0	0	1	0	1	1	0	0	1	0	1	0
chromosome_1	3315647	T	C	0	1	0	1	1	1	1	0	0	0	0	1	1	1	1	1	1	1	1	0	1	0	1	0	1	1	0	1	0	1	1	1	1	0	0	0	1	0	1	1	0	0	1	0	1	0
chromosome_1	3318540	A	T	0	1	0	1	1	1		0	0	0	0	1	1	1	1	1	1	1	1	0	1	0	1	0	1	1	0	1	0	1	1	1	1	0	0	0	1	0	1	1	0	0	1	0	1	0
chromosome_1	3320053	T	C	0	1	0	1	1	1		0	0	0	0	1	1	1	1	1	1	1	1	0	1	0	1	0	1	1	0	1	0	1	1	1	1	0	0	0	1	0	1	1	0	0	1	0	1	0
chromosome_1	3320804	G	A	0	1	0	1	1	1		0	0	0	0	1	1	1	1	1	1	1	1	0	1	0	1	0	1	1	0	1	0	1	1	1	1	0	0	0	1	0	1	1	0	0	1	0	1	0
chromosome_1	3321289	A	C	0	1	0	1	1	1		0	0	0	0	1	1	1	1	1	1	1	1	0	1	0	1	0	1	1	0	1	0	1	1	1	1	0	0	0	1	0	1	1	0	0	1	0	1	0
chromosome_1	3321628	G	C	0	1																																												0
chromosome_1	3322640	TCTTCC	T	0	1																																												0
chromosome_1	3326503	C	T	0	1	0	1	1	1	0	0	0	0	0	1	1	1	1	1	1	1	1	0	1	0	1	0	1	1	0	1	0	1	1	1	1	0	0	0	1	0	1	1	0	0	1	0	1	0
chromosome_1	3327171	A	T	0	1	0	1	1	1	0	0	0	0	0	1	1	1	1	1	1	1	1	0	1	0	1	0	1	1	0	1	0	1	1	1	1	0	0	0	1	0	1	1	0	0	1	0	1	0
chromosome_1	3327476	T	C	0	1	0	1	1	1	0	0	0	0	0	1	1	1	1	1	1	1	1	0	1	0	1	0	1	1	0	1	0	1	1	1	1	0	0	0	1	0	1	1	0	0	1	0	1	0
chromosome_1	3329415	T	C	0	1	0	1	1	1	0	0	0	0	0	1	1	1	1	1	1	1	1	0	1	0	1	0	1	1	0	1	0	1	1	1	1	0	0	0	1	0	1	1	0	0	1	0	1	0
chromosome_1	3333604	C	A	0	1	0	1	1	1	0	0	0	0	0	1	1	1	1	1	1	1	1	0	1	0	1	0	1	1	0	1	0	1	1	1	1	0	0	0	1	0	1	1	0	0	1	0	1	0
chromosome_1	3334066	T	C	0	1	0	1	1	1	0	0	0	0	0	1	1	1	1	1	1	1	1	0	1	0	1	0	1	1	0	1	0	1	1	1	1	0	0	0	1	0	1	1	0	0	1	0	1	0
chromosome_1	3334500	G	T	0	1	0	1	1	1	0	0	0	0	0	1	1	1	1	1	1	1	1	0	1	0	1	0	1	1	0	1	0	1	1	1	1	0	0	0	1	0	1	1	0	0	1	0	1	0
chromosome_1	3334609	A	G	0	1	0	1	1	1	0	0	0	0	0	1	1	1	1	1	1	1	1	0	1	0	1	0	1	1	0	1	0	1	1	1	1	0	0	0	1	0	1	1	0	0	1	0	1	0
chromosome_1	3336002	A	G	0	1	0	1	1	1	0	0	0	0	0	1	1	1	1	1	1	1	1	0	1	0	1	0	1	1	0	1	0	1	1	1	1	0	0	0	1	0	1	1	0	0	1	0	1	0
chromosome_1	3337650	G	A	0	1	0	1	1	1	0	0	0	0	0	1	1	1	1	1	1	1	1	0	1	0	1	0	1	1	0	1	0	1	1	1	1	0	0	0	1	0	1	1	0	0	1	0	1	0
chromosome_1	3337927	C	T	0	1	0	1	1	1	0	0	0	0	0	1	1	1	1	1	1	1	1	0	1	0	1	0	1	1	0	1	0	1	1	1	1	0	0	0	1	0	1	1	0	0	1	0	1	0
chromosome_1	3338243	G	A	0	1	0	1	1	1	0	0	0	0	0	1	1	1	1	1	1	1	1	0	1	0	1	0	1	1	0	1	0	1	1	1	1	0	0	0	1	0	1	1	0	0	1	0	1	0
chromosome_1	3343827	C	T	0	1	0	1	1	1	0	0	0	0	0	1	1	1	1	1	1	1	1	0	1	0	1	0	1	1	0	1	0	1	1	1	1	0	0	0	1	0	1	1	0	0	1	0	1	0
chromosome_1	3346441	C	T	0	1	0	1	1	1	0	0	0	0	0	1	1	1	1	1	1	1	1	0	1	0	1	0	1	1	0	1	0	1	1	1	1	0	0	0	1	0	1	1	0	0	1	0	1	0
chromosome_1	3356530	G	A	0	1	0	1	1	1	0	0	0	0	0	1	1	1	1	1	1	1	1	0	1	0	1	0	1	1	0	1	0	1	1	1	1	0	0	0	1	0	1	1	0	0	1	0	1	0
chromosome_1	3369139	G	A	0	1	0	1	1	1	0	0	0	0	0	1	1	1	1	1	1	1	1	0	1	0	1	0	1	1	0	1	0	1	1	1	1	0	0	0	1	0	1	1	0	0	1	0	1	0
chromosome_1	3376833	T	C	0	1	0	1	1	1	0	0	0	0	0	1	1	1	1	1	1	1	1	0	1	0	1	0	1	1	0	1	0	1	1	1	1	0	0	0	1	0	1	1	0	0	1	0	1	0
chromosome_1	3379587	T	TA	0	1	0	1	1	1	0	0	0	0	0	1	1	1	1	1	1	1	1	0	1	0	1	0	1	1	0	1	0	1	1	1	1	0	0	0	1	0	1	1	0	0	1	0	1	0
chromosome_1	3380404	C	CAA	0	1	0	1	1	1	0	0	0	0	0	1	1	1	1	1	1	1	1	0	1	0	1	0	1	1	0	1	0	1	1	1	1	0	0	0	1	0	1	1	0	0	1	0	1
chromosome_1	3386470	G	A	0	1	0	1	1	1	0	0	0	0	0	1	1	1	1	1	1	1	1	0	1	0	1	0	1	1	0	1	0	1	1	1	1	0	0	0	1	0	1	1	0	0	1	0	1	0
chromosome_1	3386527	G	T	0	1	0	1	1	1	0	0	0	0	0	1	1	1	1	1	1	1	1	0	1	0	1	0	1	1	0	1	0	1	1	1	1	0	0	0	1	0	1	1	0	0	1	0	1	0
chromosome_1	3392986	G	A	0	1	0	1	1	1	0	0	0	0	0	1	1	1	1	1	1	1	1	0	1	0	1	0	1	1	0	1	0	1	1	1	1	0	0	0	1	0	1	1	0	0	1	0	1	0
chromosome_1	3393088	A	G	0	1	0	1	1	1	0	0	0	0	0	1	1	1	1	1	1	1	1	0	1	0	1	0	1	1	0	1	0	1	1	1	1	0	0	0	1	0	1	1	0	0	1	0	1	0
chromosome_1	3394750	G	GC	0	1	0	1	1	1	0	0	0	0	0	1	1	1	1	1	1	1	1	0	1	0	1	0	1	1	0	1	0	1	1	1	1	0	0	0	1	0	1	1	0	0	1	0	1	0
chromosome_1	3396523	C	T	0	1	0	1	1	1	0	0	0	0	0	1	1	1	1	1	1	1	1	0	1	0	1	0	1	1	0	1	0	1	1	1	1	0	0	0	1	0	1	1	0	0	1	0	1	0
chromosome_1	3397933	C	T	0	1	0	1	1	1	0	0	0	0	0	1	1	1	1	1	1	1	1	0	1	0	1	0	1	1	0	1	0	1	1	1	1	0	0	0	1	0	1	1	0	0	1	0	1	0
chromosome_1	3399475	G	A	0	1	0	1	1	1	0	0	0	0	0	1	1	1	1	1	1	1	1	0	1	0	1	0	1	1	0	1	0	1	1	1	1	0	0	0	1	0	1	1	0	0	1	0	1	0
chromosome_1	3401795	C	T	0	1	0	1	1	1	0	0	0	0	0	1	1	1	1	1	1	1	1	0	1	0	1	0	1	1	0	1	0	1	1	1	1	0	0	0	1	0	1	1	0	0	1	0	1	0
chromosome_1	3402585	G	A	0	1	0	1	1	1	0	0	0	0	0	1	1	1	1	1	1	1	1	0	1	0	1	0	1	1	0	1	0	1	1	1	1	0	0	0	1	0	1	1	0	0	1	0	1	0
chromosome_1	3403801	C	T	0	1	0	1	1	1	0	0	0	0	0	1	1	1	1	1	1	1	1	0	1	0	1	0	1	1	0	1	0	1	1	1	1	0	0	0	1	0	1	1	0	0	1	0	1	0
chromosome_1	3404497	AACAAAAATAAACAAACGG	A	0	1	0	1	1	1	0	0	0	0	0	1	1	1	1	1	1	1	1	0	1	0	1	0	1	1	0	1	0	1	1	1	1	0	0	0	1	0	1	1	0	0	1	0	1	0
chromosome_1	3405403	G	A	0	1	0	1	1	1	0	0	0	0	0	1	1	1	1	1	1	1	1	0	1	0	1	0	1	1	0	1	0	1	1	1	1	0	0	0	1	0	1	1	0	0	1	0	1	0
chromosome_1	3406061	G	A	0	1	0	1	1	1	0	0	0	0	0	1	1	1	1	1	1	1	1	0	1	0	1	0	1	1	0	1	0	1	1	1	1	0	0	0	1	0	1	1	0	0	1	0	1	0
chromosome_1	3407544	G	A	0	1	0	1	1	1	0	0	0	0	0	1	1	1	1	1	1	1	1	0	1	0	1	0	1	1	0	1	0	1	1	1	1	0	0	0	1	0	1	1	0	0	1	0	1	0
chromosome_1	3409582	A	AGAT	0	1	0	1	1	1	0	0	0	0	0	1	1	1	1	1	1	1	1	0	1	0	1	0	1	1	0	1	0	1	1	1	1	0	0	0	1	0	1	1	0	0	1	0	1	0
chromosome_1	3409583	A	G,T	0	1	0	1	1	1	0	0	0	0	0	1	1	1	1	1	1	1	1	0	1	0	1	0	1	1	0	1	0	1	1	1	1	0	0	0	1	0	1	1	0	0	1	0	1	0
chromosome_1	3409592	C	CG	0	1	0	1	1	1	0	0	0	0	0	1	1	1	1	1	1	1	1	0	1	0	1	0	1	1	0	1	0	1	1	1	1	0	0	0	1	0	1	1	0	0	1	0	1	0
chromosome_1	3412265	GT	G	0	1	0	1	1	1	0	0	0	0	0	1	1	1	1	1	1	1	1	0	1	0	1	0	1	1	0	1	0	1	1	1	1	0	0	0	1	0	1	1	0	0	1	0	1	0
chromosome_1	3414076	G	T	0	1	0	1	1	1	0	0	0	0	0	1	1	1	1	1	1	1	1	0	1	0	1	0	1	1	0	1	0	1	1	1	1	0	0	0	1	0	1	1	0	0	1	0	1	0
chromosome_1	3415888	T	C	0	1	0	1	1	1	0	0	0	0	0	1	1	1	1	1	1	1	1	0	1	0	1	0	1	1	0	1	0	1	1	1	1	0	0	0	1	0	1	1	0	0	1	0	1	0
chromosome_1	3419823	C	T	0	1	0	1	1	1	0	0	0	0	0	1	1	1	1	1	1	1	1	0	1	0	1	0	1	1	0	1	0	1	1	1	1	0	0	0	1	0	1	1	0	0	1	0	1	0
chromosome_1	3419862	T	G	0	1	0	1	1	1	0	0	0	0	0	1	1	1	1	1	1	1	1	0	1	0	1	0	1	1	0	1	0	1	1	1	1	0	0	0	1	0	1	1	0	0	1	0	1	0
chromosome_1	3426604	C	T	0	1	0	1	1	1	0	0	0	0	0	1	1	1	1	1	1	1	1	0	1	0	1	0	1	1	0	1	0	1	1	1	1	0	0	0	1	0	1	1	0	0	1	0	1	0
chromosome_1	3427008	AATT	A	0	1	0	1	1	1	0	0	0	0	0	1	1	1	1	1	1	1	1	0	1	0	1	0	1	1	0	1	0	1	1	1	1	0	0	0	1	0	1	1	0	0	1	0	1	0
chromosome_1	3427224	G	A	0	1	0	1	1	1	0	0	0	0	0	1	1	1	1	1	1	1	1	0	1	0	1	0	1	1	0	1	0	1	1	1	1	0	0	0	1	0	1	1	0	0	1	0	1	0
chromosome_1	3428185	T	C	0	1	0	1	1	1	0	0	0	0	0	1	1	1	1	1	1	1	1	0	1	0	1	0	1	1	0	1	0	1	1	1	1	0	0	0	1	0	1	1	0	0	1	0	1	0
chromosome_1	3428756	T	C	0	1	0	1	1	1	0	0	0	0	0	1	1	1	1	1	1	1	1	0	1	0	1	0	1	1	0	1	0	1	1	1	1	0	0	0	1	0	1	1	0	0	1	0	1	0
chromosome_1	3428883	G	A	0	1	0	1	1	1	0	0	0	0	0	1	1	1	1	1	1	1	1	0	1	0	1	0	1	1	0	1	0	1	1	1	1	0	0	0	1	0	1	1	0	0	1	0	1	0
chromosome_1	3430883	T	A	0	1	0	1	1	1	0	0	0	0	0	1	1	1	1	1	1	1	1	0	1	0	1	0	1	1	0	1	0	1	1	1	1	0	0	0	1	0	1	1	0	0	1	0	1	0
chromosome_1	3431573	A	G	0	1	0	1	1	1	0	0	0	0	0	1	1	1	1	1	1	1	1	0	1	0	1	0	1	1	0	1	0	1	1	1	1	0	0	0	1	0	1	1	0	0	1	0	1	0
chromosome_1	3431578	T	C	0	1	0	1	1	1	0	0	0	0	0	1	1	1	1	1	1	1	1	0	1	0	1	0	1	1	0	1	0	1	1	1	1	0	0	0	1	0	1	1	0	0	1	0	1	0
chromosome_1	3436659	A	G	0	1	0	1	1	1	0	0	0	0	0	1	1	1	1	1	1	1	1	0	1	0	1	0	1	1	0	1	0	1	1	1	1	0	0	0	1	0	1	1	0	0	1	0	1	0
chromosome_1	3437646	G	A	0	1	0	1	1	1	0	0	0	0	0	1	1	1	1	1	1	1	1	0	1	0	1	0	1	1	0	1	0	1	1	1	1	0	0	0	1	0	1	1	0	0	1	0	1	0
chromosome_1	3438277	C	T	0	1	0	1	1	1	0	0	0	0	0	1	1	1	1	1	1	1	1	0	1	0	1	0	1	1	0	1	0	1	1	1	1	0	0	0	1	0	1	1	0	0	1	0	1	0
chromosome_1	3440649	G	A	0	1	0	1	1	1	0	0	0	0	0	1	1	1	1	1	1	1	1	0	1	0	1	0	1	1	0	1	0	1	1	1	1	0	0	0	1	0	1	1	0	0	1	0	1	0
chromosome_1	3442884	G	A	0	1	0	1	1	1	0	0	0	0	0	1	1		1	1	1	1	1	0	1	0	1	0	1	1	0	1	0	1	1	1	1	0	0	0	1	0	1	1	0	0	1	0	1	0
chromosome_1	3443342	T	C	0	1	0	1	1	1	0	0	0	0	0	1	1		1	1	1	1	1	0	1	0	1	0	1	1	0	1	0	1	1	1	1	0	0	0	1	0	1	1	0	0	1	0	1	0
chromosome_1	3456618	G	T	0	1	0	1	1	1	0	0	0	0	0	1	1	0	1	1	1	1	1	0	1	0	1	0	1	1	0	1	0	1	1	1	1	0	0	0	1	0	1	1	0	0	1	0	1	0
chromosome_1	3460476	G	GA	0	1	0	1	1	1	0	0	0	0	0	1	1	0	1	1	1	1	1	0	1	0	1	0	1	1	0	1	0	1	1	1	1	0	0	0	1	0	1	1	0	0	1	0	1	0
chromosome_1	3461655	GA	G	0	1	0	1	1	1	0	0	0	0	0	1	1	0	1	1	1	1	1	0	1	0	1	0	1	1	0	1	0	1	1	1	1	0	0	0	1	0	1	1	0	0	1	0	1	0
chromosome_1	3461712	A	G	0	1	0	1	1	1	0	0	0	0	0	1	1	0	1	1	1	1	1	0	1	0	1	0	1	1	0	1	0	1	1	1	1	0	0	0	1	0	1	1	0	0	1	0	1	0
chromosome_1	3461724	T	C	0	1	0	1	1	1	0	0	0	0	0	1	1	0	1	1	1	1	1	0	1	0	1	0	1	1	0	1	0	1	1	1	1	0	0	0	1	0	1	1	0	0	1	0	1	0
chromosome_1	3468034	A	G	0	1	0	1	1	1	0	0	0	0	0	1	1	0	1	1	1	1	1	0	1	0	1	0	1	1	0	1	0	1	1	1	1	0	0	0	1	0	1	1	0	0	1	0	1	0
chromosome_1	3469116	C	G	0	1	0	1	1	1	0	0	0	0	0	1	1	0	1	1	1	1	1	0	1	0	1	0	1	1	0	1	0	1	1	1	1	0	0	0	1	0	1	1	0	0	1	0	1	0
chromosome_1	3471053	G	A	0	1	0	1	1	1	0	0	0	0	0	1	1	0	1	1	1	1	1	0	1	0	1	0	1	1	0	1	0	1	1	1	1	0	0	0	1	0	1	1	0	0	1	0	1	0
chromosome_1	3471518	T	C	0	1	0	1	1	1	0	0	0	0	0	1	1	0	1	1	1	1	1	0	1	0	1	0	1	1	0	1	0	1	1	1	1	0	0	0	1	0	1	1	0	0	1	0	1	0
chromosome_1	3472169	G	C	0	1	0	1	1	1	0	0	0	0	0	1	1	0	1	1	1	1	1	0	1	0	1	0	1	1	0	1	0	1	1	1	1	0	0	0	1	0	1	1	0	0	1	0	1	0
chromosome_1	3476616	T	A	0	1	0	1	1	1	0	0	0	0	0	1	1	0	1	1	1	1	1	0	1	0	1	0	1	1	0	1	0	1	1	1	1	0	0	0	1	0	1	1	0	0	1	0	1	0
chromosome_1	3477012	C	T	0	1	0	1	1	1	0	0	0	0	0	1	1	0	1	1	1	1	1	0	1	0	1	0	1	1	0	1	0	1	1	1	1	0	0	0	1	0	1	1	0	0	1	0	1	0
chromosome_1	3478401	G	C	0	1	0	1	1	1	0	0	0	0	0	1	1	0	1	1	1	1	1	0	1	0	1	0	1	1	0	1	0	1	1	1	1	0	0	0	1	0	1	1	0	0	1	0	1	0
chromosome_1	3479619	C	T	0	1	0	1	1	1	0	0	0	0	0	1	1	0	1	1	1	1	1	0	1	0	1	0	1	1	0	1	0	1	1	1	1	0	0	0	1	0	1	1	0	0	1	0	1	0
chromosome_1	3479655	C	A	0	1	0	1	1	1	0	0	0	0	0	1	1	0	1	1	1	1	1	0	1	0	1	0	1	1	0	1	0	1	1	1	1	0	0	0	1	0	1	1	0	0	1	0	1	0
chromosome_1	3480861	C	T	0	1	0	1	1	1	0	0	0	0	0	1	1	0	1	1	1	1	1	0	1	0	1	0	1	1	0	1	0	1	1	1	1	0	0	0	1	0	1	1	0	0	1	0	1	0
chromosome_1	3481600	T	C	0	1	0	1	1	1	0	0	0	0	0	1	1	0	1	1	1	1	1	0	1	0	1	0	1	1	0	1	0	1	1	1	1	0	0	0	1	0	1	1	0	0	1	0	1	0
chromosome_1	3482360	C	T	0	1	0	1	1	1	0	0	0	0	0	1	1	0	1	1	1	1	1	0	1	0	1	0	1	1	0	1	0	1	1	1	1	0	0	0	1	0	1	1	0	0	1	0	1	0
chromosome_1	3482692	G	A	0	1	0	1	1	1	0	0	0	0	0	1	1	0	1	1	1	1	1	0	1	0	1	0	1	1	0	1	0	1	1	1	1	0	0	0	1	0	1	1	0	0	1	0	1	0
chromosome_1	3483249	A	G	0	1	0	1	1	1	0	0	0	0	0	1	1	0	1	1	1	1	1	0	1	0	1	0	1	1	0	1	0	1	1	1	1	0	0	0	1	0	1	1	0	0	1	0	1	0
chromosome_1	3483426	A	G	0	1	0	1	1	1	0	0	0	0	0	1	1	0	1	1	1	1	1	0	1	0	1	0	1	1	0	1	0	1	1	1	1	0	0	0	1	0	1	1	0	0	1	0	1	0
chromosome_1	3486302	T	C	0	1	0	1	1	1	0	0	0	0	0	1	1	0	1	1	1	1	1	0	1	0	1	0	1	1	0	1	0	1	1	1	1	0	0	0	1	0	1	1	0	0	1	0	1	0
chromosome_1	3486976	A	G	0	1	0	1	1	1	0	0	0	0	0	1	1	0	1	1	1	1	1	0	1	0	1	0	1	1	0	1	0	1	1	1	1	0	0	0	1	0	1	1	0	0	1	0	1	0
chromosome_1	3488579	A	G	0	1	0	1	1	1	0	0	0	0	0	1	1	0	1	1	1	1	1	0	1	0	1	0	1	1	0	1	0	1	1	1	1	0	0	0	1	0	1	1	0	0	1	0	1	0
chromosome_1	3489517	A	G	0	1	0	1	1	1	0	0	0	0	0	1	1	0	1	1	1	1	1	0	1	0	1	0	1	1	0	1	0	1	1	1	1	0	0	0	1	0	1	1	0	0	1	0	1	0
chromosome_1	3491499	A	G	0	1	0	1	1	1	0	0	0	0	0	1	1	0	1	1	1	1	1	0	1	0	1	0	1	1	0	1	0	1	1	1	1	0	0	0	1	0	1	1	0	0	1	0	1	0
chromosome_1	3493221	C	T	0	1	0	1	1	1	0	0	0	0	0	1	1	0	1	1	1	1	1	0	1	0	1	0	1	1	0	1	0	1	1	1	1	0	0	0	1	0	1	1	0	0	1	0	1	0
chromosome_1	3494391	G	A	0	1	0	1	1	1	0	0	0	0	0	1	1	0	1	1	1	1	1	0	1	0	1	0	1	1	0	1	0	1	1	1	1	0	0	0	1	0	1	1	0	0	1	0	1	0
chromosome_1	3495446	A	G	0	1	0	1	1	1	0	0	0	0	0	1	1	0	1	1	1	1	1	0	1	0	1	0	1	1	0	1	0	1	1	1	1	0	0	0	1	0	1	1	0	0	1	0	1	0
chromosome_1	3496862	G	C	0	1	0	1	1	1	0	0	0	0	0	1	1	0	1	1	1	1	1	0	1	0	1	0	1	1	0	1	0	1	1	1	1	0	0	0	1	0	1	1	0	0	1	0	1	0
chromosome_1	3497079	C	T	0	1	0	1	1	1	0	0	0	0	0	1	1	0	1	1	1	1	1	0	1	0	1	0	1	1	0	1	0	1	1	1	1	0	0	0	1	0	1	1	0	0	1	0	1	0
chromosome_1	3497191	T	C	0	1	0	1	1	1	0	0	0	0	0	1	1	0	1	1	1	1	1	0	1	0	1	0	1	1	0	1	0	1	1	1	1	0	0	0	1	0	1	1	0	0	1	0	1	0
chromosome_1	3498686	C	T	0	1	0	1	1	1	0	0	0	0	0	1	1	0	1	1	1	1	1	0	1	0	1	0	1	1	0	1	0	1	1	1	1	0	0	0	1	0	1	1	0	0	1	0	1	0
chromosome_1	3502508	T	C	0	1	0	1	1	1	0	0	0	0	0	1	1	0	1	1	1	1	1	0	1	0	1	0	1	1	0	1	0	1	1	1	1	0	0	0	1	0	1	1	0	0	1	0	1	0
chromosome_1	3531971	T	C	0	1	0	1	1	1	0	0	0	0	0	1	1	0	1	1	1	1	1	0	1	0	1	0	1	1	0	1	0	1	1	1	1	0	0	0	1	0	1	1	0	0	1	0	1	0
chromosome_1	3532988	G	A	0	1	0	1	1	1	0	0	0	0	0	1	1	0	1	1	1	1	1	0	1	0	1	0	1	1	0	1	0	1	1	1	1	0	0	0	1	0	1	1	0	0	1	0	1	0
chromosome_1	3535682	CT	C	0	1	0	1	1	1	0	0	0	0	0	1	1	0	1	1	1	1	1	0	1	0	1	0	1	1	0	1	0	1	1	1	1	0	0	0	1	0	1	1	0	0	1	0	1	0
chromosome_1	3536598	T	C	0	1	0	1	1	1	0	0	0	0	0	1	1	0	1	1	1	1	1	0	1	0	1	0	1	1	0	1	0	1	1	1	1	0	0	0	1	0	1	1	0	0	1	0	1	0
chromosome_1	3538339	C	T	0	1	0	1	1	1	0	0	0	0	0	1	1	0	1	1	1	1	1	0	1	0	1	0	1	1	0	1	0	1	1	1	1	0	0	0	1	0	1	1	0	0	1	0	1	0
chromosome_1	3538830	GCTATT	G	0	1	0	1	1	1	0	0	0	0	0	1	1	0	1	1	1	1	1	0	1	0	1	0	1	1	0	1	0	1	1	1	1	0	0	0	1	0	1	1	0	0	1	0	1	0
chromosome_1	3545300	G	A	0	1	0	1	1	1	0	0	0	0	0	1	1	0	1	1	1	1	1	0	1	0	1	0	1	1	0	1	0	1	1	1	1	0	0	0	1	0	1	1	0	0	1	0	1	0
chromosome_1	3546445	G	A	0	1	0	1	1	1	0	0	0	0	0	1	1	0	1	1	1	1	1	0	1	0	1	0	1	1	0	1	0	1	1	1	1	0	0	0	1	0	1	1	0	0	1	0	1	0
chromosome_1	3547945	C	T	0	1	0	1	1	1	0	0	0	0	0	1	1	0	1	1	1	1	1	0	1	0	1	0	1	1	0	1	0	1	1	1	1	0	0	0	1	0	1	1	0	0	1	0	1	0
chromosome_1	3548004	C	G	0	1	0	1	1	1	0	0	0	0	0	1	1	0	1	1	1	1	1	0	1	0	1	0	1	1	0	1	0	1	1	1	1	0	0	0	1	0	1	1	0	0	1	0	1	0
chromosome_1	3548024	G	A	0	1	0	1	1	1	0	0	0	0	0	1	1	0	1	1	1	1	1	0	1	0	1	0	1	1	0	1	0	1	1	1	1	0	0	0	1	0	1	1	0	0	1	0	1	0
chromosome_1	3548515	G	A	0	1	0	1	1	1	0	0	0	0	0	1	1	0	1	1	1	1	1	0	1	0	1	0	1	1	0	1	0	1	1	1	1	0	0	0	1	0	1	1	0	0	1	0	1	0
chromosome_1	3550627	T	C	0	1	0	1	1	1	0	0	0	0	0	1	1	0	1	1	1	1	1	0	1	0	1	0	1	1	0	1	0	1	1	1	1	0	0	0	1	0	1	1	0	0	1	0	1	0
chromosome_1	3551987	G	A	0	1	0	1	1	1	0	0	0	0	0	1	1	0	1	1	1	1	1	0	1	0	1	0	1	1	0	1	0	1	1	1	1	0	0	0	1	0	1	1	0	0	1	0	1	0
chromosome_1	3552024	G	A	0	1	0	1	1	1	0	0	0	0	0	1	1	0	1	1	1	1	1	0	1	0	1	0	1	1	0	1	0	1	1	1	1	0	0	0	1	0	1	1	0	0	1	0	1	0
chromosome_1	3552071	T	C	0	1	0	1	1	1	0	0	0	0	0	1	1	0	1	1	1	1	1	0	1	0	1	0	1	1	0	1	0	1	1	1	1	0	0	0	1	0	1	1	0	0	1	0	1	0
chromosome_1	3552629	G	A	0	1	0	1	1	1	0	0	0	0	0	1	1	0	1	1	1	1	1	0	1	0	1	0	1	1	0	1	0	1	1	1	1	0	0	0	1	0	1	1	0	0	1	0	1	0
chromosome_1	3554341	G	C	0	1	0	1	1	1	0	0	0	0	0	1	1	0	1	1	1	1	1	0	1	0	1	0	1	1	0	1	0	1	1	1	1	0	0	0	1	0	1	1	0	0	1	0	1	0
chromosome_1	3556754	T	C	0	1	0	1	1	1	0	0	0	0	0	1	1	0	1	1	1	1	1	0	1	0	1	0	1	1	0		0	1	1	1	1	0	0	0	1	0	1	1	0	0	1	0	1	0
chromosome_1	3557103	C	T	0	1	0	1	1	1	0	0	0	0	0	1	1	0	1	1	1	1	1	0	1	0	1	0	1	1	0	0	0	1	1	1	1	0	0	0	1	0	1	1	0	0	1	0	1	0
chromosome_1	3558140	A	G	0	1	0	1	1	1	0	0	0	0	0	1	1	0	1	1	1	1	1	0	1	0	1	0	1	1	0	0	0	1	1	1	1	0	0	0	1	0	1	1	0	0	1	0	1	0
chromosome_1	3558465	C	T	0	1	0	1	1	1	0	0	0	0	0	1	1	0	1	1	1	1	1	0	1	0	1	0	1	1	0	0	0	1	1	1	1	0	0	0	1	0	1	1	0	0	1	0	1	0
chromosome_1	3558908	T	A	0	1	0	1	1	1	0	0	0	0	0	1	1	0	1	1	1	1	1	0	1	0	1	0	1	1	0	0	0	1	1	1	1	0	0	0	1	0	1	1	0	0	1	0	1	0
chromosome_1	3559165	C	A	0	1	0	1	1	1	0	0	0	0	0	1	1	0	1	1	1	1	1	0	1	0	1	0	1	1	0	0	0	1	1	1	1	0	0	0	1	0	1	1	0	0	1	0	1	0
chromosome_1	3559227	G	A	0	1	0	1	1	1	0	0	0	0	0	1	1	0	1	1	1	1	1	0	1	0	1	0	1	1	0	0	0	1	1	1	1	0	0	0	1	0	1	1	0	0	1	0	1	0
chromosome_1	3559228	G	A	0	1	0	1	1	1	0	0	0	0	0	1	1	0	1	1	1	1	1	0	1	0	1	0	1	1	0	0	0	1	1	1	1	0	0	0	1	0	1	1	0	0	1	0	1	0
chromosome_1	3559310	G	T	0	1	0	1	1	1	0	0	0	0	0	1	1	0	1	1	1	1	1	0	1	0	1	0	1	1	0	0	0	1	1	1	1	0	0	0	1	0	1	1	0	0	1	0	1	0
chromosome_1	3559373	C	T	0	1	0	1	1	1	0	0	0	0	0	1	1	0	1	1	1	1	1	0	1	0	1	0	1	1	0	0	0	1	1	1	1	0	0	0	1	0	1	1	0	0	1	0	1	0
chromosome_1	3559736	G	A	0	1	0	1	1	1	0	0	0	0	0	1	1	0	1	1	1	1	1	0	1	0	1	0	1	1	0	0	0	1	1	1	1	0	0	0	1	0	1	1	0	0	1	0	1	0
chromosome_1	3560317	A	G	0	1	0	1	1	1	0	0	0	0	0	1	1	0	1	1	1	1	1	0	1	0	1	0	1	1	0	0	0	1	1	1	1	0	0	0	1	0	1	1	0	0	1	0	1	0
chromosome_1	3561730	G	A	0	1	0	1	1	1	0	0	0	0	0	1	1	0	1	1	1	1	1	0	1	0	1	0	1	1	0	0	0	1	1	1	1	0	0	0	1	0	1	1	0	0	1	0	1	0
chromosome_1	3562203	T	C	0	1	0	1	1	1	0	0	0	0	0	1	1	0	1	1	1	1	1	0	1	0	1	0	1	1	0	0	0	1	1	1	1	0	0	0	1	0	1	1	0	0	1	0	1	0
chromosome_1	3563433	T	C	0	1	0	1	1	1	0	0	0	0	0	1	1	0	1	1	1	1	1	0	1	0	1	0	1	1	0	0	0	1	1	1	1	0	0	0	1	0	1	1	0	0	1	0	1	0
chromosome_1	3565954	G	A	0	1	0	1	1	1	0	0	0	0	0	1	1	0	1	1	1	1	1	0	1	0	1	0	1	1	0	0	0	1	1	1	1	0	0	0	1	0	1	1	0	0	1	0	1	0
chromosome_1	3566439	C	T	0	1	0	1	1	1	0	0	0	0	0	1	1	0	1	1	1	1	1	0	1	0	1	0	1	1	0	0	0	1	1	1	1	0	0	0	1	0	1	1	0	0	1	0	1	0
chromosome_1	3566495	G	A	0	1	0	1	1	1	0	0	0	0	0	1	1	0	1	1	1	1	1	0	1	0	1	0	1	1	0	0	0	1	1	1	1	0	0	0	1	0	1	1	0	0	1	0	1	0
chromosome_1	3568789	T	G	0	1	0	1	1	1	0	0	0	0	0	1	1	0	1	1	1	1	1	0	1	0	1	0	1	1	0	0	0	1	1	1	1	0	0	0	1	0	1	1	0	0	1	0	1	0
chromosome_1	3569269	T	C	0	1	0	1	1	1	0	0	0	0	0	1	1	0	1	1	1	1	1	0	1	0	1	0	1	1	0	0	0	1	1	1	1	0	0	0	1	0	1	1	0	0	1	0	1	0
chromosome_1	3569817	A	T	0	1	0	1	1	1	0	0	0	0	0	1	1	0	1	1	1	1	1	0	1	0	1	0	1	1	0	0	0	1	1	1	1	0	0	0	1	0	1	1	0	0	1	0	1	0
chromosome_1	3570165	T	TA	0	1	0	1	1	1	0	0	0	0	0	1	1	0	1	1	1	1	1	0	1	0	1	0	1	1	0	0	0	1	1	1	1	0	0	0	1	0	1	1	0	0	1	0	1	0
chromosome_1	3571773	G	A	0	1	0	1	1	1	0	0	0	0	0	1	1	0	1	1	1	1	1	0	1	0	1	0	1	1	0	0	0	1	1	1	1	0	0	0	1	0	1	1	0	0	1	0	1	0
chromosome_1	3571989	G	A	0	1	0	1	1	1	0	0	0	0	0	1	1	0	1	1	1	1	1	0	1	0	1	0	1	1	0	0	0	1	1	1	1	0	0	0	1	0	1	1	0	0	1	0	1	0
chromosome_1	3572591	TA	T	0	1	0	1	1	1	0	0	0	0	0	1	1	0	1	1	1	1	1	0	1	0	1	0	1	1	0	0	0	1	1	1	1	0	0	0	1	0	1	1	0	0	1	0	1	0
chromosome_1	3572643	CAA	C	0	1	0	1	1	1	0	0	0	0	0	1	1	0	1	1	1	1	1	0	1	0	1	0	1	1	0	0	0	1	1	1	1	0	0	0	1	0	1	1	0	0	1	0	1	0
chromosome_1	3573161	G	GAAAAT	0	1																																												0
chromosome_1	3573166	G	T	0	1																																												0
chromosome_1	3573290	ATATATATTATATTATAT	A	0	1	0	1	1	1	0	0	0	0	0	1	1	0	1	1	1	1	1	0	1	0	1	0	1	1	0	0	0	1	1	1	1	0	0	0	1	0	1	1	0	0	1	0	1	0
chromosome_1	3573389	G	A	0	1	0	1	1	1	0	0	0	0	0	1	1	0	1	1	1	1	1	0	1	0	1	0	1	1	0	0	0	1	1	1	1	0	0	0	1	0	1	1	0	0	1	0	1	0
chromosome_1	3573642	G	C	0	1	0	1	1	1	0	0	0	0	0	1	1	0	1	1	1	1	1	0	1	0	1	0	1	1	0	0	0	1	1	1	1	0	0	0	1	0	1	1	0	0	1	0	1	0
chromosome_1	3575853	G	A	0	1	0	1	1	1	0	0	0	0	0	1	1	0	1	1	1	1	1	0	1	0	1	0	1	1	0	0	0	1	1	1	1	0	0	0	1	0	1	1	0	0	1	0	1	0
chromosome_1	3575949	G	A	0	1	0	1	1	1	0	0	0	0	0	1	1	0	1	1	1	1	1	0	1	0	1	0	1	1	0	0	0	1	1	1	1	0	0	0	1	0	1	1	0	0	1	0	1	0
chromosome_1	3576419	A	G	0	1	0	1	1	1	0	0	0	0	0	1	1	0	1	1	1	1	1	0	1	0	1	0	1	1	0	0	0	1	1	1	1	0	0	0	1	0	1	1	0	0	1	0	1	0
chromosome_1	3576564	ATGTTTTATTAAATTCAAGTTT	A	0	1	0	1	1	1	0	0	0	0	0	1	1	0	1	1	1	1	1	0	1	0	1	0	1	1	0	0	0	1	1	1	1	0	0	0	1	0	1	1	0	0	1	0	1	0
chromosome_1	3576582	G	T	0	1	0	1	1	1	0	0	0	0	0	1	1	0	1	1	1	1	1	0	1	0	1	0	1	1	0	0	0	1	1	1	1	0	0	0	1	0	1	1	0	0	1	0	1	0
chromosome_1	3576617	C	CT	0	1	0	1	1	1	0	0	0	0	0	1	1	0	1	1	1	1	1	0	1	0	1	0	1	1	0	0	0	1	1	1	1	0	0	0	1	0	1	1	0	0	1	0	1	0
chromosome_1	3576661	A	T	0	1	0	1	1	1	0	0	0	0	0	1	1	0	1	1	1	1	1	0	1	0	1	0	1	1	0	0	0	1	1	1	1	0	0	0	1	0	1	1	0	0	1	0	1	0
chromosome_1	3576717	T	TC	0	1	0	1	1	1	0	0	0	0	0	1	1	0	1	1	1	1	1	0	1	0	1	0	1	1	0	0	0	1	1	1	1	0	0	0	1	0	1	1	0	0	1	0	1	0
chromosome_1	3576719	T	C	0	1	0	1	1	1	0	0	0	0	0	1	1	0	1	1	1	1	1	0	1	0	1	0	1	1	0	0	0	1	1	1	1	0	0	0	1	0	1	1	0	0	1	0	1	0
chromosome_1	3576721	T	TTGCATTTCCTCTTTCCTC	0	1	0	1	1	1	0	0	0	0	0	1	1	0	1	1	1	1	1	0	1	0	1	0	1	1	0	0	0	1	1	1	1	0	0	0	1	0	1	1	0	0	1	0	1	0
chromosome_1	3576889	CTTTTA	C	0	1	0	1	1	1	0	0	0	0	0	1	1	0	1	1	1	1	1	0	1	0	1	0	1	1	0	0	0	1	1	1	1	0	0	0	1	0	1	1	0	0	1	0	1	0
chromosome_1	3576929	CT	C	1	0	0	1	1	1	0	0	0	0	0	1	1	0	1	1	1	1	1	0	1	0	1	0	1	1	0	0	0	1	1	1	1	0	0	0	1	0	1	1	0	0	1	0	1	0
chromosome_1	3576934	T	TC	0	1	0	1	1	1	0	0	0	0	0	1	1	0	1	1	1	1	1	0	1	0	1	0	1	1	0	0	0	1	1	1	1	0	0	0	1	0	1	1	0	0	1	0	1	0
chromosome_1	3577492	C	CA	0	1	0	1	1	1	0	0	0	0	0	1	1	0	1	1	1	1	1	0	1	0	1	0	1	1	0	0	0	1	1	1	1	0	0	0	1	0	1	1	0	0	1	0	1	0
chromosome_1	3577661	T	TCTTTC	0	1	0	1	1	1	0	0	0	0	0	1	1	0	1	1	1	1	1	0	1	0	1	0	1	1	0	0	0	1	1	1	1	0	0	0	1	0	1	1	0	0	1	0	1	0
chromosome_1	3577792	A	T	0	1	0	1	1	1	0	0	0	0	0	1	1	0	1	1	1	1	1	0	1	0	1	0	1	1	0	0	0	1	1	1	1	0	0	0	1	0	1	1	0	0	1	0	1	0
chromosome_1	3578237	G	A	0	1	0	1	1	1	0	0	0	0	0	1	1	0	1	1	1	1	1	0	1	0	1	0	1	1	0	0	0	1	1	1	1	0	0	0	1	0	1	1	0	0	1	0	1	0
chromosome_1	3578638	AT	A	0	1	0	1	1	1	0	0	0	0	0	1	1	0	1	1	1	1	1	0	1	0	1	0	1	1	0	0	0	1	1	1	1	0	0	0	1	0	1	1	0	0	1	0	1	0
chromosome_1	3578905	TCAAACACATGTGTTGCGCAAAA	T	0	1	0	1	1	1	0	0	0	0	0	1	1	0	1	1	1	1	1	0	1	0	1	0	1	1	0	0	0	1	1	1	1	0	0	0	1	0	1	1	0	0	1	0	1	0
chromosome_1	3579197	T	C	0	1	0	1	1	1	0	0	0	0	0	1	1	0	1	1	1	1	1	0	1	0	1	0	1	1	0	0	0	1	1	1	1	0	0	0	1	0	1	1	0	0	1	0	1	0
chromosome_1	3580364	G	A	0	1	0	1	1	1	0	0	0	0	0	1	1	0	1	1	1	1	1	0	1	0	1	0	1	1	0	0	0	1	1	1	1	0	0	0	1	0	1	1	0	0	1	0	1	0
chromosome_1	3583467	A	G	0	1	0	1	1	1	0	0	0	0	0	1	1	0	1	1	1	1	1	0	1	0	1	0	1	1	0	0	0	1	1	1	1	0	0	0	1	0	1	1	0	0	1	0	1	0
chromosome_1	3584415	C	T	0	1	0	1	1	1	0	0	0	0	0	1	1	0	1	1	1	1	1	0	1	0	1	0	1	1	0	0	0	1	1	1	1	0	0	0	1	0	1	1	0	0	1	0	1	0
chromosome_1	3586333	A	T	0	1	0	1	1	1	0	0	0	0	0	1	1	0	1	1	1	1	1	0	1	0	1	0	1	1	0	0	0	1	1	1	1	0	0	0	1	0	1	1	0	0	1	0	1	0
chromosome_1	3591880	T	A	0	1	0	1	1	1	0	0	0	0	0	1	1	0	1	1	1	1	1	0	1	0	1	0	1	1	0	0	0	1	1	1	1	0	0	0	1	0	1	1	0	0	1	0	1	0
chromosome_1	3603195	A	G	0	1	0	1	1	1	0	0	0	0	0	1	1	0	1	1	1	1	1	0	1	0	1	0	1	1	0	0	0	1	1	1	1	0	0	0	1	0	1	1	0	0	1	0	1	0
chromosome_1	3604134	T	C	0	1	0	1	1	1	0	0	0	0	0	1	1	0	1	1	1	1	1	0	1	0	1	0	1	1	0	0	0	1	1	1	1	0	0	0	1	0	1	1	0	0	1	0	1	0
chromosome_1	3604633	T	C	0	1	0	1	1	1	0	0	0	0	0	1	1	0	1	1	1	1	1	0	1	0	1	0	1	1	0	0	0	1	1	1	1	0	0	0	1	0	1	1	0	0	1	0	1	0
chromosome_1	3609672	G	A	0	1	0	1	1	1	0	0	0	0	0	1	1	0	1	1	1	1	1	0	1	0	1	0	1	1	0	0	0	1	1	1	1	0	0	0	1	0	1	1	0	0	1	0	1	0
chromosome_1	3611909	T	TAA	0	1	0	1	1	1	0	0	0	0	0	1	1	0	1	1	1	1	1	0	1	0	1	0	1	1	0	0	0	1	1	1	1	0	0	0	1	0	1	1	0	0	1	0	1	0
chromosome_1	3613090	C	T	0	1	0	1	1	1	0	0	0	0	0	1	1	0	1	1	1	1	1	0	1	0	1	0	1	1	0	0	0	1	1	1	1	0	0	0	1	0	1	1	0	0	1	0	1	0
chromosome_1	3621818	T	C	0	1	0	1	1	1	0	0	0	0	0	1	1	0	1	1	1	1	1	0	1	0	1	0	1	1	0	0	0	1	1	1	1	0	0	0	1	0	1	1	0	0	1	0	1	0
chromosome_1	3626021	G	A	0	1	0	1	1	1	0	0	0	0	0	1	1	0	1	1	1	1	1	0	1	0	1	0	1	1	0	0	0	1	1	1	1	0	0	0	1	0	1	1	0	0	1	0	1	0
chromosome_1	3628273	C	G	0	1	0	1	1	1	0	0	0	0	0	1	1	0	1	1	1	1	1	0	1	0	1	0	1	1	0	0	0	1	1	1	1	0	0	0	1	0	1	1	0	0	1	0	1	0
chromosome_1	3629158	A	G	0	1	0	1	1	1	0	0	0	0	0	1	1	0	1	1	1	1	1	0	1	0	1	0	1	1	0	0	0	1	1	1	1	0	0	0	1	0	1	1	0	0	1	0	1	0
chromosome_1	3632252	C	T	0	1	0	1	1	1	0	0	0	0	0	1	1	0	1	1	1	1	1	0	1	0	1	0	1	1	0	0	0	1	1	1	1	0	0	0	1	0	1	1	0	0	1	0	1	0
chromosome_1	3640630	C	T	0	1	0	1	1	1	0	0	0	0	0	1	1	0	1	1	1	1	1	0	1	0	1	0	1	1	0	0	0	1	1	1	1	0	0	0	1	0	1	1	0	0	1	0	1	0
chromosome_1	3641230	G	A	0	1	0	1	1	1	0	0	0	0	0	1	1	0	1	1	1	1	1	0	1	0	1	0	1	1	0	0	0	1	1	1	1	0	0	0	1	0	1	1	0	0	1	0	1	0
chromosome_1	3642665	C	T	0	1	0	1	1	1	0	0	0	0	0	1	1	0	1	1	1	1	1	0	1	0	1	0	1	1	0	0	0	1	1	1	1	0	0	0	1	0	1	1	0	0	1	0	1	0
chromosome_1	3645342	A	G	0	1	0	1	1	1	0	0	0	0	0	1	1	0	1	1	1	1	1	0	1	0	1	0	1	1	0	0	0	1	1	1	1	0	0	0	1	0	1	1	0	0	1	0	1	0
chromosome_1	3648869	G	A	0	1	0	1	1	1	0	0	0	0	0	1	1	0	1	1	1	1	1	0	1	0	1	0	1	1	0	0	0	1	1	1	1	0	0	0	1	0	1	1	0	0	1	0	1	0
chromosome_1	3661146	G	A	0	1	0	1	1	1	0	0	0	0	0	1	1	0	1	1	1	1	1	0	1	0	1	0	1	1	0	0	0	1	1	1	1	0	0	0	1	0	1	1	0	0	1	0	1	0
chromosome_1	3662675	T	TA	0	1	0	1	1	1	0	0	0	0	0	1	1	0	1	1	1	1	1	0	1	0	1	0	1	1	0	0	0	1	1	1	1	0	0	0	1	0	1	1	0	0	1	0	1	0
chromosome_1	3665369	C	A	0	1	0	1	1	1	0	0	0	0	0	1	1	0	1	1	1	1	1	0	1	0	1	0	1	1	0	0	0	1	1	1	1	0	0	0	1	0	1	1	0	0	1	0	1	0
chromosome_1	3672839	G	A	0	1	0	1	1	1	0	0	0	0	0	1	1	0	1	1	1	1	1	0	1	0	1	0	1	1	0	0	0	1	1	1	1	0	0	0	1	0	1	1	0	0	1	0	1	0
chromosome_1	3676848	A	T	0	1	0	1	1	1	0	0	0	0	0	1	1	0	1	1	1	1	1	0	1	0	1	0	1	1	0	0	0	1	1	1	1	0	0	0	1	0	1	1	0	0	1	0	1	0
chromosome_1	3678357	C	T	0	1	0	1	1	1	0	0	0	0	0	1	1	0	1	1	1	1	1	0	1	0	1	0	1	1	0	0	0	1	1	1	1	0	0	0	1	0	1	1	0	0	1	0	1	0
chromosome_1	3678727	A	G	0	1	0	1	1	1	0	0	0	0	0	1	1	0	1	1	1	1	1	0	1	0	1	0	1	1	0	0	0	1	1	1	1	0	0	0	1	0	1	1	0	0	1	0	1	0
chromosome_1	3684496	A	G	0	1	0	1	1	1	0	0	0	0	0	1	1	0	1	1	1	1	1	0	1	0	1	0	1	1	0	0	0	1	1	1	1	0	0	0	1	0	1	1	0	0	1	0	1	0
chromosome_1	3685523	AT	A	0	1	0	1	1	1	0	0	0	0	0	1	1	0	1	1	1	1	1	0	1	0	1	0	1	1	0	0	0	1	1	1	1	0	0	0	1	0	1	1	0	0	1	0	1	0
chromosome_1	3697229	T	C	0	1	0	1	1	1	0	0	0	0	0	1	1	0	1	1	1	1	1	0	1	0	1	0	1	1	0	0	0	1	1	1	1	0	0	0	1	0	1	1	0	0	1	0	1	0
chromosome_1	3698713	G	A	0	1	0	1	1	1	0	0	0	0	0	1	1	0	1	1	1	1	1	0	1	0	1	0	1	1	0	0	0	1	1	1	1	0	0	0	1	0	1	1	0	0	1	0	1	0
chromosome_1	3710247	C	T	0	1	0	1	1	1	0	0	0	0	0	1	1	0	1	1	1	1	1	0	1	0	1	0	1	1	0	0	0	1	1	1	1	0	0	0	1	0	1	1	0	0	1	0	1	0
chromosome_1	3715680	T	C	0	1	0	1	1	1	0	0	0	0	0	1	1	0	1	1	1	1	1	0	1	0	1	0	1	1	0	0	0	1	1	1	1	0	0	0	1	0	1	1	0	0	1	0	1	0
chromosome_1	3723280	T	C	0	1	0	1	1	1	0	0	0	0	0	1	1	0	1	1	1	1	1	0	1	0	1	0	1	1	0	0	0	1	1	1	1	0	0	0	1	0	1	1	0	0	1	0	1	0
chromosome_1	3723871	T	C	0	1	0	1	1	1	0	0	0	0	0	1	1	0	1	1	1	1	1	0	1	0	1	0	1	1	0	0	0	1	1	1	1	0	0	0	1	0	1	1	0	0	1	0	1	0
chromosome_1	3745734	AATATATAT	A	0	1	0	1	1	1	0	0	0	0	0	1	1	0	1	1	1	1	1	0	1	0	1	0	1	1	0	0	0	1	1	1	1	0	0	0		0	1		0	0	1	0	1	0
chromosome_1	3745990	T	C	0	1	0	1	1	1	0	0	0	0	0	1	1	0	1	1	1	1	1	0	1	0	1	0	1	1	0	0	0	1	1	1	1	0	0	0	0	0	1	0	0	0	1	0	1	0
chromosome_1	3746038	A	G	0	1	0	1	1	1	0	0	0	0	0	1	1	0	1	1	1	1	1	0	1	0	1	0	1	1	0	0	0	1	1	1	1	0	0	0	0	0	1	0	0	0	1	0	1	0
chromosome_1	3746435	A	G	0	1	0	1	1	1	0	0	0	0	0	1	1	0	1	1	1	1	1	0	1	0	1	0	1	1	0	0	0	1	1	1	1	0	0	0	0	0	1	0	0	0	1	0	1	0
chromosome_1	3746461	G	T	0	1	0	1	1	1	0	0	0	0	0	1	1	0	1	1	1	1	1	0	1	0	1	0	1	1	0	0	0	1	1	1	1	0	0	0	0	0	1	0	0	0	1	0	1	0
chromosome_1	3746624	C	T	0	1	0	1	1	1	0	0	0	0	0	1	1	0	1	1	1	1	1	0	1	0	1	0	1	1	0	0	0	1	1	1	1	0	0	0	0	0	1	0	0	0	1	0	1	0
chromosome_1	3746657	T	A	0	1	0	1	1	1	0	0	0	0	0	1	1	0	1	1	1	1	1	0	1	0	1	0	1	1	0	0	0	1	1	1	1	0	0	0	0	0	1	0	0	0	1	0	1	0
chromosome_1	3746658	C	A	0	1	0	1	1	1	0	0	0	0	0	1	1	0	1	1	1	1	1	0	1	0	1	0	1	1	0	0	0	1	1	1	1	0	0	0	0	0	1	0	0	0	1	0	1	0
chromosome_1	3747074	C	T	0	1	0	1	1	1	0	0	0	0	0	1	1	0	1	1	1	1	1	0	1	0	1	0	1	1	0	0	0	1	1	1	1	0	0	0	0	0	1	0	0	0	1	0	1	0
chromosome_1	3747113	A	T	0	1	0	1	1	1	0	0	0	0	0	1	1	0	1	1	1	1	1	0	1	0	1	0	1	1	0	0	0	1	1	1	1	0	0	0	0	0	1	0	0	0	1	0	1	0
chromosome_1	3747722	A	C	0	1	0	1	1	1	0	0	0	0	0	1	1	0	1	1	1	1	1	0	1	0	1	0	1	1	0	0	0	1	1	1	1	0	0	0	0	0	1	0	0	0	1	0	1	0
chromosome_1	3747771	C	A	0	1	0	1	1	1	0	0	0	0	0	1	1	0	1	1	1	1	1	0	1	0	1	0	1	1	0	0	0	1	1	1	1	0	0	0	0	0	1	0	0	0	1	0	1	0
chromosome_1	3748943	A	T	0	1	0	1	1	1	0	0	0	0	0	1	1	0	1	1	1	1	1	0	1	0	1	0	1	1	0	0	0	1	1	1	1	0	0	0	0	0	1	0	0	0	1	0	1	0
chromosome_1	3748983	TA	T	0	1	0	1	1	1	0	0	0	0	0	1	1	0	1	1	1	1	1	0	1	0	1	0	1	1	0	0	0	1	1	1	1	0	0	0	0	0	1	0	0	0	1	0	1	0
chromosome_1	3749534	C	CTTTTCT	0	1	0	1	1	1	0	0	0	0	0	1	1	0	1	1	1	1	1	0	1	0	1	0	1	1	0	0	0	1	1	1	1	0	0	0	0	0	1	0	0	0	1	0	1	0
chromosome_1	3749551	C	CTTTTTCTTTTTCTTCTTTTT	0	1	0	1	1	1	0	0	0	0	0	1	1	0	1	1	1	1	1	0	1	0	1	0	1	1	0	0	0	1	1	1	1	0	0	0	0	0	1	0	0	0	1	0	1	0
chromosome_1	3756352	AAAATATAT	A	0	1	0	1	1	1	0	0	0	0	0	1	1	0	1	1	1	1	1	0	1	0	1	0	1	1	0	0	0	1	1	1	1	0	0	0	0	0	1	0	0	0	1	0	1	0
chromosome_1	3759514	AAAAC	A	0	1																																												0
chromosome_1	3761816	C	A	0	1																																												0
chromosome_1	3763066	GTTTT	G	0	1																																												0
chromosome_1	3769079	G	A	0	1	0	1	1	1	0	0	0	0	0	1	1	0	1	1	1	1	1	0	1	0	1	0	1	1	0	0	0	1	1	1	1	0	0	0	0	0	1	0	0	0	1	0	1	0
chromosome_1	3769282	A	C	0	1	0	1	1	1	0	0	0	0	0	1	1	0	1	1	1	1	1	0	1	0	1	0	1	1	0	0	0	1	1	1	1	0	0	0	0	0	1	0	0	0	1	0	1	0
chromosome_1	3769319	C	T	0	1	0	1	1	1	0	0	0	0	0	1	1	0	1	1	1	1	1	0	1	0	1	0	1	1	0	0	0	1	1	1	1	0	0	0	0	0	1	0	0	0	1	0	1	0
chromosome_1	3772532	C	T	0	1																																												0
chromosome_1	3772535	A	G	0	1																																												0
chromosome_1	3773027	A	G	0	1	0	1	1	1	0	0	0	0	0	1	1	0	1	1	1	1	1	0	1	0	1	0	1	1	0	0	0	1	1	1	1	0	0	0	0	0	1	0	0	0	1	0	1	0
chromosome_1	3773240	C	T	0	1																																												0
chromosome_1	3773598	G	T	0	1																																												0
chromosome_1	3780695	G	A	0	1																																												0
chromosome_1	3781005	C	A	0	1																																												0
chromosome_1	3781048	C	T	0	1																																												0
chromosome_1	3786023	TATTATC	T	0	1																																												0
chromosome_1	3786026	TATC	*	0	1																																												0
chromosome_1	3786029	C	*	0	1																																												0
chromosome_1	3790457	A	G	0	1																																												0
chromosome_1	3793843	T	C	0	1	0	1	1	1	0	0	0	0	0	1	1	0	1	1	1	1	1	0	1	0	1	0	1	1	0	0	0	1	1	1	1	0	0	0	0	0	1	0	0	0	1	0	1	0
chromosome_1	3793857	T	C	0	1	0	1	1	1	0	0	0	0	0	1	1	0	1	1	1	1	1	0	1	0	1	0	1	1	0	0	0	1	1	1	1	0	0	0	0	0	1	0	0	0	1	0	1	0
chromosome_1	3795276	T	A	0	1	0	1	1	1	0	0	0	0	0	1	1	0	1	1	1	1	1	0	1	0	1	0	1	1	0	0	0	1	1	1	1	0	0	0	0	0	1	0	0	0	1	0	1	0
chromosome_1	3798207	A	G	0	1	0	1	1	1	0	0	0	0	0	1	1	0	1	1	1	1	1	0	1	0	1	0	1	1	0	0	0	1	1	1	1	0	0	0	0	0	1	0	0	0	1	0	1	0
chromosome_1	3798874	A	AT	0	1	0	1	1	1	0	0	0	0	0	1	1	0	1	1	1	1	1	0	1	0	1	0	1	1	0	0	0	1	1	1	1	0	0	0	0	0	1	0	0	0	1	0	1	0
chromosome_1	3800506	G	A	0	1	0	1	1	1	0	0	0	0	0	1	1	0	1	1	1	1	1	0	1	0	1	0	1	1	0	0	0	1	1	1	1	0	0	0	0	0	1	0	0	0	1	0	1	0
chromosome_1	3800967	G	GA	0	1	0	1	1	1	0	0	0	0	0	1	1	0	1	1	1	1	1	0	1	0	1	0	1	1	0	0	0	1	1	1	1	0	0	0	0	0	1	0	0	0	1	0	1	0
chromosome_1	3801939	T	G	0	1	0	1	1	1	0	0	0	0	0	1	1	0	1	1	1	1	1	0	1	0	1	0	1	1	0	0	0	1	1	1	1	0	0	0	0	0	1	0	0	0	1	0	1	0
chromosome_1	3803011	G	A	0	1	0	1	1	1	0	0	0	0	0	1	1	0	1	1	1	1	1	0	1	0	1	0	1	1	0	0	0	1	1	1	1	0	0	0	0	0	1	0	0	0	1	0	1	0
chromosome_1	3803249	T	G	0	1	0	1	1	1	0	0	0	0	0	1	1	0	1	1	1	1	1	0	1	0	1	0	1	1	0	0	0	1	1	1	1	0	0	0	0	0	1	0	0	0	1	0	1	0
chromosome_1	3805788	G	A	0	1	0	1	1	1	0	0	0	0	0	1	1	0	1	1	1	1	1	0	1	0	1	0	1	1	0	0	0	1	1	1	1	0	0	0	0	0	1	0	0	0	1	0	1	0
chromosome_1	3806148	A	T	0	1	0	1	1	1	0	0	0	0	0	1	1	0	1	1	1	1	1	0	1	0	1	0	1	1	0	0	0	1	1	1	1	0	0	0	0	0	1	0	0	0	1	0	1	0
chromosome_1	3806282	C	T	0	1	0	1	1	1	0	0	0	0	0	1	1	0	1	1	1	1	1	0	1	0	1	0	1	1	0	0	0	1	1	1	1	0	0	0	0	0	1	0	0	0	1	0	1	0
chromosome_1	3806765	T	A	0	1	0	1	1	1	0	0	0	0	0	1	1	0	1	1	1	1	1	0	1	0	1	0	1	1	0	0	0	1	1	1	1	0	0	0	0	0	1	0	0	0	1	0	1	0
chromosome_1	3807213	A	G	0	1	0	1	1	1	0	0	0	0	0	1	1	0	1	1	1	1	1	0	1	0	1	0	1	1	0	0	0	1	1	1	1	0	0	0	0	0	1	0	0	0	1	0	1	0
chromosome_1	3809077	C	G	0	1	0	1	1	1	0	0	0	0	0	1	1	0	1	1	1	1	1	0	1	0	1	0	1	1	0	0	0	1	1	1	1	0	0	0	0	0	1	0	0	0	1	0	1	0
chromosome_1	3809960	A	G	0	1	0	1	1	1	0	0	0	0	0	1	1	0	1	1	1	1	1	0	1	0	1	0	1	1	0	0	0	1	1	1	1	0	0	0	0	0	1	0	0	0	1	0	1	0
chromosome_1	3816912	T	C	0	1	0	1	1	1	0	0	0	0	0	1	1	0	1	1	1	1	1	0	1	0	1	0	1	1	0	0	0	1	1	1	1	0	0	1	0	0	1	0	0	0	1	0	1	0
chromosome_1	3825586	C	T	0	1	0	1	1	1	0	0	0	0	0	1	1	0	1	1	1	1	1	0	1	0	1	0	1	1	0	0	0	1	1	1	1	0	0	1	0	0	1	0	0	0	1	0	1	0
chromosome_1	3826058	T	C	0	1	0	1	1	1	0	0	0	0	0	1	1	0	1	1	1	1	1	0	1	0	1	0	1	1	0	0	0	1	1	1	1	0	0	1	0	0	1	0	0	0	1	0	1	0
chromosome_1	3827184	T	C	0	1	0	1	1	1	0	0	0	0	0	1	1	0	1	1	1	1	1	0	1	0	1	0	1	1	0	0	0	1	1	1	1	0	0	1	0	0	1	0	0	0	1	0	1	0
chromosome_1	3828311	C	A	0	1	0	1	1	1	0	0	0	0	0	1	1	0	1	1	1	1	1	0	1	0	1	0	1	1	0	0	0	1	1	1	1	0	0	1	0	0	1	0	0	0	1	0	1	0
chromosome_1	3835951	T	TA	0	1	0	1	1	1	0	0	0	0	0	1	1	0	1	1	1	1	1	0	1	0	1	0	1	1	0	0	0	1	1	1	1	0	0	1	0	0	1	0	0	0	1	0	1	0
chromosome_1	3836635	T	C	0	1	0	1	1	1	0	0	0	0	0	1	1	0	1	1	1	1	1	0	1	0	1	0	1	1	0	0	0	1	1	1	1	0	0	1	0	0	1	0	0	0	1	0	1	0
chromosome_1	3839798	A	T	0	1	0	1	1	1	0	0	0	0	0	1	1	0	1	1	1	1	1	0	1	0	1	0	1	1	0	0	0	1	1	1	1	0	0	1	0	0	1	0	0	0	1	0	1	0
chromosome_1	3839963	A	G	0	1	0	1	1	1	0	0	0	0	0	1	1	0	1	1	1	1	1	0	1	0	1	0	1	1	0	0	0	1	1	1	1	0	0	1	0	0	1	0	0	0	1	0	1	0
chromosome_1	3841555	G	A	0	1	0	1	1	1	0	0	0	0	0	1	1	0	1	1	1	1	1	0	1	0	1	0	1	1	0	0	0	1	1	1	1	0	0	1	0	0	1	0	0	0	1	0	1	0
chromosome_1	3841658	C	A	0	1	0	1	1	1	0	0	0	0	0	1	1	0	1	1	1	1	1	0	1	0	1	0	1	1	0	0	0	1	1	1	1	0	0	1	0	0	1	0	0	0	1	0	1	0
chromosome_1	3842442	AT	A	0	1	0	1	1	1	0	0	0	0	0	1	1	0	1	1	1	1	1	0	1	0	1	0	1	1	0	0	0	1	1	1	1	0	0	1	0	0	1	0	0	0	1	0	1	0
chromosome_1	3842804	G	A	0	1	0	1	1	1	0	0	0	0	0	1	1	0	1	1	1	1	1	0	1	0	1	0	1	1	0	0	0	1	1	1	1	0	0	1	0	0	1	0	0	0	1	0	1	0
chromosome_1	3843178	G	A	0	1	0	1	1	1	0	0	0	0	0	1	1	0	1	1	1	1	1	0	1	0	1	0	1	1	0	0	0	1	1	1	1	0	0	1	0	0	1	0	0	0	1	0	1	0
chromosome_1	3843601	GT	G	0	1	0	1	1	1	0	0	0	0	0	1	1	0	1	1	1	1	1	0	1	0	1	0	1	1	0	0	0	1	1	1	1	0	0	1	0	0	1	0	0	0	1	0	1	0
chromosome_1	3844103	A	T	0	1	0	1	1	1	0	0	0	0	0	1	1	0	1	1	1	1	1	0	1	0	1	0	1	1	0	0	0	1	1	1	1	0	0	1	0	0	1	0	0	0	1	0	1	0
chromosome_1	3844432	T	C	0	1	0	1	1	1	0	0	0	0	0	1	1	0	1	1	1	1	1	0	1	0	1	0	1	1	0	0	0	1	1	1	1	0	0	1	0	0	1	0	0	0	1	0	1	0
chromosome_1	3844509	C	A	0	1	0	1	1	1	0	0	0	0	0	1	1	0	1	1	1	1	1	0	1	0	1	0	1	1	0	0	0	1	1	1	1	0	0	1	0	0	1	0	0	0	1	0	1	0
chromosome_1	3844514	G	T	0	1	0	1	1	1	0	0	0	0	0	1	1	0	1	1	1	1	1	0	1	0	1	0	1	1	0	0	0	1	1	1	1	0	0	1	0	0	1	0	0	0	1	0	1	0
chromosome_1	3845516	T	C	0	1	0	1	1	1	0	0	0	0	0	1	1	0	1	1	1	1	1	0	1	0	1	0	1	1	0	0	0	1	1	1	1	0	0	1	0	0	1	0	0	0	1	0	1	0
chromosome_1	3846036	A	G	0	1	0	1	1	1	0	0	0	0	0	1	1	0	1	1	1	1	1	0	1	0	1	0	1	1	0	0	0	1	1	1	1	0	0	1	0	0	1	0	0	0	1	0	1	0
chromosome_1	3848002	CA	C	0	1	0	1	1	1	0	0	0	0	0	1	1	0	1	1	1	1	1	0	1	0	1	0	1	1	0	0	0	1	1	1	1	0	0	1	0	0	1	0	0	0	1	0	1	0
chromosome_1	3848014	AAAATAATAATAAT	A	0	1	0	1	1	1	0	0	0	0	0	1	1	0	1	1	1	1	1	0	1	0	1	0	1	1	0	0	0	1	1	1	1	0	0	1	0	0	1	0	0	0	1	0	1	0
chromosome_1	3850523	CT	C	0	1	0	1	1	1	0	0	0	0	0	1	1	0	1	1	1	1	1	0	1	0	1	0	1	1	0	0	0	1	1	1	1	0	0	1	0	0	1	0	0	0	1	0	1	0
chromosome_1	3861939	A	G	0	1	0	1	1	1	0	0	0	0	0	1	1	0	1	1	1	1	1	0	1	0	1	0	1	1	0	0	0	1	1	1	1	0	0	1	0	0	1	0	0	0	1	0	1	0
chromosome_1	3864813	C	T	0	1	0	1	1	1	0	0	0	0	0	1	1	0	1	1	1	1	1	0	1	0	1	0	1	1	0	0	0	1	1	1	1	0	0	1	0	0	1	0	0	0	1	0	1	0
chromosome_1	3866132	GTA	G	0	1	0	1	1	1	0	0	0	0	0	1	1	0	1	1	1	1	1	0	1	0	1	0	1	1	0	0	0	1	1	1	1	0	0	1	0	0	1	0	0	0	1	0	1	0
chromosome_1	3872514	G	A	0	1	0	1	1	1	0	0	0	0	0	1	1	0	1	1	1	1	1	0	1	0	1	0	1	1	0	0	0	1	1	1	1	0	0	1	0	0	1	0	0	0	1	0	1	0
chromosome_1	3874539	C	A	0	1	0	1	1	1	0	0	0	0	0	1	1	0	1	1	1	1	1	0	1	0	1	0	1	1	0	0	0	1	1	1	1	0	0	1	0	0	1	0	0	0	1	0	1	0
chromosome_1	3875553	A	G	0	1	0	1	1	1	0	0	0	0	0	1	1	0	1	1	1	1	1	0	1	0	1	0	1	1	0	0	0	1	1	1	1	0	0	1	0	0	1	0	0	0	1	0	1	0
chromosome_1	3877970	G	GTAAAA	0	1	0	1	1	1	0	0	0	0	0	1	1	0	1	1	1	1	1	0	1	0	1	0	1	1	0	0	0	1	1	1	1	0	0	1	0	0	1	0	0	0	1	0	1	0
chromosome_1	3880631	G	T	0	1	0	1	1	1	0	0	0	0	0	1	1	0	1	1	1	1	1	0	1	0	1	0	1	1	0	0	0	1	1	1	1	0	0	1	0	0	1	0	0	0	1	0	1	0
chromosome_1	3880734	T	C	0	1	0	1	1	1	0	0	0	0	0	1	1	0	1	1	1	1	1	0	1	0	1	0	1	1	0	0	0	1	1	1	1	0	0	1	0	0	1	0	0	0	1	0	1	0
chromosome_1	3881720	A	C	0	1	0	1	1	1	0	0	0	0	0	1	1	0	1	1	1	1	1	0	1	0	1	0	1	1	0	0	0	1	1	1	1	0	0	1	0	0	1	0	0	0	1	0	1	0
chromosome_1	3882937	G	A	0	1	0	1	1	1	0	0	0	0	0	1	1	0	1	1	1	1	1	0	1	0	1	0	1	1	0	0	0	1	1	1	1	0	0	1	0	0	1	0	0	0	1	0	1	0
chromosome_1	3885809	C	T	0	1	0	1	1	1	0	0	0	0	0	1	1	0	1	1	1	1	1	0	1	0	1	0	1	1	0	0	0	1	1	1	1	0	0	1	0	0	1	0	0	0	1	0	1	0
chromosome_1	3887309	T	C	0	1	0	1	1	1	0	0	0	0	0	1	1	0	1	1	1	1	1	0	1	0	1	0	1	1	0	0	0	1	1	1	1	0	0	1	0	0	1	0	0	0	1	0	1	0
chromosome_1	3887516	GTACT	G	0	1	0	1	1	1	0	0	0	0	0	1	1	0	1	1	1	1	1	0	1	0	1	0	1	1	0	0	0	1	1	1	1	0	0	1	0	0	1	0	0	0	1	0	1	0
chromosome_1	3891585	T	C	0	1	0	1	1	1	0	0	0	0	0	1	1	0	1	1	1	1	1	0	1	0	1	0	1	1	0	0	0	1	1	1	1	0	0	1	0	0	1	0	0	0	1	0	1	0
chromosome_1	3891845	G	A	0	1	0	1	1	1	0	0	0	0	0	1	1	0	1	1	1	1	1	0	1	0	1	0	1	1	0	0	0	1	1	1	1	0	0	1	0	0	1	0	0	0	1	0	1	0
chromosome_1	3892106	T	C	0	1	0	1	1	1	0	0	0	0	0	1	1	0	1	1	1	1	1	0	1	0	1	0	1	1	0	0	0	1	1	1	1	0	0	1	0	0	1	0	0	0	1	0	1	0
chromosome_1	3893700	T	G	0	1	0	1	1	1	0	0	0	0	0	1	1	0	1	1	1	1	1	0	1	0	1	0	1	1	0	0	0	1	1	1	1	0	0	1	0	0	1	0	0	0	1	0	1	0
chromosome_1	3898271	C	CA	0	1	0	1	1	1	0	0	0	0	0	1	1	0	1	1	1	1	1	0	1	0	1	0	1	1	0	0	0	1	1	1	1	0	0	1	0	0	1	0	0	0	1	0	1	0
chromosome_1	3902953	T	A	0	1	0	1	1	1	0	0	0	0	0	1	1	0	1	1	1	1	1	0	1	0	1	0	1	1	0	0	0	1	1	1	1	0	0	1	0	0	1	0	0	0	1	0	1	0
chromosome_1	3904186	T	C	0	1	0	1	1	1	0	0	0	0	0	1	1	0	1	1	1	1	1	0	1	0	1	0	1	1	0	0	0	1	1	1	1	0	0	1	0	0	1	0	0	0	1	0	1	0
chromosome_1	3905817	C	T	0	1	0	1	1	1	0	0	0	0	0	1	1	0	1	1	1	1	1	0	1	0	1	0	1	1	0	0	0	1	1	1	1	0	0	1	0	0	1	0	0	0	1	0	1	0
chromosome_1	3906505	A	G	0	1	0	1	1	1	0	0	0	0	0	1	1	0	1	1	1	1	1	0	1	0	1	0	1	1	0	0	0	1	1	1	1	0	0	1	0	0	1	0	0	0	1	0	1	0
chromosome_1	3906827	C	T	0	1	0	1	1	1	0	0	0	0	0	1	1	0	1	1	1	1	1	0	1	0	1	0	1	1	0	0	0	1	1	1	1	0	0	1	0	0	1	0	0	0	1	0	1	0
chromosome_1	3910594	T	C	0	1	0	1	1	1	0	0	0	0	0	1	1	0	1	1	1	1	1	0	1	0	1	0	1	1	0	0	0	1	1	1	1	0	0	1	0	0	1	0	0	0	1	0	1	0
chromosome_1	3911992	G	T	0	1	0	1	1	1	0	0	0	0	0	1	1	0	1	1	1	1	1	0	1	0	1	0	1	1	0	0	0	1	1	1	1	0	0	1	0	0	1	0	0	0	1	0	1	0
chromosome_1	3915368	T	A	0	1	0	1	1	1	0	0	0	0	0	1	1	0	1	1	1	1	1	0	1	0	1	0	1	1	0	0	0	1	1	1	1	0	0	1	0	0	1	0	0	0	1	0	1	0
chromosome_1	3917561	G	A	0	1	0	1	1	1	0	0	0	0	0	1	1	0	1	1	1	1	1	0	1	0	1	0	1	1	0	0	0	1	1	1	1	0	0	1	0	0	1	0	0	0	1	0	1	0
chromosome_1	3919690	T	C	0	1	0	1	1	1	0	0	0	0	0	1	1	0	1	1	1	1	1	0	1	0	1	0	1		0	0	0	1	1	1	1	0	0	1	0	0	1	0	0	0	1	0	1	0
chromosome_1	3920943	A	G	0	1	0	1	1	1	0	0	0	0	0	1	1	0	1	1	1	1	1		1	0	1	0	1		0	0	0	1	1	1	1	0	0	1	0	0	1	0	0	0	1	0	1	0
chromosome_1	3921447	G	A	0	1	0	1	1	1	0	0	0	0	0	1	1	0	1	1	1	1	1		1	0	1	0	1		0	0	0	1	1	1	1	0	0	1	0	0	1	0	0	0	1	0	1	0
chromosome_1	3926065	G	A	0	1	0	1	1	1	0	0	0	0	0	1	1	0	1	1	1	1	1		1	0	1	0	1	0	0	0	0	1	1	1	1	0	0	1	0	0	1	0	0	0	1	0	1	0
chromosome_1	3926238	T	C	0	1	0	1	1	1	0	0	0	0	0	1	1	0	1	1	1	1	1	1	1	0	1	0	1	0	0	0	0	1	1	1	1	0	0	1	0	0	1	0	0	0	1	0	1	0
chromosome_1	3930560	C	CA	0	1	0	1	1	1	0	0	0	0	0	1	1	0	1	1	1	1	1	1	1	0	1	0	1	0	0	0	0	1	1	1	1	0	0	1	0	0	1	0	0	0	1	0	1	0
chromosome_1	3934356	A	G	0	1	0	1	1	1	0	0	0	0	0	1	1	0	1	1	1	1	1	1	1	0	1	0	1	0	0	0	0	1	1	1	1	0	0	1	0	0	1	0	0	0	1	0	1	0
chromosome_1	3934779	G	A	0	1	0	1	1	1	0	0	0	0	0	1	1	0	1	1	1	1	1	1	1	0	1	0	1	0	0	0	0	1	1	1	1	0	0	1	0	0	1	0	0	0	1	0	1	0
chromosome_1	3936394	A	T	0	1	0	1	1	1	0	0	0	0	0	1	1	0	1	1	1	1	1	1	1	0	1	0	1	0	0	0	0	1	1	1	1	0	0	1	0	0	1	0	0	0	1	0	1	0
chromosome_1	3937156	G	GGAGGATGAT	0	1	0	1	1	1	0	0	0	0	0	1	1	0	1	1	1	1	1	1	1	0	1	0	1	0	0	0	0	1	1	1	1	0	0	1	0	0	1	0	0	0	1	0	1	0
chromosome_1	3938749	TG	T	0	1	0	1	1	1	0	0	0	0	0	1	1	0	1	1	1	1	1	1	1	0	1	0	1	0	0	0	0	1	1	1	1	0	0	1	0	0	1	0	0	0	1	0	1	0
chromosome_1	3940386	A	G	0	1	0	1	1	1	0	0	0	0	0	1	1	0	1	1	1	1	1	1	1	0	1	0	1	0	0	0	0	1	1	1	1	0	0	1	0	0	1	0	0	0	1	0	1	0
chromosome_1	3942346	C	T	0	1	0	1	1	1	0	0	0	0	0	1	1	0	1	1	1	1	1	1	1	0	1	0	1	0	0	0	0	1	1	1	1	0	0	1	0	0	1	0	0	0	1	0	1	0
chromosome_1	3942863	G	T	0	1	0	1	1	1	0	0	0	0	0	1	1	0	1	1	1	1	1	1	1	0	1	0	1	0	0	0	0	1	1	1	1	0	0	1	0	0	1	0	0	0	1	0	1	0
chromosome_1	3945800	C	T	0	1	0	1	1	1	0	0	0	0	0	1	1	0	1	1	1	1	1	1	1	0	1	0	1	0	0	0	0	1	1	1	1	0	0	1	0	0	1	0	0	0	1	0	1	0
chromosome_1	3947534	G	A	0	1	0	1	1	1	0	0	0	0	0	1	1	0	1	1	1	1	1	1	1	0	1	0	1	0	0	0	0	1	1	1	1	0	0	1	0	0	1	0	0	0	1	0	1	0
chromosome_1	3947859	A	T	0	1	0	1	1	1	0	0	0	0	0	1	1	0	1	1	1	1	1	1	1	0	1	0	1	0	0	0	0	1	1	1	1	0	0	1	0	0	1	0	0	0	1	0	1	0
chromosome_1	3948720	G	A	0	1	0	1	1	1	0	0	0	0	0	1	1	0	1	1	1	1	1	1	1	0	1	0	1	0	0	0	0	1	1	1	1	0	0	1	0	0	1	0	0	0	1	0	1	0
chromosome_1	3951137	CTGGTAAAGGTGGTTCCCCTGGTAATGGTTCCTCAGGAACTGGTTCATT	C	0	1	0	1	1	1	0	0	0	0	0	1	1	0	1	1	1	1	1	1	1	0	1	0	1	0	0	0	0	1	1	1	1	0	0	1	0	0	1	0	0	0	1	0	1	0
chromosome_1	3951185	T	C	0	1	0	1	1	1	0	0	0	0	0	1	1	0	1	1	1	1	1	1	1	0	1	0	1	0	0	0	0	1	1	1	1	0	0	1	0	0	1	0	0	0	1	0	1	0
chromosome_1	3952276	C	G	0	1	0	1	1	1	0	0	0	0	0	1	1	0	1	1	1	1	1	1	1	0	1	0	1	0	0	0	0	1	1	1	1	0	0	1	0	0	1	0	0	0	1	0	1	0
chromosome_1	3953868	T	C	0	1	0	1	1	1	0	0	0	0	0	1	1	0	1	1	1	1	1	1	1	0	1	0	1	0	0	0	0	1	1	1	1	0	0	1	0	0	1	0	0	0	1	0	1	0
chromosome_1	3957166	T	A,C	0	1	0	1	1	1	0	0	0	0	0	1	1	0	1	1	1	1	1	1	1	0	1	0	1	0	0	0	0	1	1	1	1	0	0	1	0	0	1	0	0	0	1	0	1	0
chromosome_1	3959982	G	A	0	1	0	1	1	1	0	0	0	0	0	1	1	0	1	1	1	1	1	1	1	0	1	0	1	0	0	0	0	1	1	1	1	0	0	1	0	0	1	0	0	0	1	0	1	0
chromosome_1	3961988	CTT	C	0	1	0	1	1	1	0	0	0	0	0	1	1	0	1	1	1	1	1	1	1	0	1	0	1	0	0	0	0	1	1	1	1	0	0	1	0	0	1	0	0	0	1	0	1	0
chromosome_1	3964442	G	A	0	1	0	1	1	1	0	0	0	0	0	1	1	0	1	1	1	1	1	1	1	0	1	0	1	0	0	0	0	1	1	1	1	0	0	1	0	0	1	0	0	0	1	0	1	0
chromosome_1	3965387	A	G	0	1	0	1	1	1	0	0	0	0	0	1	1	0	1	1	1	1	1	1	1	0	1	0	1	0	0	0	0	1	1	1	1	0	0	1	0	0	1	0	0	0	1	0	1	0
chromosome_1	3968659	T	C	0	1	0	1	1	1	0	0	0	0	0	1	1	0	1	1	1	1	1	1	1	0	1	0	1	0	0	0	0	1	1	1	1	0	0	1	0	0	1	0	0	0	1	0	1	0
chromosome_1	3968766	G	GC	0	1	0	1	1	1	0	0	0	0	0	1	1	0	1	1	1	1	1	1	1	0	1	0	1	0	0	0	0	1	1	1	1	0	0	1	0	0	1	0	0	0	1	0	1	0
chromosome_1	3968899	C	T	0	1	0	1	1	1	0	0	0	0	0	1	1	0	1	1	1	1	1	1	1	0	1	0	1	0	0	0	0	1	1	1	1	0	0	1	0	0	1	0	0	0	1	0	1	0
chromosome_1	3969803	T	TA	0	1	0	1	1	1	0	0	0	0	0	1	1	0	1	1	1	1	1	1	1	0	1	0	1	0	0	0	0	1	1	1	1	0	0	1	0	0	1	0	0	0	1	0	1	0
chromosome_1	3971898	A	G	0	1	0	1	1	1	0	0	0	0	0	1	1	0	1	1	1	1	1	1	1	0	1	0	1	0	0	0	0	1	1	1	1	0	0	1	0	0	1	0	0	0	1	0	1	0
chromosome_1	3972635	T	C	0	1	0	1	1	1	0	0	0	0	0	1	1	0	1	1	1	1	1	1	1	0	1	0	1	0	0	0	0	1	1	1	1	0	0	1	0	0	1	0	0	0	1	0	1	0
chromosome_1	3973630	T	C	0	1	0	1	1	1	0	0	0	0	0	1	1	0	1	1	1	1	1	1	1	0	1	0	1	0	0	0	0	1	1	1	1	0	0	1	0	0	1	0	0	0	1	0	1	0
chromosome_1	3973672	C	T	0	1	0	1	1	1	0	0	0	0	0	1	1	0	1	1	1	1	1	1	1	0	1	0	1	0	0	0	0	1	1	1	1	0	0	1	0	0	1	0	0	0	1	0	1	0
chromosome_1	3974700	G	A	0	1	0	1	1	1	0	0	0	0	0	1	1	0	1	1	1	1	1	1	1	0	1	0	1	0	0	0	0	1	1	1	1	0	0	1	0	0	1	0	0	0	1	0	1	0
chromosome_1	3978139	T	C	0	1	0	1	1	1	0	0	0	0	0	1	1	0	1	1	1	1	1	1	1	0	1	0	1	0	0	0	0	1	1	1	1	0	0	1	0	0	1	0	0	0	1	0	1	0
chromosome_1	3981897	G	GCAAAACGATTT	0	1	0	1	1	1	0	0	0	0	0	1	1	0	1	1	1	1	1	1	1	0	1	0	1	0	0	0	0	1	1	1	1	0	0	1	0	0	1	0	0	0	1	0	1	0
chromosome_1	3985634	A	G	0	1	0	1	1	1	0	0	0	0	0	1	1	0	1	1	1	1	1	1	1	0	1	0	1	0	0	0	0	1	1	1	1	0	0	1	0	0	1	0	0	0	1	0	1	0
chromosome_1	3987093	C	CA	0	1	0	1	1	1	0	0	0	0	0	1	1	0	1	1	1	1	1	1	1	0	1	0	1	0	0	0	0	1	1	1	1	0	0	1	0	0	1	0	0	0	1	0	1	0
chromosome_1	3987440	A	G	0	1	0	1	1	1	0	0	0	0	0	1	1	0	1	1	1	1	1	1	1	0	1	0	1	0	0	0	0	1	1	1	1	0	0	1	0	0	1	0	0	0	1	0	1	0
chromosome_1	3988184	G	A	0	1	0	1	1	1	0	0	0	0	0	1	1	0	1	1	1	1	1	1	1	0	1	0	1	0	0	0	0	1	1	1	1	0	0	1	0	0	1	0	0	0	1	0	1	0
chromosome_1	3988640	G	GGGAGTGGAACTAGCAGAAGTGGCGGTTGTGCTATTTACACTAGTCAAA	0	1																																												0
chromosome_1	3988709	G	A	0	1																																												0
chromosome_1	3991338	TA	T	0	1	0	1	1	1	0	0	0	0	0	1	1	0	1	1	1	1	1	1	1	0	1	0	1	0	0	0	0	1	1	1	1	0		1	0	0	1	0	0	0	1	0	1	0
chromosome_1	3993070	C	T	0	1	0	1	1	1	0	0	0	0	0	1	1	0	1	1	1	1	1	1	1	0	1	0	1	0	0	0	0	1	1	1	1	0		1	0	0	1	0	0	0	1	0	1	0
chromosome_1	3995189	C	T	0	1	0	1	1	1	0	0	0	0	0	1	1	0	1	1	1	1	1	1	1	0	1	0	1	0	0	0	0	1	1	1	1	0		1	0	0	1	0	0	0	1	0	1	0
chromosome_1	3995252	G	C	0	1	0	1	1	1	0	0	0	0	0	1	1	0	1	1	1	1	1	1	1	0	1	0	1	0	0	0	0	1	1	1	1	0		1	0	0	1	0	0	0	1	0	1	0
chromosome_1	3995362	AT	A	0	1	0	1	1	1	0	0	0	0	0	1	1	0	1	1	1	1	1	1	1	0	1	0	1	0	0	0	0	1	1	1	1	0		1	0	0	1	0	0	0	1	0	1	0
chromosome_1	3995717	A	G	0	1	0	1	1	1	0	0	0	0	0	1	1	0	1	1	1	1	1	1	1	0	1	0	1	0	0	0	0	1	1	1	1	0		1	0	0	1	0	0	0	1	0	1	0
chromosome_1	3996024	TGTAAGCTACG	T	0	1	0	1	1	1	0	0	0	0	0	1	1	0	1	1	1	1	1	1	1	0	1	0	1	0	0	0	0	1	1	1	1	0		1	0	0	1	0	0	0	1	0	1	0
chromosome_1	4006684	A	G	0	1	0	1	1	1	0	0	0	0	0	1	1	0	1	1	1	1	1	1	1	0	1	0	1	0	0	0	0	1	1	1	1	0	1	1	0	0	1	0	0	0	1	0	1	0
chromosome_1	4009083	A	AG	0	1	0	1	1	1	0	0	0	0	0	1	1	0	1	1	1	1	1	1	1	0	1	0	1	0	0	0	0	1	1	1	1	0	1	1	0	0	1	0	0	0	1	0	1	0
chromosome_1	4009343	GA	G	0	1	0	1	1	1	0	0	0	0	0	1	1	0	1	1	1	1	1	1	1	0	1	0	1	0	0	0	0	1	1	1	1	0	1	1	0	0	1	0	0	0	1	0	1	0
chromosome_1	4010237	AGGGGGGG	A	0	1	0	1	1	1	0	0	0	0	0	1	1	0	1	1	1	1	1	1	1	0	1	0	1	0	0	0	0	1	1	1	1	0	1	1	0	0	1	0	0	0	1	0	1	0
chromosome_1	4010783	C	T	0	1	0	1	1	1	0	0	0	0	0	1	1	0	1	1	1	1	1	1	1	0	1	0	1	0	0	0	0	1	1	1	1	0	1	1	0	0	1	0	0	0	1	0	1	0
chromosome_1	4011212	A	C	0	1	0	1	1	1	0	0	0	0	0	1	1	0	1	1	1	1	1	1	1	0	1	0	1	0	0	0	0	1	1	1	1	0	1	1	0	0	1	0	0	0	1	0	1	0
chromosome_1	4014936	A	G	0	1	0	1	1	1	0	0	0	0	0	1	1	0	1	1	1	1	1	1	1	0	1	0	1	0	0	0	0	1	1	1	1	0	1	1	0	0	1	0	0	0	1	0	1	0
chromosome_1	4019372	TA	T	0	1	0	1	1	1	0	0	0	0	0	1	1	0	1	1	1	1	1	1	1	0	1	0	1	0	0	0	0	1	1	1	1	0	1	1	0	0	1	0	0	0	1	0	1	0
chromosome_1	4021976	A	AAAATCAATAAGAAGCATACCACATTTTT	0	1	0	1	1	1	0	0	0	0	0	1	1	0	1	1	1	1	1	1	1	0	1	0	1	0	0	0	0	1	1	1	1	0	1	1	0	0	1	0	0	0	1	0	1	0
chromosome_1	4036451	C	T	0	1	0	1	1	1	0	0	0	0	0	1	1	0	1	1	1	1	1	1	1	0	1	0	1	0	0	0	0	1	1	1	1	0	1	1	0	0	1	0	0	0	1	0	1	0
chromosome_1	4039429	G	A	0	1	0	1	1	1	0	0	0	0	0	1	1	0	1	1	1	1	1	1	1	0	1	0	1	0	0	0	0	1	1	1	1	0	1	1	0	0	1	0	0	0	1	0	1	0
chromosome_1	4046246	A	G	0	1	0	1	1	1	0	0	0	0	0	1	1	0	1	1	1	1	1	1	1	0	1	0	1	0	0	0	0	1	1	1	1	0	1	1	0	0	1	0	0	0	1	0	1	0
chromosome_1	4046551	A	G	0	1	0	1	1	1	0	0	0	0	0	1	1	0	1	1	1	1	1	1	1	0	1	0	1	0	0	0	0	1	1	1	1	0	1	1	0	0	1	0	0	0	1	0	1	0
chromosome_1	4047995	A	T	0	1	0	1	1		0	0	0	0	0	1	1	0	1	1	1	1	1	1	1	0	1	0	1	0	0	0	0	1	1	1	1	0	1	1	0	0	1	0	0	0	1	0	1	0
chromosome_1	4056859	C	T	0	1	0	1	1	0	0	0	0	0	0	1	1	0	1	1	1	1	1	1	1	0	1	0	1	0	0	0	0	1	1	1	1	0	1	1	0	0	1	0	0	0	1	0	1	0
chromosome_1	4056914	T	G	0	1	0	1	1	0	0	0	0	0	0	1	1	0	1	1	1	1	1	1	1	0	1	0	1	0	0	0	0	1	1	1	1	0	1	1	0	0	1	0	0	0	1	0	1	0
chromosome_1	4065499	T	C	0	1	0	1	1		0	0	0	0	0	1	1	0	1	1	1	1	1	1	1	0	1	0	1	0	0	0	0	1	1	1	1	0	1	1	0	0	1	0	0	0	1	0	1	0
chromosome_1	4065724	AAT	A	0	1	0	1	1		0	0	0	0	0	1	1	0	1	1	1	1	1	1	1	0	1	0	1	0	0	0	0	1	1	1	1	0	1	1	0	0	1	0	0	0	1	0	1	0
chromosome_1	4070107	G	A	0	1	0	1	1		0	0	0	0	0	1	1	0	1	1	1	1	1	1	1	0	1	0	1	0	0	0	0	1	1	1	1	0	1	1	0	0	1	0	0	0	1	0	1	0
chromosome_1	4071683	AT	A	0	1	0	1	1		0	0	0	0	0	1	1	0	1	1	1	1	1	1	1	0	1	0	1	0	0	0	0	1	1	1	1	0	1	1	0	0	1	0	0	0	1	0	1	0
chromosome_1	4088670	G	A	0	1	0	1	1		0	0	0	0	0	1	1	0	1	1	1	1	1	1	1	0	1	0	1	0	0	0	0	1	1	1	1	0	1	1	0	0	1	0	0	0	1	0	1	0
chromosome_1	4089310	T	C	0	1	0	1	1	1	0	0	0	0	0	1	1	0	1	1	1	1	1	1	1	0	1	0	1	0	0	0	0	1	1	1	1	0	1	1	0	0	1	0	0	0	1	0	1	0
chromosome_1	4090326	A	G	0	1	0	1	1	1	0	0	0	0	0	1	1	0	1	1	1	1	1	1	1	0	1	0	1	0	0	0	0	1	1	1	1	0	1	1	0	0	1	0	0	0	1	0	1	0
chromosome_1	4101706	A	G	0	1	0	1	1	1	0	0	0	0	0	1	1	0	1	1	1	1	1	1	1	0	1	0	1	0	0	0	0	1	1	1	1	0	1	1	0	0	1	0	0	0	1	0	1	0
chromosome_1	4112297	A	C	0	1	0	1	1	1	0	0	0	0	0	1	1	0	1	1	1	1	1	1	1	0	1	0	1	0	0	0	0	1	1	1	1	0	1	1	0	0	1	0	0	0	1	0	1	0
chromosome_1	4113869	A	G	0	1	0	1	1	1	0	0	0	0	0	1	1	0	1	1	1	1	1	1	1	0	1	0	1	0	0	0	0	1	1	1	1	0	1	1	0	0	1	0	0	0	1	0	1	0
chromosome_1	4115061	A	G	0	1	0	1	1	1	0	0	0	0	0	1	1	0	1	1	1	1	1	1	1	0	1	0	1	0	0	0	0	1	1	1	1	0	1	1	0	0	1	0	0	0	1	0	1	0
chromosome_1	4121749	TA	T	0	1	0	1	1	1	0	0	0	0	0	1	1		1	1	1	1	1	1	1	0	1	0	1	0	0	0	0	1	1	1	1	0	1	1	0	0	1	0	0	0	1	0	1	0
chromosome_1	4135582	T	C	0	1	0	1	1	1	0	0	0	0	0	1	1	1	1	1	1	1	1	1	1	0	1	0	1	0	0	0	0	1	1	1	1	0	1	1	0	0	1	0	0	0	1	0	1	0
chromosome_1	4138919	CCGCAAT	C	0	1	0	1	1	1	0	0	0	0	0	1	1	1	1	1		1	1	1	1	0	1	0	1	0	0	0	0	1	1	1	1	0	1	1	0	0	1	0	0	0	1	0	1
chromosome_1	4138925	TC	T	0	1	0	1	1	1	0	0	0	0	0	1	1	1	1	1		1	1	1	1	0	1	0	1	0	0	0	0	1	1	1	1	0	1	1	0	0	1	0	0	0	1	0	1	0
chromosome_1	4138941	GCTTGCA	G	0	1	0	1	1	1	0	0	0	0	0	1	1	1	1	1		1	1	1	1	0	1	0	1	0	0	0	0	1	1	1	1	0	1	1	0	0	1	0	0	0	1	0	1	0
chromosome_1	4140413	T	A	0	1	0	1	1	1	0	0	0	0	0	1	1	1	1	1		1	1	1	1	0	1	0	1	0	0	0	0	1	1	1	1	0	1	1	0	0	1	0	0	0	1	0	1	0
chromosome_1	4141458	T	C	0	1	0	1	1	1	1	0	0	0	0	1	1	1	1	1	0	1	1	1	1	0	1	0	1	0	0	0	0	1	1	1	1	0	1	1	0	0	1	0	0	0	1	0	1	0
chromosome_1	4141555	T	A	0	1	0	1	1	1	1	0	0	0	0	1	1	1	1	1	0	1	1	1	1	0	1	0	1	0	0	0	0	1	1	1	1	0	1	1	0	0	1	0	0	0	1		1	0
chromosome_1	4142796	A	C	0	1	0	1	1	1	1	0	0	0	0	1	1	1	1	1	0	1	1	1	1	0	1	0	1	0	0	0	0	1	1	1	1	0	1	1	0	0	1	0	0	0	1		1	0
chromosome_1	4143611	A	T	0	1	0	1	1	1	1	0	0	0	0	1	1	1	1	1	0	1	1	1	1	0	1	0	1	0	0	0	0	1	1	1	1	0	1	1	0	0	1	0	0	0	1		1	0
chromosome_1	4154587	G	T	0	1	0	1	1	1	1	0	0	0	0	1	1	1	1	1	0	1	1	1	1	0	1	0	1	0	0	0	0	1	1	1	1	0	1	1	0	0	1	0	0	0	1	1	1	0
chromosome_1	4154835	T	C	0	1	0	1	1	1	1	0	0	0	0	1	1	1	1	1	0	1	1	1	1	0	1	0	1	0	0	0	0	1	1	1	1	0	1	1	0	0	1	0	0	0	1	1	1	0
chromosome_1	4159558	A	T	0	1	0	1	1	1	1	0	0	0	0	1	1	1	1	1	0	1	1	1	1	0	1	0	1	0	0	0	0	1	1	1	1	0	1	1	0	0	1	0	0	0	1	1	1	0
chromosome_1	4161340	A	G	0	1	0	1	1	1	1	0	0	0	0	1	1	1	1	1	0	1	1	1	1	0	1	0	1	0	0	0	0	1	1	1	1	0	1	1	0	0	1	0	0	0	1	1	1	0
chromosome_1	4163710	C	T	0	1	0	1	1	1	1	0	0	0	0	1	1	1	1	1	0	1	1	1	1	0	1	0	1	0	0	0	0	1	1	1	1	0	1	1	0	0	1	0	0	0	1	1	1	0
chromosome_1	4168015	G	A	0	1	0	1	1	1	1	0	0	0	0	1	1	1	1	1	0	1	1	1	1	0	1	0	1	0	0	0	0	1	1	1	1	0	1	1	0	0	1	0	0	0	1	1	1	0
chromosome_1	4172856	T	C	0	1	0	1	1	1	1	0	0	0	0	1	1	1	1	1	0	1	1	1	1	0	1	0	1	0	0	0	0	1	1	1	1	0	1	1	0	0	1	0	0	0	1	1	1	0
chromosome_1	4174324	G	C	0	1	0	1	1	1	1	0	0	0	0	1	1	1	1	1	0	1	1	1	1	0	1	0	1	0	0	0	0	1	1	1	1	0	1	1	0	0	1	0	0	0	1	1	1	0
chromosome_1	4174909	C	A	0	1	0	1	1	1	1	0	0	0	0	1	1	1	1	1	0	1	1	1	1	0	1	0	1	0	0	0	0	1	1	1	1	0	1	1	0	0	1	0	0	0	1	1	1	0
chromosome_1	4177950	TA	T	0	1	0	1	1	1	1	0	0	0	0	1	1	1	1	1	0	1	1	1	1	0	1	0	1	0	0	0	0	1	1	1	1	0	1	1	0	0	1	0	0	0	1	1	1	0
chromosome_1	4178023	A	G	0	1	0	1	1	1	1	0	0	0	0	1	1	1	1	1	0	1	1	1	1	0	1	0	1	0	0	0	0	1	1	1	1	0	1	1	0	0	1	0	0	0	1	1	1	0
chromosome_1	4183961	T	TA	0	1	0	1	1	1	1	0	0	0	0	1	1	1	1	1		1	1	1	1	0	1	0	1	0	0		0	1	1	1	1	0	1	1	0	0	1	0	0	0	1	1	1	0
chromosome_1	4183963	A	AT	0	1	0	1	1	1	1	0	0	0	0	1	1	1	1	1		1	1	1	1	0	1	0	1	0	0		0	1	1	1	1	0	1	1	0	0	1	0	0	0	1	1	1	0
chromosome_1	4184321	TA	T	0	1	0	1	1	1	1	0	0	0	0	1	1	1	1	1		1	1	1	1	0	1	0	1	0	0		0	1	1	1	1	0	1	1	0	0	1	0	0	0	1	1	1	0
chromosome_1	4184603	T	G	0	1	0	1	1	1	1	0	0	0	0	1	1	1	1	1		1	1	1	1	0	1	0	1	0	0		0	1	1	1	1	0	1	1	0	0	1	0	0	0	1	1	1	0
chromosome_1	4185931	G	A	0	1	0	1	1	1	1	0	0	0	0	1	1	1	1	1	1	1	1	1	1	0	1	0	1	0	0	1	0	1	1	1	1	0	1	1	0	0	1	0	0	0	1	1	1	0
chromosome_1	4186157	C	T	0	1	0	1	1	1	1	0	0	0	0	1	1	1	1	1	1	1	1	1	1	0	1	0	1	0	0	1	0	1	1	1	1	0	1	1	0	0	1	0	0	0	1	1	1	0
chromosome_1	4187333	T	A	0	1	0	1	1	1	1	0	0	0	0	1	1	1	1	1	1	1	1	1	1	0	1	0	1	0	0	1	0	1	1	1	1	0	1	1	0	0	1	0	0	0	1	1	1	0
chromosome_1	4187435	C	T	0	1	0	1	1	1	1	0	0	0	0	1	1	1	1	1	1	1	1	1	1	0	1	0	1	0	0	1	0	1	1	1	1	0	1	1	0	0	1	0	0	0	1	1	1	0
chromosome_1	4188251	A	G	0	1	0	1	1	1	1	0	0	0	0	1	1	1	1	1	1	1	1	1	1	0	1	0	1	0	0	1	0	1	1	1	1	0	1	1	0	0	1	0	0	0	1	1	1	0
chromosome_1	4194793	C	A	0	1	0	1	1	1	1	0	0	0	0	1	1	1	1	1	1	1	1	1	1	0	1	0	1	0	0	1	0	1	1	1	1	0	1	1	0	0	1	0	0	0	1	1	1	0
chromosome_1	4199795	A	C	0	1	0	1	1	1	1	0	0	0	0	1	1	1	1	1	1	1	1	1	1	0	1	0	1	0	0	1	0	1	1	1	1	0	1	1	0	0	1	0	0	0	1	1	1	0
chromosome_1	4201103	A	G	0	1	0	1	1	1	1	0	0	0	0	1	1	1	1	1	1	1	1	1	1	0	1	0	1	0	0	1	0	1	1	1	1	0	1	1	0	0	1	0	0	0	1	1	1	0
chromosome_1	4203244	G	A	0	1	0	1	1	1	1	0	0	0	0	1	1	1	1	1	1	1	1	1	1	0	1	0	1	0	0	1	0	1	1	1	1	0	1	1	0	0	1	0	0	0	1	1	1	0
chromosome_1	4206091	A	G	0	1	0	1	1	1	1	0	0	0	0	1	1	1	1	1	1	1	1	1	1	0	1	0	1	0	0	1	0	1	1	1	1	0	1	1	0	0	1	0	0	0	1	1	1	0
chromosome_1	4207112	C	G	0	1	0	1	1	1	1	0	0	0	0	1	1	1	1	1	1	1	1	1	1	0	1	0	1	0	0	1	0	1	1	1	1	0	1	1	0	0	1	0	0	0	1	1	1	0
chromosome_1	4210365	C	A	0	1	0	1	1	1	1	0	0	0	0	1	1	1	1	1	1	1	1	1	1	0	1	0	1	0	0	1	0	1	1	1	1	0	1	1	0	0	1	0	0	0	1	1	1	0
chromosome_1	4212448	T	A	0	1	0	1	1	1	1	0	0	0	0	1	1	1	1	1	1	1	1	1	1	0	1	0	1	0	0	1	0	1	1	1	1	0	1	1	0	0	1	0	0	0	1	1	1	0
chromosome_1	4212449	T	A	0	1	0	1	1	1	1	0	0	0	0	1	1	1	1	1	1	1	1	1	1	0	1	0	1	0	0	1	0	1	1	1	1	0	1	1	0	0	1	0	0	0	1	1	1	0
chromosome_1	4213868	T	C	0	1	0	1	1	1	1	0	0	0	0	1	1	1	1	1	1	1	1	1	1	0	1	0	1	0	0	1	0	1	1	1	1	0	1	1	0	0	1	0	0	0	1	1	1	0
chromosome_1	4214509	C	T	0	1	0	1	1	1	1	0	0	0	0	1	1	1	1	1	1	1	1	1	1	0	1	0	1	0	0	1	0	1	1	1	1	0	1	1	0	0	1	0	0	0	1	1	1	0
chromosome_1	4219394	C	T	0	1	0	1	1	1	1	0	0	0	0	1	1	1	1	1	1	1	1	1	1	0	1	0	1	0	0	1	0	1	1	1	1	0	1	1	0	0	1	0	0	0	1	1	1	0
chromosome_1	4219981	T	C	0	1	0	1	1	1	1	0	0	0	0	1	1	1	1	1	1	1	1	1	1	0	1	0	1	0	0	1	0	1	1	1	1	0	1	1	0	0	1	0	0	0	1	1	1	0
chromosome_1	4220942	G	C	0	1	0	1	1	1	1	0	0	0	0	1	1	1	1	1	1	1	1	1	1	0	1	0	1	0	0	1	0	1	1	1	1	0	1	1	0	0	1	0	0	0	1	1	1	0
chromosome_1	4222549	G	A	0	1	0	1	1	1	1	0	0	0	0	1	1	1	1	1	1	1	1	1	1	0	1	0	1	0	0	1	0	1	1	1	1	0	1	1	0	0	1	0	0	0	1	1	1	0
chromosome_1	4223330	T	G	0	1	0	1	1	1	1	0	0	0	0	1	1	1	1	1	1	1	1	1	1	0	1	0	1	0	0	1	0	1	1	1	1	0	1	1	0	0	1	0	0	0	1	1	1	0
chromosome_1	4223588	G	C	0	1	0	1	1	1	1	0	0	0	0	1	1	1	1	1	1	1	1	1	1	0	1	0	1	0	0	1	0	1	1	1	1	0	1	1	0	0	1	0	0	0	1	1	1	0
chromosome_1	4230497	T	A	0	1	0	1	1	1	1	0	0	0	0	1	1	1	1	1	1	1	1	1	1	0	1	0	1	0	0	1	0	1	1	1	1	0	1	1	0	0	1	0	0	0	1	1	1	0
chromosome_1	4235585	CT	C	0	1	0	1	1	1	1	0	0	0	0	1	1	1	1	1	1	1	1	1	1	0	1	0	1	0	0	1	0	1	1	1	1	0	1	1	0	0	1	0	0	0	1	1	1	0
chromosome_1	4239031	T	A	0	1	0	1	1	1	1	0	0	0	0	1	1	1	1	1	1	1	1	1	1	0	1	0	1	0	0	1	0	1	1	1	1	0	1	1	0	0	1	0	0	0	1	1	1	0
chromosome_1	4239381	CT	C	0	1	0	1	1	1	1	0	0	0	0	1	1	1	1	1	1	1	1	1	1	0	1	0	1	0	0	1	0	1	1	1	1	0	1	1	0	0	1	0	0	0	1	1	1	0
chromosome_1	4239722	A	AT	0	1	0	1	1	1	1	0	0	0	0	1	1	1	1	1	1	1	1	1	1	0	1	0	1	0	0	1	0	1	1	1	1	0	1	1	0	0	1	0	0	0	1	1	1	0
chromosome_1	4243847	G	GA	0	1	0	1	1	1	1	0	0	0	0	1	1	1	1	1	1	1	1	1	1	0	1	0	1	0	0	1	0	1	1	1	1	0	1	1	0	0	1	0	0	0	1	1	1	0
chromosome_1	4246454	G	A	0	1	0	1	1	1	1	0	0	0	0	1	1	1	1	1	1	1	1	1	1	0	1	0	1	0	0	1	0	1	1	1	1	0	1	1	0	0	1	0	0	0	1	1	1	0
chromosome_1	4248268	G	T	0	1	0	1	1	1	1	0	0	0	0	1	1	1	1	1	1	1	1	1	1	0	1	0	1	0	0	1	0	1	1	1	1	0	1	1	0	0	1	0	0	0	1	1	1	0
chromosome_1	4248320	C	T	0	1	0	1	1	1	1	0	0	0	0	1	1	1	1	1	1	1	1	1	1	0	1	0	1	0	0	1	0	1	1	1	1	0	1	1	0	0	1	0	0	0	1	1	1	0
chromosome_1	4251023	G	A	0	1	0	1	1	1	1	0	0	0	0	1	1	1	1	1	1	1	1	1	1	0	1	0	1	0	0	1	0	1	1	1	1	0	1	1	0	0	1	0	0	0	1	1	1	0
chromosome_1	4251886	T	TA	0	1	0	1	1	1	1	0	0	0	0	1	1	1	1	1	1	1	1	1	1	0	1	0	1	0	0	1	0	1	1	1	1	0	1	1	0	0	1	0	0	0	1	1	1	0
chromosome_1	4252542	A	G	0	1	0	1	1	1	1	0	0	0	0	1	1	1	1	1	1	1	1	1	1	0	1	0	1	0	0	1	0	1	1	1	1	0	1	1	0	0	1	0	0	0	1	1	1	0
chromosome_1	4254874	T	C	0	1	0	1	1	1	1	0	0	0	0	1	1	1	1	1	1	1	1	1	1	0	1	0	1	0	0	1	0	1	1	1	1	0	1	1	0	0	1	0	0	0	1	1	1	0
chromosome_1	4254946	G	A	0	1	0	1	1	1	1	0	0	0	0	1	1	1	1	1	1	1	1	1	1	0	1	0	1	0	0	1	0	1	1	1	1	0	1	1	0	0	1	0	0	0	1	1	1	0
chromosome_1	4255068	T	A	0	1	0	1	1	1	1	0	0	0	0	1	1	1	1	1	1	1	1	1	1	0	1	0	1	0	0	1	0	1	1	1	1	0	1	1	0	0	1	0	0	0	1	1	1	0
chromosome_1	4255500	C	T	0	1	0	1	1	1	1	0	0	0	0	1	1	1	1	1	1	1	1	1	1	0	1	0	1	0	0	1	0	1	1	1	1	0	1	1	0	0	1	0	0	0	1	1	1	0
chromosome_1	4259649	AT	A	0	1	0	1	1	1	1	0	0	0	0	1	1	1	1	1	1	1	1	1	1	0	1	0	1	0	0	1	0	1	1	1	1	0	1	1	0	0	1	0	0	0	1	1	1	0
chromosome_1	4262619	T	A	0	1	0	1	1	1	1	0	0	0	0	1	1	1	1	1	1	1	1	1	1	0	1	0	1	0	0	1	0	1	1	1	1	0	1	1	0	0	1	0	0	0	1	1	1	0
chromosome_1	4268319	T	A	0	1	0	1	1	1	1	0	0	0	0	1	1	1	1	1	1	1	1	1	1	0	1	0	1	0	0	1	0	1	1	1	1	0	1	1	0	0	1	0	0	0	1	1	1	0
chromosome_1	4274675	T	A	0	1	0	1	1	1	1	0	0	0	0	1	1	1	1	1	1	1	1	1	1	0	1	0	1	0	0	1	0	1	1	1	1	0	1	1		0	1		0	0	1	1	1	0
chromosome_1	4274684	A	T	0	1	0	1	1	1	1	0	0	0	0	1	1	1	1	1	1	1	1	1	1	0	1	0	1	0	0	1	0	1	1	1	1	0	1	1		0	1		0	0	1	1	1	0
chromosome_1	4278251	GA	G	0	1	0	1	1	1	1	0	0	0	0	1	1	1	1	1	1	1	1	1	1	0	1	0	1	0	0	1	0	1	1	1	1	0	1	1		0	1		0	0	1	1	1	0
chromosome_1	4278660	C	T	0	1	0	1	1	1	1	0	0	0	0	1	1	1	1	1	1	1	1	1	1	0	1	0	1	0	0	1	0	1	1	1	1	0	1	1		0	1		0	0	1	1	1	0
chromosome_1	4281981	C	T	0	1	0	1	1	1	1	0	0	0	0	1	1	1	1	1	1	1	1	1	1	0	1	0	1	0	0	1	0	1	1	1	1	0	1	1		0	1		0	0	1	1	1	0
chromosome_1	4288609	G	A	0	1	0	1	1	1	1	0	0	0	0	1	1	1	1	1	1	1	1	1	1	0	1	0	1	0	0	1	0	1	1	1	1	0	1	1	1	0	1		0	0	1	1	1	0
chromosome_1	4290671	C	A	0	1	0	1	1	1	1	0	0	0	0	1	1	1	1	1	1	1	1	1	1	0	1	0	1	0	0	1	0	1	1	1	1	0	1	1	1	0	1	1	0	0	1	1	1	0
chromosome_1	4291215	T	A	0	1	0	1	1	1	1	0	0	0	0	1	1	1	1	1	1	1	1	1	1	0	1	0	1	0	0	1	0	1	1	1	1	0	1	1	1	0	1	1	0	0	1	1	1	0
chromosome_1	4293108	T	C	0	1	0	1	1	1	1	0	0	0	0	1	1	1	1	1	1	1	1	1	1	0	1	0	1	0	0	1	0	1	1	1	1	0	1	1	1	0	1	1	0	0	1	1	1	0
chromosome_1	4295415	G	A	0	1	0	1	1	1	1	0	0	0	0	1	1	1	1	1	1	1	1	1	1	0	1	0	1	0	0	1	0	1	1	1	1	0	1	1	1	0	1	1	0	0	1	1	1	0
chromosome_1	4295935	C	T	0	1	0	1	1	1	1	0	0	0	0	1	1	1	1	1	1	1	1	1	1	0	1	0	1	0	0	1	0	1	1	1	1	0	1	1	1	0	1	1	0	0	1	1	1	0
chromosome_1	4296681	G	A	0	1	0	1	1	1	1	0	0	0	0	1	1	1	1	1	1	1	1	1	1	0	1	0	1	0	0	1	0	1	1	1	1	0	1	1	1	0	1	1	0	0	1	1	1	0
chromosome_1	4298901	A	C	0	1	0	1	1	1	1	0	0	0	0	1	1	1	1	1	1	1	1	1	1	0	1	0	1	0	0	1	0	1	1	1	1	0	1	1	1	0	1	1	0	0	1	1	1	0
chromosome_1	4299046	C	T	0	1	0	1	1	1	1	0	0	0	0	1	1	1	1	1	1	1	1	1	1	0	1	0	1	0	0	1	0	1	1	1	1	0	1	1	1	0	1	1	0	0	1	1	1	0
chromosome_1	4299264	GA	G	0	1	0	1	1	1	1	0	0	0	0	1	1	1	1	1	1	1	1	1	1	0	1	0	1	0	0	1	0	1	1	1	1	0	1	1	1	0	1	1	0	0	1	1	1	0
chromosome_1	4303877	T	C	0	1	0	1	1	1	1	0	0	0	0	1	1	1	1	1	1	1	1	1	1	0	1	0	1	0	0	1	0	1	1	1	1	0	1	1	1	0	1	1	0	0	1	1	1	0
chromosome_1	4304205	A	G	0	1	0	1	1	1	1	0	0	0	0	1	1	1	1	1	1	1	1	1	1	0	1	0	1	0	0	1	0	1	1	1	1	0	1	1	1	0	1	1	0	0	1	1	1	0
chromosome_1	4304635	T	C	0	1	0	1	1	1	1	0	0	0	0	1	1	1	1	1	1	1	1	1	1	0	1	0	1	0	0	1	0	1	1	1	1	0	1	1	1	0	1	1	0	0	1	1	1	0
chromosome_1	4306460	C	T	0	1	0	1	1	1	1	0	0	0	0	1	1	1	1	1	1	1	1	1	1	0	1	0	1	0	0	1	0	1	1	1	1	0	1	1	1	0	1	1	0	0	1	1	1	0
chromosome_1	4307129	G	C	0	1	0	1	1	1	1	0	0	0	0	1	1	1	1	1	1	1	1	1	1	0	1	0	1	0	0	1	0	1	1	1	1	0	1	1	1	0	1	1	0	0	1	1	1	0
chromosome_1	4308834	T	C	0	1	0	1	1	1	1	0	0	0	0	1	1	1	1	1	1	1	1	1	1	0	1	0	1	0	0	1	0	1	1	1	1	0	1	1	1	0	1	1	0	0	1	1	1	0
chromosome_1	4314762	C	T	0	1	0	1	1	1	1	0	0	0	0	1	1	1	1	1	1	1	1	1	1	0	1	0	1	0	0	1	0	1	1	1	1	0	1	1	1	0	1	1	0	0	1	1	1	0
chromosome_1	4318780	G	T	0	1	0	1	1	1	1	0	0	0	0	1	1	1	1	1	1	1	1	1	1	0	1	0	1	0	0	1	0	1	1	1	1	0	1	1	1	0	1	1	0	0	1	1	1	0
chromosome_1	4323910	A	G	0	1	0	1	1	1	1	0	0	0	0	1	1	1	1	1	1	1	1	1	1	0	1	0	1	0	0	1	0	1	1	1	1	0	1	1	1	0	1	1	0	0	1	1	1	0
chromosome_1	4325746	G	GT	0	1	0	1	1	1	1	0	0	0	0	1	1	1	1	1	1	1	1	1	1	0	1	0	1	0	0	1	0	1	1	1	1	0		1	1	0	1	1	0	0	1	1	1	0
chromosome_1	4330012	A	G	0	1	0	1	1	1	1	0	0	0	0	1	1	1	1	1	1	1	1	1	1	0	1	0	1	0	0	1	0	1	1	1	1	0	0	1	1	0	1	1	0	0	1	1	1	0
chromosome_1	4331957	A	G	0	1	0	1	1	1	1	0	0	0	0	1	1	1	1	1	1	1	1	1	1	0	1	0	1	0	0	1	0	1	1	1	1	0	0	1	1	0	1	1	0	0	1	1	1	0
chromosome_1	4333105	A	G	0	1	0	1	1	1	1	0	0	0	0	1	1	1	1	1	1	1	1	1	1	0	1	0	1	0	0	1	0	1	1	1	1	0	0	1	1	0	1	1	0	0	1	1	1	0
chromosome_1	4334977	A	G	0	1	0	1	1	1	1	0	0	0	0	1	1	1	1	1	1	1	1	1	1	0	1	0	1	0	0	1	0	1	1	1	1	0	0	1	1	0	1	1	0	0	1	1	1	0
chromosome_1	4337053	A	AC	0	1	0	1	1	1	1	0	0	0	0	1	1	1	1	1	1	1	1	1	1	0	1	0	1	0	0	1	0	1	1	1	1	0	0	1	1	0	1	1	0	0	1	1	1	0
chromosome_1	4341360	A	C	0	1	0	1	1	1	1	0	0	0	0	1	1	1	1	1	1	1	1	1	1	0	1	0	1	0	0	1	0	1	1	1	1	0	0	1	1	0	1	1	0	0	1	1	1	0
chromosome_1	4342712	G	A	0	1	0	1	1	1	1	0	0	0	0	1	1	1	1	1	1	1	1	1	1	0	1	0	1	0	0	1	0	1	1	1	1	0	0	1	1	0	1	1	0	0	1	1	1	0
chromosome_1	4346172	G	GT	0	1	0	1	1	1	1	0	0	0	0	1	1	1	1	1	1	1	1	1	1	0	1	0	1	0	0	1	0	1	1	1	1	0	0	1	1	0	1	1	0	0	1	1	1	0
chromosome_1	4351472	T	C	0	1	0	1	1	1	1	0	0	0	0	1	1	1	1	1	1	1	1	1	1	0	1	0	1	0	0	1	0	1	1	1	1	0	0	1	1	0	1	1	0	0	1	1	1	0
chromosome_1	4352197	C	T	0	1	0	1	1	1	1	0	0	0	0	1	1	1	1	1	1	1	1	1	1	0	1	0	1	0	0	1	0	1	1	1	1	0	0	1	1	0	1	1	0	0	1	1	1	0
chromosome_1	4354161	C	T	0	1	0	1	1	1	1	0	0	0	0	1	1	1	1	1	1	1	1	1	1	0	1	0	1	0	0	1	0	1	1	1	1	0	0	1	1	0	1	1	0	0	1	1	1	0
chromosome_1	4359787	T	C	0	1	0	1	1	1	1	0	0	0	0	1	1	1	1	1	1	1	1	1	1	0	1	0	1	0	0	1	0	1	1	1	1	0	0	1	1	0	1	1	0	0	1	1	1	0
chromosome_1	4364759	C	CT	0	1	0	1	1	1	1	0	0	0	0	1	1	1	1	1	1	1	1	1	1	0	1	0	1	0	0	1	0	1	1	1	1	0		1	1	0	1	1	0	0	1	1	1	0
chromosome_1	4366536	A	G	0	1	0	1	1	1	1	0	0	0	0	1	1	1	1	1	1	1	1	1	1	0	1	0	1	0	0	1	0	1	1	1	1	0	1	1	1	0	1	1	0	0	1	1	1	0
chromosome_1	4368355	T	G	0	1	0	1	1	1	1	0	0	0	0	1	1	1	1	1	1	1	1	1	1	0	1	0	1	0	0	1	0	1	1	1	1	0	1	1	1	0	1	1	0	0	1	1	1	0
chromosome_1	4370980	A	T	0	1	0	1	1	1	1	0	0	0	0	1	1	1	1	1	1	1	1	1	1	0	1	0	1	0	0	1	0	1	1	1	1	0	1	1	1	0	1	1	0	0	1	1	1	0
chromosome_1	4375191	GT	G	0	1	0	1	1	1	1	0	0	0	0	1	1	1	1	1	1	1	1	1	1	0	1	0	1	0	0	1	0	1	1	1	1	0	1	1	1	0	1	1	0	0	1	1	1	0
chromosome_1	4386268	GAAAAAAAAA	G	0	1	0	1	1	1	1	0	0	0	0	1	1	1	1	1	1	1	1	1	1	0	1	0	1	0	0	1	0	1	1	1	1	0	1	1	1	0	1	1	0	0	1	1	1	0
chromosome_1	4394766	C	CA	0	1	0	1	1	1	1	0	0	0	0	1	1	1	1	1	1	1	1	1	1	0	1	0	1	0	0	1	0	1	1	1	1	0	1	1	1	0	1	1	0	0	1	1	1	0
chromosome_1	4396205	T	A	0	1	0	1	1	1	1	0	0	0	0	1	1	1	1	1	1	1	1	1	1	0	1	0	1	0	0	1	0	1	1	1	1	0	1	1	1	0	1	1	0	0	1	1	1	0
chromosome_1	4397063	G	T	0	1	0	1	1	1	1	0	0	0	0	1	1	1	1	1	1	1	1	1	1	0	1	0	1	0	0	1	0	1	1	1	1	0	1	1	1	0	1	1	0	0	1	1	1	0
chromosome_1	4399883	C	T	0	1	0	1	1	1	1	0	0	0	0	1	1	1	1	1	1	1	1	1	1	0	1	0	1	0	0	1	0	1	1	1	1	0	1	1	1	0	1	1	0	0	1	1	1	0
chromosome_1	4406782	G	T	0	1	0	1	1	1	1	0	0	0	0	1	1	1	1	1	1	1	1	1	1	0	1	0	1	0	0	1	0	1	1	1	1	0	1	1	1	0	1	1	0	0	1	1	1	0
chromosome_1	4422906	T	A	0	1	0	1	1	1	1	0	0	0	0	1	1	1	1	1	1	1	1	1	1	0	1	0	1	0	0	1	0	1	1	1	1	0	1	1	1	0	1	1	0	0	1	1	1	0
chromosome_1	4424814	C	G	0	1	0	1	1	1	1	0	0	0	0	1	1	1	1	1	1	1	1	1	1	0	1	0	1	0	0	1	0	1	1	1	1	0	1	1	1	0	1	1	0	0	1	1	1	0
chromosome_1	4429233	T	C	0	1	0	1	1	1	1	0	0	0	0	1	1	1	1	1	1	1	1	1	1	0	1	0	1	0	0	1	0	1	1	1	1	0	1	1	1	0	1	1	0	0	1	1	1	0
chromosome_1	4432023	CA	C	0	1	0	1	1	1	1	0	0	0	0	1	1	1	1	1	1	1	1	1	1	0	1	0	1	0	0	1	0	1	1	1	1	0	1	1	1	0	1	1	0	0	1	1	1	0
chromosome_1	4440188	G	A	0	1	0	1	1	1	1	0	0	0	0	1	1	1	1	1	1	1	1	1	1	0	1	0	1	0	0	1	0	1	1	1	1	0	1	1	1	0	1	1	0	0	1	1	1	0
chromosome_1	4445058	G	A	0	1	0	1	1	1	1	0	0	0	0	1	1	1	1	1	1	1	1	1	1	0	1	0	1	0	0	1	0	1	1	1	1	0	1	1	1	0	1	1	0	0	1	1	1	0
chromosome_1	4445769	C	T	0	1	0	1	1	1	1	0	0	0	0	1	1	1	1	1	1	1	1	1	1	0	1	0	1	0	0	1	0	1	1	1	1	0	1	1	1	0	1	1	0	0	1	1	1	0
chromosome_1	4448551	GA	G	0	1	0	1	1	1	1	0	0	0	0	1	1	1	1	1	1	1	1	1	1	0	1	0	1	0	0	1	0	1	1	1	1	0	1	1	1	0	1	1	0	0	1	1	1	0
chromosome_1	4448727	G	A	0	1	0	1	1	1	1	0	0	0	0	1	1	1	1	1	1	1	1	1	1	0	1	0	1	0	0	1	0	1	1	1	1	0	1	1	1	0	1	1	0	0	1	1	1	0
chromosome_1	4450043	AGAAACAATGAACTTAACGTTAATTCATATGATCATCATTTTAGGCTTTGTCATTGTTGTTCGAGTT	A	0	1	0	1	1	1	1	0	0	0	0	1	1	1	1	1	1	1	1	1	1	0	1	0	1	0	0	1	0	1	1	1	1	0	1	1	1	0	1	1	0	0	1	1	1	0
chromosome_1	4450052	G	A	0	1	0	1	1	1	1	0	0	0	0	1	1	1	1	1	1	1	1	1	1	0	1	0	1	0	0	1	0	1	1	1	1	0	1	1	1	0	1	1	0	0	1	1	1	0
chromosome_1	4451508	A	G	0	1	0	1	1	1	1	0	0	0	0	1	1	1	1	1	1	1	1	1	1	0	1	0	1	0	0	1	0	1	1	1	1	0	1	1	1	0	1	1	0	0	1	1	1	0
chromosome_1	4451687	C	T	0	1	0	1	1	1	1	0	0	0	0	1	1	1	1	1	1	1	1	1	1	0	1	0	1	0	0	1	0	1	1	1	1	0	1	1	1	0	1	1	0	0	1	1	1	0
chromosome_1	4453280	T	C	0	1	0	1	1	1	1	0	0	0	0	1	1	1	1	1	1	1	1	1	1	0	1	0	1	0	0	1	0	1	1	1	1	0	1	1	1	0	1	1	0	0	1	1	1	0
chromosome_1	4457058	T	C	0	1	0	1	1	1	1	0	0	0	0	1	1	1	1	1	1	1	1	1	1	0	1	0	1	0	0	1	0	1	1	1	1	0	1	1	1	0	1	1	0	0	1	1	1	0
chromosome_1	4457171	A	C	0	1	0	1	1	1	1	0	0	0	0	1	1	1	1	1	1	1	1	1	1	0	1	0	1	0	0	1	0	1	1	1	1	0	1	1	1	0	1	1	0	0	1	1	1	0
chromosome_1	4457199	C	CT	0	1	0	1	1	1	1	0	0	0	0	1	1	1	1	1	1	1	1	1	1	0	1	0	1	0	0	1	0	1	1	1	1	0	1	1	1	0	1	1	0	0	1	1	1	0
chromosome_1	4457944	A	G	0	1	0	1	1	1	1	0	0	0	0	1	1	1	1	1	1	1	1	1	1	0	1	0	1	0	0	1	0	1	1	1	1	0	1	1	1	0	1	1	0	0	1	1	1	0
chromosome_1	4458081	A	G	0	1	0	1	1	1	1	0	0	0	0	1	1	1	1	1	1	1	1	1	1	0	1	0	1	0	0	1	0	1	1	1	1	0	1	1	1	0	1	1	0	0	1	1	1	0
chromosome_1	4458392	AT	A	0	1	0	1	1	1	1	0	0	0	0	1	1	1	1	1	1	1	1	1	1	0	1	0	1	0	0	1	0	1	1	1	1	0	1	1	1	0	1	1	0	0	1	1	1	0
chromosome_1	4459613	C	T	0	1	0	1	1	1	1	0	0	0	0	1	1	1	1	1	1	1	1	1	1	0	1	0	1	0	0	1	0	1	1	1	1	0	1	1	1	0	1	1	0	0	1	1	1	0
chromosome_1	4461561	T	A	0	1	0	1	1	1	1	0	0	0	0	1	1	1	1	1	1	1	1	1	1	0	1	0	1	0	0	1	0	1	1	1	1	0	1	1	1	0	1	1	0	0	1	1	1	0
chromosome_1	4461671	A	T	0	1	0	1	1	1	1	0	0	0	0	1	1	1	1	1	1	1	1	1	1	0	1	0	1	0	0	1	0	1	1	1	1	0	1	1	1	0	1	1	0	0	1	1	1	0
chromosome_1	4463093	G	C	0	1	0	1	1	1	1	0	0	0	0	1	1	1	1	1	1	1	1	1	1	0	1	0	1	0	0	1	0	1	1	1	1	0	1	1	1	0	1	1	0	0	1	1	1	0
chromosome_1	4467160	A	G	0	1	0	1	1	1	1	0	0	0	0	1	1	1	1	1	1	1	1		1	0	1	0	1	0	0	1	0	1	1	1	1	0	1	1	1	0	1	1	0	0	1	1	1	0
chromosome_1	4471094	G	C	0	1	0	1	1	1	1	0	0	0	0	1	1	1	1	1	1	1	1	0	1	0	1	0	1	0	0	1	0	1	1	1	1	0	1	1	1	0	1	1	0	0	1	1	1	0
chromosome_1	4473108	C	T	0	1	0	1	1	1	1	0	0	0	0	1	1	1	1	1	1	1	1	0	1	0	1	0	1	0	0	1	0	1	1	1	1	0	1	1	1	0	1	1	0	0	1	1	1	0
chromosome_1	4473996	C	T	0	1	0	1	1	1	1	0	0	0	0	1	1	1	1	1	1	1	1	0	1	0	1	0	1	0	0	1	0	1	1	1	1	0	1	1	1	0	1	1	0	0	1	1	1	0
chromosome_1	4474485	C	T	0	1	0	1	1	1	1	0	0	0	0	1	1	1	1	1	1	1	1	0	1	0	1	0	1	0	0	1	0	1	1	1	1	0	1	1	1	0	1	1	0	0	1	1	1	0
chromosome_1	4474680	T	C	0	1	0	1	1	1	1	0	0	0	0	1	1	1	1	1	1	1	1	0	1	0	1	0	1	0	0	1	0	1	1	1	1	0	1	1	1	0	1	1	0	0	1	1	1	0
chromosome_1	4474681	T	G	0	1	0	1	1	1	1	0	0	0	0	1	1	1	1	1	1	1	1	0	1	0	1	0	1	0	0	1	0	1	1	1	1	0	1	1	1	0	1	1	0	0	1	1	1	0
chromosome_1	4474733	T	TA	0	1	0	1	1	1	1	0	0	0	0	1	1	1	1	1	1	1	1	0	1	0	1	0	1	0	0	1	0	1	1	1	1	0	1	1	1	0	1	1	0	0	1	1	1	0
chromosome_1	4479529	C	T	0	1	0	1	1	1	1	0	0	0	0	1	1	1	1	1	1	1	1	0	1	0	1	0	1	0	0	1	0	1	1	1	1	0	1	1	1	0	1	1	0	0	1	1	1	0
chromosome_1	4483707	C	T	0	1	0	1	1	1	1	0	0	0	0	1	1	1	1	1	1	1	1	0	1	0	1	0	1	0	0	1	0	1	1	1	1	0	1	1	1	0	1	1	0	0	1	1	1	0
chromosome_1	4486224	G	T	0	1	0	1	1	1	1	0	0	0	0	1	1	1	1	1	1	1	1	0	1	0	1	0	1	0	0	1	0	1	1	1	1	0	1	1	1	0	1	1	0	0	1	1	1	0
chromosome_1	4486335	TA	T	0	1	0	1	1	1	1	0	0	0	0	1	1	1	1	1	1	1	1	0	1	0	1	0	1	0	0	1	0	1	1	1	1	0	1	1	1	0	1	1	0	0	1	1	1	0
chromosome_1	4487765	T	C	0	1	0	1	1	1	1	0	0	0	0	1	1	1	1	1	1	1	1	0	1	0	1	0	1	0	0	1	0	1	1	1	1	0	1	1	1	0	1	1	0	0	1	1	1	0
chromosome_1	4488482	G	A	0	1	0	1	1	1	1	0	0	0	0	1	1	1	1	1	1	1	1	0	1	0	1	0	1	0	0	1	0	1	1	1	1	0	1	1	1	0	1	1	0	0	1	1	1	0
chromosome_1	4488931	A	G	0	1	0	1	1	1	1	0	0	0	0	1	1	1	1	1	1	1	1	0	1	0	1	0	1	0	0	1	0	1	1	1	1	0	1	1	1	0	1	1	0	0	1	1	1	0
chromosome_1	4490801	T	C	0	1	0	1	1	1	1	0	0	0	0	1	1	1	1	1	1	1	1	0	1	0	1	0	1	0	0	1	0	1	1	1	1	0	1	1	1	0	1	1	0	0	1	1	1	0
chromosome_1	4492190	A	G	0	1	0	1	1	1	1	0	0	0	0	1	1	1	1	1	1	1	1	0	1	0	1	0	1	0	0	1	0	1	1	1	1	0	1	1	1	0	1	1	0	0	1	1	1	0
chromosome_1	4493797	T	C	0	1	0	1	1	1	1	0	0	0	0	1	1	1	1	1	1	1	1	0	1	0	1	0	1	0	0	1	0	1	1	1	1	0	1	1	1	0	1	1	0	0	1	1	1	0
chromosome_1	4494289	C	T	0	1	0	1	1	1	1	0	0	0	0	1	1	1	1	1	1	1	1	0	1	0	1	0	1	0	0	1	0	1	1	1	1	0	1	1	1	0	1	1	0	0	1	1	1	0
chromosome_1	4495000	A	G	0	1	0	1	1	1	1	0	0	0	0	1	1	1	1	1	1	1	1	0	1	0	1	0	1	0	0	1	0	1	1	1	1	0	1	1	1	0	1	1	0	0	1	1	1	0
chromosome_1	4495602	T	G	0	1	0	1	1	1	1	0	0	0	0	1	1	1	1	1	1	1	1	0	1	0	1	0	1	0	0	1	0	1	1	1	1	0	1	1	1	0	1	1	0	0	1	1	1	0
chromosome_1	4496094	A	C	0	1	0	1	1	1	1	0	0	0	0	1	1	1	1	1	1	1	1	0	1	0	1	0	1	0	0	1	0	1	1	1	1	0	1	1	1	0	1	1	0	0	1	1	1	0
chromosome_1	4496375	A	T	0	1	0	1	1	1	1	0	0	0	0	1	1	1	1	1	1	1	1	0	1	0	1	0	1	0	0	1	0	1	1	1	1	0	1	1	1	0	1	1	0	0	1	1	1	0
chromosome_1	4501211	A	G	0	1	0	1	1	1	1	0	0	0	0	1	1	1	1	1	1	1	1	0	1	0	1	0	1	0	0	1	0	1	1	1	1	0	1	1	1	0	1	1	0	0	1	1	1	0
chromosome_1	4501839	C	T	0	1	0	1	1	1	1	0	0	0	0	1	1	1	1	1	1	1	1	0	1	0	1	0	1	0	0	1	0	1	1	1	1	0	1	1	1	0	1	1	0	0	1	1	1	0
chromosome_1	4502446	G	A	0	1	0	1	1	1	1	0	0	0	0	1	1	1	1	1	1	1	1	0	1	0	1	0	1	0	0	1	0	1	1	1	1	0	1	1	1	0	1	1	0	0	1	1	1	0
chromosome_1	4502447	G	T	0	1	0	1	1	1	1	0	0	0	0	1	1	1	1	1	1	1	1	0	1	0	1	0	1	0	0	1	0	1	1	1	1	0	1	1	1	0	1	1	0	0	1	1	1	0
chromosome_1	4507370	CAA	C	0	1	0	1	1	1	1	0	0	0	0	1	1	1	1	1	1	1	1	0	1	0	1	0	1	0	0	1	0	1	1	1	1	0	1	1	1	0	1	1	0	0	1	1	1	0
chromosome_1	4507440	C	T	0	1	0	1	1	1	1	0	0	0	0	1	1	1	1	1	1	1	1	0	1	0	1	0	1	0	0	1	0	1	1	1	1	0	1	1	1	0	1	1	0	0	1	1	1	0
chromosome_1	4509189	T	A	0	1	0	1	1	1	1	0	0	0	0	1	1	1	1	1	1	1	1	0	1	0	1	0	1	0	0	1	0	1	1	1	1	0	1	1	1	0	1	1	0	0	1	1	1	0
chromosome_1	4510524	C	A	0	1	0	1	1	1	1	0	0	0	0	1	1	1	1	1	1	1	1	0	1	0	1	0	1	0	0	1	0	1	1	1	1	0	1	1	1	0	1	1	0	0	1	1	1	0
chromosome_1	4510905	C	T	0	1	0	1	1	1	1	0	0	0	0	1	1	1	1	1	1	1	1	0	1	0	1	0	1	0	0	1	0	1	1	1	1	0	1	1	1	0	1	1	0	0	1	1	1	0
chromosome_1	4513497	T	A	0	1	0	1	1	1	1	0	0	0	0	1	1	1	1	1	1	1	1	0	1	0	1	0	1	0	0	1	0	1	1	1	1	0	1	1	1	0	1	1	0	0	1	1	1	0
chromosome_1	4513710	A	G	0	1	0	1	1	1	1	0	0	0	0	1	1	1	1	1	1	1	1	0	1	0	1	0	1	0	0	1	0	1	1	1	1	0	1	1	1	0	1	1	0	0	1	1	1	0
chromosome_1	4513733	T	TAA	0	1	0	1	1	1	1	0	0	0	0	1	1	1	1	1	1	1	1	0	1	0	1	0	1	0	0	1	0	1	1	1	1	0	1	1	1	0	1	1	0	0	1	1	1	0
chromosome_1	4514539	A	AT	0	1	0	1	1	1	1	0	0	0	0	1	1	1	1	1	1	1	1	0	1	0	1	0	1	0	0	1	0	1	1	1	1	0	1	1	1	0	1	1	0	0	1	1	1	0
chromosome_1	4515380	G	A	0	1	0	1	1	1	1	0	0	0	0	1	1	1	1	1	1	1	1	0	1	0	1	0	1	0	0	1	0	1	1	1	1	0	1	1	1	0	1	1	0	0	1	1	1	0
chromosome_1	4516287	A	AT	0	1	0	1	1	1	1	0	0	0	0	1	1	1	1	1	1	1	1	0	1	0	1	0	1	0	0	1	0	1	1	1	1	0	1	1	1	0	1	1	0	0	1	1	1	0
chromosome_1	4523983	A	C	0	1	0	1	1	1	1	0	0	0	0	1	1	1	1	1	1	1	1	0	1	0	1	0	1	0	0	1	0	1	1	1	1	0	1	1	1	0	1	1	0	0	1	1	1	0
chromosome_1	4531317	A	G	0	1	0	1	1	1	1	0	0	0	0	1	1	1	1	1	1	1	1	0	1	0	1	0	1	0	0	1	0	1	1	1	1	0	1	1	1	0	1	1	0	0	1	1	1	0
chromosome_1	4532855	G	A	0	1	0	1	1	1	1	0	0	0	0	1	1	1	1	1	1	1	1	0	1	0	1	0	1	0	0	1	0	1	1	1	1	0	1	1	1	0	1	1	0	0	1	1	1	0
chromosome_1	4534144	G	GCTT	0	1	0	1	1	1	1	0	0	0	0	1	1	1	1	1	1	1	1	0	1	0	1	0	1	0	0	1	0	1	1	1	1	0	1	1	1	0	1	1	0	0	1	1	1	0
chromosome_1	4534429	A	G	0	1	0	1	1	1	1	0	0	0	0	1	1	1	1	1	1	1	1	0	1	0	1	0	1	0	0	1	0	1	1	1	1	0	1	1	1	0	1	1	0	0	1	1	1	0
chromosome_1	4537999	G	A	0	1	0	1	1	1	1	0	0	0	0	1	1	1	1	1	1	1	1	0	1	0	1	0	1	0	0	1	0	1	1	1	1	0	1	1	1	0	1	1	0	0	1	1	1	0
chromosome_1	4542856	A	G	0	1	0	1	1	1	1	0	0	0	0	1	1	1	1	1	1	1	1	0	1	0	1	0	1	0	0	1	0	1	1	1	1	0	1	1	1	0	1	1	0	0	1	1	1	0
chromosome_1	4544534	T	C	0	1	0	1	1	1	1	0	0	0	0	1	1	1	1	1	1	1	1	0	1	0	1	0	1	0	0	1	0	1	1	1	1	0	1	1	1	0	1	1	0	0	1	1	1	0
chromosome_1	4549139	T	C	0	1	0	1	1	1	1	0	0	0	0	1	1	1	1	1	1	1	1	0	1	0	1	0	1	0	0	1	0	1	1	1	1	0	1	1	1	0	1	1	0	0	1	1	1	0
chromosome_1	4549585	A	T	0	1	0	1	1	1	1	0	0	0	0	1	1	1	1	1	1	1	1	0	1	0	1	0	1	0	0	1	0	1	1	1	1	0	1	1	1	0	1	1	0	0	1	1	1	0
chromosome_1	4552805	A	G	0	1	0	1	1	1	1	0	0	0	0	1	1	1	1	1	1	1	1	0	1	0	1	0	1	0	0	1	0	1	1	1	1	0	1	1	1	0	1	1	0	0	1	1	1	0
chromosome_1	4552831	A	T	0	1	0	1	1	1	1	0	0	0	0	1	1	1	1	1	1	1	1	0	1	0	1	0	1	0	0	1	0	1	1	1	1	0	1	1	1	0	1	1	0	0	1	1	1	0
chromosome_1	4555643	A	G	0	1	0	1	1	1	1	0	0	0	0	1	1	1	1	1	1	1	1	0	1	0	1	0	1	0	0	1	0	1	1	1	1	0	1	1	1	0	1	1	0	0	1	1	1	0
chromosome_1	4555765	C	T	0	1	0	1	1	1	1	0	0	0	0	1	1	1	1	1	1	1	1	0	1	0	1	0	1	0	0	1	0	1	1	1	1	0	1	1	1	0	1	1	0	0	1	1	1	0
chromosome_1	4560258	T	C	0	1	0	1	1	1	1	0	0	0	0	1	1	1	1	1	1	1	1	0	1	0	1	0	1	0	0	1	0	1	1	1	1	0	1	1	1	0	1	1	0	0	1	1	1	0
chromosome_1	4561329	AT	A	0	1	0	1	1	1	1	0	0	0	0	1	1	1	1	1	1	1	1	0	1	0	1	0	1	0	0	1	0	1	1	1	1	0	1	1	1	0	1	1	0	0	1	1	1	0
chromosome_1	4565672	AT	A	0	1	0	1	1	1	1	0	0	0	0	1	1	1	1	1	1	1	1	0	1	0	1	0	1	0	0	1	0	1	1	1	1	0	1	1	1	0	1	1	0	0	1	1	1	0
chromosome_1	4566838	T	A	0	1	0	1	1	1	1	0	0	0	0	1	1	1	1	1	1	1	1	0	1	0	1	0	1	0	0	1	0	1	1	1	1	0	1	1	1	0	1	1	0	0	1	1	1	0
chromosome_1	4567540	A	G	0	1	0	1	1	1	1	0	0	0	0	1	1	1	1	1	1	1	1	0	1	0	1	0	1	0	0	1	0	1	1	1	1	0	1	1	1	0	1	1	0	0	1	1	1	0
chromosome_1	4571644	G	A	0	1	0	1	1	1	1	0	0	0	0	1	1	1	1	1	1	1	1	0	1	0	1	0	1	0	0	1	0	1	1	1	1	0	1	1	1	0	1	1	0	0	1	1	1	0
chromosome_1	4573241	C	T	0	1	0	1	1	1	1	0	0	0	0	1	1	1	1	1	1	1	1	0	1	0	1	0	1	0	0	1	0	1	1	1	1	0	1	1	1	0	1	1	0	0	1	1	1	0
chromosome_1	4579546	G	A	0	1	0	1	1	1	1	0	0	0	0	1	1	1	1	1	1	1	1	0	1	0	1	0	1	0	0	1	0	1	1	1	1	0	1	1	1	0	1	1	0	0	1	1	1	0
chromosome_1	4582389	T	A	0	1	0	1	1	1	1	0	0	0	0	1	1	1	1	1	1	1	1	0	1	0	1	0	1	0	0	1	0	1	1	1	1	0	1	1	1	0	1	1	0	0	1	1	1	0
chromosome_1	4583262	T	C	0	1	0	1	1	1	1	0	0	0	0	1	1	1	1	1	1	1	1	0	1	0	1	0	1	0	0	1	0	1	1	1	1	0	1	1	1	0	1	1	0	0	1	1	1	0
chromosome_1	4584481	T	C	0	1	0	1	1	1	1	0	0	0	0	1	1	1	1	1	1	1	1	0	1	0	1	0	1	0	0	1	0	1	1	1	1	0	1	1	1	0	1	1	0	0	1	1	1	0
chromosome_1	4585323	T	G	0	1	0	1	1	1	1	0	0	0	0	1	1	1	1	1	1	1	1	0	1	0	1	0	1	0	0	1	0	1	1	1	1	0	1	1	1	0	1	1	0	0	1	1	1	0
chromosome_1	4585663	T	C	0	1	0	1	1	1	1	0	0	0	0	1	1	1	1	1	1	1	1	0	1	0	1	0	1	0	0	1	0	1	1	1	1	0	1	1	1	0	1	1	0	0	1	1	1	0
chromosome_1	4587327	C	T	0	1	0	1	1	1	1	0	0	0	0	1	1	1	1	1	1	1	1	0	1	0	1	0	1	0	0	1	0	1	1	1	1	0	1	1	1	0	1	1	0	0	1	1	1	0
chromosome_1	4588747	A	G	0	1	0	1	1	1	1	0	0	0	0	1	1	1	1	1	1	1	1	0	1	0	1	0	1	0	0	1	0	1	1	1	1	0	1	1	1	0	1	1	0	0	1	1	1	0
chromosome_1	4595875	AC	A	0	1	0	1	1	1	1	0	0	0	0	1	1	1	1	1	1	1	1	0	1	0	1	0	1	0	0	1	0	1	1	1	1	0	1	1	1	0	1	1	0	0	1	1	1	0
chromosome_1	4602196	G	T	0	1	0	1	1	1	1	0	0	0	0	1	1	1	1	1	1	1	1	0	1	0	1	0	1	0	0	1	0	1	1	1	1	0	1	1	1	0	1	1	0	0	1	1	1	0
chromosome_1	4611044	G	A	0	1	0	1	1	1	1	0	0	0	0	1	1	1	1	1	1	1	1	0	1	0	1	0	1	0	0	1	0	1	1	1	1	0	0	0	1	0	1	1	0	0	1	1	1	0
chromosome_1	4611413	A	T	0	1	0	1	1	1	1	0	0	0	0	1	1	1	1	1	1	1	1	0	1	0	1	0	1	0	0	1	0	1	1	1	1	0	0	0	1	0	1	1	0	0	1	1	1	0
chromosome_1	4611630	C	T	0	1	0	1	1	1	1	0	0	0	0	1	1	1	1	1	1	1	1	0	1	0	1	0	1	0	0	1	0	1	1	1	1	0	0	0	1	0	1	1	0	0	1	1	1	0
chromosome_1	4623794	G	T	0	1	0	1	1	1	1	0	0	0	0	1	1	1	1	1	1	1	1	0	1	0	1	0	1	0	0	1	0	1	1	1	1	0	0	0	1	0	1	1	0	0	1	1	1	0
chromosome_1	4628997	A	G	0	1	0	1	1	1	1	0	0	0	0	1	1	1	1	1	1	1	1	0	1	0	1	0	1	0	0	1	0	1	1	1	1	0	0	0	1	0	1	1	0	0	1	1	1	0
chromosome_1	4630344	T	C	0	1	0	1	1	1	1	0	0	0	0	1	1	1	1	1	1	1	1	0	1	0	1	0	1	0	0	1	0	1	1	1	1	0	0	0	1	0	1	1	0	0	1	1	1	0
chromosome_1	4632164	G	C	0	1	0	1	1	1	1	0	0	0	0	1	1	1	1	1	1	1	1	0	1	0	1	0	1	0	0	1	0	1	1	1	1	0	0	0	1	0	1	1	0	0	1	1	1	0
chromosome_1	4637428	C	T	0	1	0	1	1	1	1	0	0	0	0	1	1	1	1	1	1	1	1	0	1	0	1	0	1	0	0	1	0	1	1	1	1	0	0	0	1	0	1	1	0	0	1	1	1	0
chromosome_1	4642420	G	A	0	1	0	1	1	1	1	0	0	0	0	1	1	1	1	1	1	1	1	0	1	0	1	0	1	0	0	1	0	1	1	1	1	0	0	0	1	0	1	1	0	0	1	1	1	0
chromosome_1	4644147	A	G	0	1	0	1	1	1	1	0	0	0	0	1	1	1	1	1	1	1	1	0	1	0	1	0	1	0	0	1	0	1	1	1	1	0	0	0	1	0	1	1	0	0	1	1	1	0
chromosome_1	4649626	A	G	0	1	0	1	1	1	1	0	0	0	0	1	1	1	1	1	1	1	1	0	1	0	1	0	1	0	0	1	0	1	1	1	1	0	0	0	1	0	1	1	0	0	1	1	1	0
chromosome_1	4651585	C	T	0	1	0	1	1	1	1	0	0	0	0	1	1	1	1	1	1	1	1	0	1	0	1	0	1	0	0	1	0	1	1	1	1	0	0	0	1	0	1	1	0	0	1	1	1	0
chromosome_1	4653610	T	C	0	1	0	1	1	1	1	0	0	0	0	1	1	1	1	1	1	1	1	0	1	0	1	0	1	0	0	1	0	1	1	1	1	0	0	0	1	0	1	1	0	0	1	1	1	0
chromosome_1	4656228	G	A	0	1	0	1	1	1	1	0	0	0	0	1	1	1	1	1	1	1	1	0	1	0	1	0	1	0	0	1	0	1	1	1	1	0	0	0	1	0	1	1	0	0	1	1	1	0
chromosome_1	4658978	CA	C	0	1	0	1	1	1	1	0	0	0	0	1	1	1	1	1	1	1	1	0	1	0	1	0	1	0	0	1	0	1	1	1	1	0	0	0	1	0	1	1	0	0	1	1	1	0
chromosome_1	4672950	A	AT	0	1	0	1	1	1	1	0	0	0	0	1	1	1	1	1	1	1	1	0	1	0	1	0	1	0	0	1	0	1	1	1	1	0	0	0	1	0	1	1	0	0	1	1	1	0
chromosome_1	4677707	G	A	0	1	0	1	1	1	1	0	0	0	0	1	1	1	1	1	1	1	1	0	1	0	1	0	1	0	0	1	0	1	1	1	1	0	0	0	1	0	1	1	0	0	1	1	1	0
chromosome_1	4678003	A	C	0	1	0	1	1	1	1	0	0	0	0	1	1	1	1	1	1	1	1	0	1	0	1	0	1	0	0	1	0	1	1	1	1	0	0	0	1	0	1	1	0	0	1	1	1	0
chromosome_1	4680893	G	A	0	1	0	1	1	1	1	0	0	0	0	1	1	1	1	1	1	1	1	0	1	0	1	0	1	0	0	1	0	1	1	1	1	0	0	0	1	0	1	1	0	0	1	1	1	0
chromosome_1	4694904	T	C	0	1	0	1	1	1	1	0	0	0	0	1	1	1	1	1	1	1	1	0	1	0	1	0	1	0	0	1	0	1	1	1	1	0	0	0	1	0	1	1	0	0	1	1	1	0
chromosome_1	4703251	G	A	0	1	0	1	1	1	1	0	0	0	0	1	1	1	1	1	1	1	1	0	1	0	1	0	1	0	0	1	0	1	1	1	1	0	0	0	1	0	1	1	0	0	1	1	1	0
chromosome_1	4706739	C	G	0	1	0	1	1	1	1	0	0	0	0	1	1	1	1	1	1	1	1	0	1	0	1	0	1	0	0	1	0	1	1	1	1	0	0	0	1	0	1	1	0	0	1	1	1	0
chromosome_1	4711702	A	G	0	1	0	1	1	1	1	0	0	0	0	1	1	1	1	1	1	1	1	0	1	0	1	0	1	0	0	1	0	1	1	1	1	0	0	0	1	0	1	1	0	0	1	1	1	0
chromosome_1	4714637	G	A	0	1	0	1	1	1	1	0	0	0	0	1	1	1	1	1	1	1	1	0	1	0	1	0	1	0	0	1	0	1	1	1	1	0	0	0	1	0	1	1	0	0	1	1	1	0
chromosome_1	4722312	G	A	0	1	0	1	1	1	1	0	0	0	0	1	1	1	1	1	1	1	1	0	1	0	1	0	1	0	0	1	0	1	1	1	1	0	0	0	1	0	1	1	0	0	1	1	1	0
chromosome_1	4722661	A	G	0	1	0	1	1	1	1	0	0	0	0	1	1	1	1	1	1	1	1	0	1	0	1	0	1	0	0	1	0	1	1	1	1	0	0	0	1	0	1	1	0	0	1	1	1	0
chromosome_1	4723298	GA	G	0	1	0	1	1	1	1	0	0	0	0	1	1	1	1	1	1	1	1	0	1	0	1	0	1	0	0	1	0	1	1	1	1	0	0	0	1	0	1	1	0	0	1	1	1	0
chromosome_1	4723319	AC	A	0	1	0	1	1	1	1	0	0	0	0	1	1	1	1	1	1	1	1	0	1	0	1	0	1	0	0	1	0	1	1	1	1	0	0	0	1	0	1	1	0	0	1	1	1	0
chromosome_1	4724364	T	C	0	1	0	1	1	1	1	0	0	0	0	1	1	1	1	1	1	1	1	0	1	0	1	0	1	0	0	1	0	1	1	1	1	0	0	0	1	0	1	1	0	0	1	1	1	0
chromosome_1	4724462	C	T	0	1	0	1	1	1	1	0	0	0	0	1	1	1	1	1	1	1	1	0	1	0	1	0	1	0	0	1	0	1	1	1	1	0	0	0	1	0	1	1	0	0	1	1	1	0
chromosome_1	4724478	T	C	0	1	0	1	1	1	1	0	0	0	0	1	1	1	1	1	1	1	1	0	1	0	1	0	1	0	0	1	0	1	1	1	1	0	0	0	1	0	1	1	0	0	1	1	1	0
chromosome_1	4725258	A	G	0	1	0	1	1	1	1	0	0	0	0	1	1	1	1	1	1	1	1	0	1	0	1	0	1	0	0	1	0	1	1	1	1	0	0	0	1	0	1	1	0	0	1	1	1	0
chromosome_1	4727432	C	CATGGTGATGTTCCTGACTATGCTG	0	1	0	1	1	1	1	0	0	0	0	1	1	1	1	1	1	1	1	0	1	0	1	0	1	0	0	1	0	1	1	1	1	0	0	0	1	0	1	1	0	0	1	1	1	0
chromosome_1	4728203	C	T	0	1	0	1	1	1	1	0	0	0	0	1	1	1	1	1	1	1	1	0	1	0	1	0	1	0	0	1	0	1	1	1	1	0	0	0	1	0	1	1	0	0	1	1	1	0
chromosome_1	4730586	G	T	0	1	0	1	1	1	1	0	0	0	0	1	1	1	1	1	1	1	1	0	1	0	1	0	1	0	0	1	0	1	1	1	1	0	0	0	1	0	1	1	0	0	1	1	1	0
chromosome_1	4733668	G	GA	0	1	0	1	1	1	1	0	0	0	0	1	1	1	1	1	1	1	1	0	1	0	1	0	1	0	0	1	0	1	1	1	1	0	0	0	1	0	1	1	0	0	1	1	1	0
chromosome_1	4737878	G	A	0	1	0	1	1	1	1	0	0	0	0	1	1	1	1	1	1	1	1	0	1	0	1	0	1	0	0	1	0	1	1	1	1	0	0	0	1	0	1	1	0	0	1	1	1	0
chromosome_1	4754085	T	C	0	1	0	1	1	1	1	0	0	0	0	1	1	1	1	1	1	1	1	0	1	0	1	0	1	0	0	1	0	1	1	1	1	0	0	0	1	0	1	1	0	0	1	1	1	0
chromosome_1	4764151	A	T	0	1	0	1	1	1	1	0	0	0	0	1	1	1	1	1	1	1	1	0	1	0	1	0	1	0	0	1	0	1	1	1	1	0	0	0	1	0	1	1	0	0	1	1	1	0
chromosome_1	4764253	GA	G	0	1	0	1	1	1	1	0	0	0	0	1	1	1	1	1	1	1	1	0	1	0	1	0	1	0	0	1	0	1	1	1	1	0	0	0	1	0	1	1	0	0	1	1	1
chromosome_1	4765896	A	G	0	1	0	1	1	1	1	0	0	0	0	1	1	1	1	1	1	1	1	0	1	0	1	0	1	0	0	1	0	1	1	1	1	0	0	0	1	0	1	1	0	0	1	1	1	0
chromosome_1	4779078	A	G	0	1	0	1	1	1	1	0	0	0	0	1	1	1	1	1	1	1	1	0	1	0	1	0	1	0	0	1	0	1	1	1	1	0	0	0	1	0	1	1	0	0	1	1	1	0
chromosome_1	4783551	T	C	0	1	0	1	1	1	1	0	0	0	0	1	1	1	1	1	1	1	1	0	1	0	1	0	1	0	0	1	0	1	1	1	1	0	0	0	1	0	1	1	0	0	1	1	1	0
chromosome_1	4787008	T	C	0	1	0	1	1	1	1	0	0	0	0	1	1	1	1	1	1	1	1	0	1	0	1	0	1	0	0	1	0	1	1	1	1	0	0	0	1	0	1	1	0	0	1	1	1	0
chromosome_1	4790800	A	G	0	1	0	1	1	1	1	0	0	0	0	1	1	1	1	1	1	1	1	0	1	0	1	0	1	0	0	1	0	1	1	1	1	0	0	0	1	0	1	1	0	0	1	1	1	0
chromosome_1	4791275	G	T	0	1	0	1	1	1	1	0	0	0	0	1	1	1	1	1	1	1	1	0	1	0	1	0	1	0	0	1	0	1	1	1	1	0	0	0	1	0	1	1	0	0	1	1	1	0
chromosome_1	4792631	C	A	0	1	0	1	1	1	1	0	0	0	0	1	1	1	1	1	1	1	1	0	1	0	1	0	1	0	0	1	0	1	1	1	1	0	0	0	1	0	1	1	0	0	1	1	1	0
chromosome_1	4797078	C	T	0	1	0	1	1	1	1	0	0	0	0	1	1	1	1	1	1	1	1	0	1	0	1	0	1	0	0	1	0	1	1	1	1	0	0	0	1	0	1	1	0	0	1	1	1	0
chromosome_1	4799232	C	A	0	1	0	1	1	1	1	0	0	0	0	1	1	1	1	1	1	1	1	0	1	0	1	0	1	0	0	1	0	1	1	1	1	0	0	0	1	0	1	1	0	0	1	1	1	0
chromosome_1	4806035	C	T	0	1	0	1	1	1	1	0	0	0	0	1	1	1	1	1	1	1	1	0	1	0	1	0	1	0	0	1	0	1	1	1	1	0	0	0	1	0	1	1	0	0	1	1	1	0
chromosome_1	4806881	A	G	0	1	0	1	1	1	1	0	0	0	0	1	1	1	1	1	1	1	1	0	1	0	1	0	1	0	0	1	0	1	1	1	1	0	0	0	1	0	1	1	0	0	1	1	1	0
chromosome_1	4808987	G	C	0	1	0	1	1	1	1	0	0	0	0	1	1	1	1	1	1	1	1	0	1	0	1	0	1	0	0	1	0	1	1	1	1	0	0	0	1	0	1	1	0	0	1	1	1	0
chromosome_1	4810275	T	C	0	1	0	1	1	1	1	0	0	0	0	1	1	1	1	1	1	1	1	0	1	0	1	0	1	0	0	1	0	1	1	1	1	0	0	0	1	0	1	1	0	0	1	1	1	0
chromosome_1	4816280	T	A	0	1	0	1	1	1	1	0	0	0	0	1	1	1	1	1	1	1	1	0	1	0	1	0	1	0	0	1	0	1	1	1	1	0	0	0	1	0	1	1	0	0	1	1	1	0
chromosome_1	4816625	G	T	0	1	0	1	1	1	1	0	0	0	0	1	1	1	1	1	1	1	1	0	1	0	1	0	1	0	0	1	0	1	1	1	1	0	0	0	1	0	1	1	0	0	1	1	1	0
chromosome_1	4822341	A	AT	0	1	0	1	1	1	1	0	0	0	0	1	1	1	1	1	1	1	1	0	1	0	1	0	1	0	0	1	0	1	1	1	1	0	0	0	1	0	1	1	0	0	1	1	1	0
chromosome_1	4837249	A	G	0	1	0	1	1	1	1	0	0	0	0	1	1	1	1	1	1	1	1	0	1	0	1	0	1	0	0	1	0	1	1	1	1	0	0	0	1	0	1	1	0	0	1	1	1	0
chromosome_1	4841463	A	C	0	1	0	1	1	1	1	0	0	0	0	1	1	1	1	1	1	1	1	0	1	0	1	0	1	0	0	1	0	1	1	1	1	0	0	0	1	0	1	1	0	0	1	1	1	0
chromosome_1	4855480	C	T	0	1	0	1	1	1	1	0	0	0	0	1	1	1	1	1	1	1	1	0	1	0	1	0	1	0	0	1	0	1	1	1	1	0	0	0	1	0	1	1	0	0	1	1	1	0
chromosome_1	4857478	A	G	0	1	0	1	1	1	1	0	0	0	0	1	1	1	1	1	1	1	1	0	1	0	1	0	1	0	0	1	0	1	1	1	1	0	0	0	1	0	1	1	0	0	1	1	1	0
chromosome_1	4869543	C	T	0	1	0	1	1	1	1	0	0	0	0	1	1	1	1	1	1	1	1	0	1	0	1	0	1	0	0	1	0	1	1	1	1	0	0	0	1	0	1	1	0	0	1	1	1	0
chromosome_1	4871168	A	G	0	1	0	1	1	1	1	0	0	0	0	1	1	1	1	1	1	1	1	0	1	0	1	0	1	0	0	1	0	1	1	1	1	0	0	0	1	0	1	1	0	0	1	1	1	0
chromosome_1	4872929	C	G	0	1	0	1	1	1	1	0	0	0	0	1	1	1	1	1	1	1	1	0	1	0	1	0	1	0	0	1	0	1	1	1	1	0	0	0	1	0	1	1	0	0	1	1	1	0
chromosome_1	4877836	G	C	0	1	0	1	1	1	1	0	0	0	0	1	1	1	1	1	1	1	1	0	1	0	1	0	1	0	0	1	0	1	1	1	1	0	0	0	1	0	1	1	0	0	1	1	1	0
chromosome_1	4878684	T	C	0	1	0	1	1	1	1	0	0	0	0	1	1	1	1	1	1	1	1	0	1	0	1	0	1	0	0	1	0	1	1	1	1	0	0	0	1	0	1	1	0	0	1	1	1	0
chromosome_1	4878876	G	A	0	1	0	1	1	1	1	0	0	0	0	1	1	1	1	1	1	1	1	0	1	0	1	0	1	0	0	1	0	1	1	1	1	0	0	0	1	0	1	1	0	0	1	1	1	0
chromosome_1	4880604	G	A	0	1	0	1	1	1	1	0	0	0	0	1	1	1	1	1	1	1	1	0	1	0	1	0	1	0	0	1	0	1	1	1	1	0	0	0	1	0	1	1	0	0	1	1	1	0
chromosome_1	4881223	T	C	0	1	0	1	1	1	1	0	0	0	0	1	1	1	1	1	1	1	1	0	1	0	1	0	1	0	0	1	0	1	1	1	1	0	0	0	1	0	1	1	0	0	1	1	1	0
chromosome_1	4881369	T	C	0	1	0	1	1	1	1	0	0	0	0	1	1	1	1	1	1	1	1	0	1	0	1	0	1	0	0	1	0	1	1	1	1	0	0	0	1	0	1	1	0	0	1	1	1	0
chromosome_1	4881901	A	T	0	1	0	1	1	1	1	0	0	0	0	1	1	1	1	1	1	1	1	0	1	0	1	0	1	0	0	1	0	1	1	1	1	0	0	0	1	0	1	1	0	0	1	1	1	0
chromosome_1	4883734	C	T	0	1	0	1	1	1	1	0	0	0	0	1	1	1	1	1	1	1	1	0	1	0	1	0	1	0	0	1	0	1	1	1	1	0	0	0	1	0	1	1	0	0	1	1	1	0
chromosome_1	4883867	T	G	0	1	0	1	1	1	1	0	0	0	0	1	1	1	1	1	1	1	1	0	1	0	1	0	1	0	0	1	0	1	1	1	1	0	0	0	1	0	1	1	0	0	1	1	1	0
chromosome_1	4890707	G	A	0	1	0	1	1	1	1	0	0	0	0	1	1	1	1	1	1	1	1	0	1	0	1	0	1	0	0	1	0	1	1	1	1	0	0	0	1	0	1	1	0	0	1	1	1	0
chromosome_1	4891246	T	C	0	1	0	1	1	1	1	0	0	0	0	1	1	1	1	1	1	1	1	0	1	0	1	0	1	0	0	1	0	1	1	1	1	0	0	0	1	0	1	1	0	0	1	1	1	0
chromosome_1	4894431	GA	G	0	1	0	1	1	1	1	0	0	0	0	1	1	1	1	1	1	1	1	0	1	0	1	0	1	0	0	1	0	1	1	1	1	0	0	0	1	0	1	1	0	0	1	1	1	0
chromosome_1	4895912	A	C	0	1	0	1	1	1	1	0	0	0	0	1	1	1	1	1	1	1	1	0	1	0	1	0	1	0	0	1	0	1	1	1	1	0	0	0	1	0	1	1	0	0	1	1	1	0
chromosome_1	4897042	T	C	0	1	0	1	1	1	1	0	0	0	0	1	1	1	1	1	1	1	1	0	1	0	1	0	1	0	0	1	0	1	1	1	1	0	0	0	1	0	1	1	0	0	1	1	1	0
chromosome_1	4899882	C	T	0	1	0	1	1	1	1	0	0	0	0	1	1	1	1	1	1	1	1	0	1	0	1	0	1	0	0	1	0	1	1	1	1	0	0	0	1	0	1	1	0	0	1	1	1	0
chromosome_1	4901603	C	T	0	1	0	1	1	1	1	0	0	0	0	1	1	1	1	1	1	1	1	0	1	0	1	0	1	0	0	1	0	1	1	1	1	0	0	0	1	0	1	1	0	0	1	1	1	0
chromosome_1	4902563	T	A	0	1	0	1	1	1	1	0	0	0	0	1	1	1	1	1	1	1	1	0	1	0	1	0	1	0	0	1	0	1	1	1	1	0	0	0	1	0	1	1	0	0	1	1	1	0
chromosome_1	4905294	T	C	0	1	0	1	1	1	1	0	0	0	0	1	1	1	1	1	1	1	1	0	1	0	1	0	1	0	0	1	0	1	1	1	1	0	0	0	1	0	1	1	0	0	1	1	1	0
chromosome_1	4905393	A	G	0	1	0	1	1	1	1	0	0	0	0	1	1	1	1	1	1	1	1	0	1	0	1	0	1	0	0	1	0	1	1	1	1	0	0	0	1	0	1	1	0	0	1	1	1	0
chromosome_1	4911115	C	T	0	1	0	1	1	1	1	0	0	0	0	1	1	1	1	1	1	1	1	0	1	0	1	0	1	0	0	1	0	1	1	1	1	0	0	0	1	0	1	1	0	0	1	1	1	0
chromosome_1	4912527	T	A	0	1	0	1	1	1	1	0	0	0	0	1	1	1	1	1	1	1	1	0	1	0	1	0	1	0	0	1	0	1	1	1	1	0	0	0	1	0	1	1	0	0	1	1	1	0
chromosome_1	4913539	G	A	0	1	0	1	1	1	1	0	0	0	0	1	1	1	1	1	1	1	1	0	1	0	1	0	1	0	0	1	0	1	1	1	1	0	0	0	1	0	1	1	0	0	1	1	1	0
chromosome_1	4916256	C	A	0	1	0	1	1	1	1	0	0	0	0	1	1	1	1	1	1	1	1	0	1	0	1	0	1	0	0	1	0	1	1	1	1	0	0	0	1	0	1	1	0	0	1	1	1	0
chromosome_1	4919475	A	G	0	1	0	1	1	1	1	0	0	0	0	1	1	1	1	1	1	1	1	0	1	0	1	0	1	0	0	1	0	1	1	1	1	0	0	0	1	0	1	1	0	0	1	1	1	0
chromosome_1	4923147	T	C	0	1	0	1	1	1	1	0	0	0	0	1	1	1	1	1	1	1	1	0	1	0	1	0	1	0	0	1	0	1	1	1	1	0	0	0	1	0	1	1	0	0	1	1	1	0
chromosome_1	4923813	A	AATAT	0	1	0	1	1	1	1	0	0	0	0	1	1	1	1	1	1	1	1	0	1	0	1	0	1	0	0	1	0	1	1	1	1	0	0	0	1	0	1	1	0	0	1	1	1	0
chromosome_1	4924004	GTACTCGTTA	G	0	1	0	1	1	1	1	0	0	0	0	1	1	1	1	1	1	1	1	0	1	0	1	0	1	0	0	1	0	1	1	1	1	0	0	0	1	0	1	1	0	0	1	1	1	0
chromosome_1	4928297	G	A	0	1	0	1	1	1	1	0	0	0	0	1	1	1	1	1	1	1	1	0	1	0	1	0	1	0	0	1	0	1	1	1	1	0	0	0	1	0	1	1	0	0	1	1	1	0
chromosome_1	4929349	G	A	0	1	0	1	1	1	1	0	0	0	0	1	1	1	1	1	1	1	1	0	1	0	1	0	1	0	0	1	0	1	1	1	1	0	0	0	1	0	1	1	0	0	1	1	1	0
chromosome_1	4929656	G	A	0	1	0	1	1	1	1	0	0	0	0	1	1	1	1	1	1	1	1	0	1	0	1	0	1	0	0	1	0	1	1	1	1	0	0	0	1	0	1	1	0	0	1	1	1	0
chromosome_1	4929842	A	G	0	1	0	1	1	1	1	0	0	0	0	1	1	1	1	1	1	1	1	0	1	0	1	0	1	0	0	1	0	1	1	1	1	0	0	0	1	0	1	1	0	0	1	1	1	0
chromosome_1	4930031	T	C	0	1	0	1	1	1	1	0	0	0	0	1	1	1	1	1	1	1	1	0	1	0	1	0	1	0	0	1	0	1	1	1	1	0	0	0	1	0	1	1	0	0	1	1	1	0
chromosome_1	4930551	C	A	0	1	0	1	1	1	1	0	0	0	0	1	1	1	1	1	1	1	1	0	1	0	1	0	1	0	0	1	0	1	1	1	1	0	0	0	1	0	1	1	0	0	1	1	1	0
chromosome_1	4934297	C	CTATATA	0	1	0	1	1	1	1	0	0	0	0	1	1	1	1	1	1	1	1	0	1	0	1	0	1	0	0	1	0	1	1	1	1	0	0	0	1	0	1	1	0	0	1	1	1
chromosome_1	4935034	T	C	0	1	0	1	1	1	1	0	0	0	0	1	1	1	1	1	1	1	1	0	1	0	1	0	1	0	0	1	0	1	1	1	1	0	0	0	1	0	1	1	0	0	1	1	1	0
chromosome_1	4936646	G	C	0	1	0	1	1	1	1	0	0	0	0	1	1	1	1	1	1	1	1	0	1	0	1	0	1	0	0	1	0	1	1	1	1	0	0	0	1	0	1	1	0	0	1	1	1	0
chromosome_1	4937678	G	T	0	1	0	1	1	1	1	0	0	0	0	1	1	1	1	1	1	1	1	0	1	0	1	0	1	0	0	1	0	1	1	1	1	0	0	0	1	0	1	1	0	0	1	1	1	0
chromosome_1	4937764	C	T	0	1	0	1	1	1	1	0	0	0	0	1	1	1	1	1	1	1	1	0	1	0	1	0	1	0	0	1	0	1	1	1	1	0	0	0	1	0	1	1	0	0	1	1	1	0
chromosome_1	4937779	A	T	0	1	0	1	1	1	1	0	0	0	0	1	1	1	1	1	1	1	1	0	1	0	1	0	1	0	0	1	0	1	1	1	1	0	0	0	1	0	1	1	0	0	1	1	1	0
chromosome_1	4937835	A	AT	0	1	0	1	1	1	1	0	0	0	0	1	1	1	1	1	1	1	1	0	1	0	1	0	1	0	0	1	0	1	1	1	1	0	0	0	1	0	1	1	0	0	1	1	1	0
chromosome_1	4937938	G	A	0	1	0	1	1	1	1	0	0	0	0	1	1	1	1	1	1	1	1	0	1	0	1	0	1	0	0	1	0	1	1	1	1	0	0	0	1	0	1	1	0	0	1	1	1	0
chromosome_1	4937945	GTAAATTTAAAGAATATACTTTTTTTTCTCGTTAAAA	G	0	1	0	1	1	1	1	0	0	0	0	1	1	1	1	1	1	1	1	0	1	0	1	0	1	0	0	1	0	1	1	1	1	0	0	0	1	0	1	1	0	0	1	1	1	0
chromosome_1	4938881	G	T	0	1	0	1	1	1	1	0	0	0	0	1	1	1	1	1	1	1	1	0	1	0	1	0	1	0	0	1	0	1	1	1	1	0	0	0	1	0	1	1	0	0	1	1	1	0
chromosome_1	4938919	A	T	0	1	0	1	1	1	1	0	0	0	0	1	1	1	1	1	1	1	1	0	1	0	1	0	1	0	0	1	0	1	1	1	1	0	0	0	1	0	1	1	0	0	1	1	1	0
chromosome_1	4939004	G	C	0	1	0	1	1	1	1	0	0	0	0	1	1	1	1	1	1	1	1	0	1	0	1	0	1	0	0	1	0	1	1	1	1	0	0	0	1	0	1	1	0	0	1	1	1	0
chromosome_1	4939378	C	A	0	1	0	1	1	1	1	0	0	0	0	1	1	1	1	1	1	1	1	0	1	0	1	0	1	0	0	1	0	1	1	1	1	0	0	0	1	0	1	1	0	0	1	1	1	0
chromosome_1	4939589	A	G	0	1	0	1	1	1	1	0	0	0	0	1	1	1	1	1	1	1	1	0	1	0	1	0	1	0	0	1	0	1	1	1	1	0	0	0	1	0	1	1	0	0	1	1	1	0
chromosome_1	4941719	A	AGT	0	1	0	1	1	1	1	0	0	0	0	1	1	1	1	1	1	1	1	0	1	0	1	0	1	0	0	1	0	1	1	1	1	0	0	0	1	0	1	1	0	0	1	1	1	0
chromosome_1	4942064	TTAC	T	0	1	0	1	1	1	1	0	0	0	0	1	1	1	1	1	1	1	1	0	1	0	1	0	1	0	0	1	0	1	1	1	1	0	0	0	1	0	1	1	0	0	1	1	1	0
chromosome_1	4947071	T	C	0	1	0	1	1	1	1	0	0	0	0	1	1	1	1	1	1	1	1	0	1	0	1	0	1	0	0	1	0	1	1	1	1	0	0	0	1	0	1	1	0	0	1	1	1	0
chromosome_1	4949138	T	C	0	1		1	1	1	1	0	0	0	0	1	1	1	1	1	1	1	1	0	1	0	1	0	1	0	0	1	0	1	1	1	1	0	0	0	1	0	1	1	0	0	1	1	1	0
chromosome_1	4961351	A	G	0	1		1	1	1	1	0	0	0	0	1	1	1	1	1	1	1	1	0		0	1	0	1	0	0	1	0	1	1	1	1	0	0	0	1	0	1	1	0	0	1	1	1	0
chromosome_1	4962262	A	C	0	1		1	1	1	1	0	0	0	0	1	1	1	1	1	1	1	1	0		0	1	0	1	0	0	1	0	1	1	1	1	0	0	0	1	0	1	1	0	0	1	1	1	0
chromosome_1	4962445	T	C	0	1	1	1	1	1	1	0	0	0	0	1	1	1	1	1	1	1	1	0		0	1	0	1	0	0	1	0	1	1	1	1	0	0	0	1	0	1	1	0	0	1	1	1	0
chromosome_1	4967077	C	T	0	1		1	1	1	1	1	0	0	0	1	1	1	1	1	1	1	1	0		0	1	0	1	0	0	1	0	1	1	1	1	0	0	0	1	0	1	1	0	0	1	1	1	0
chromosome_1	4973364	T	TA	0	1		1	1	1	1	1	0	0	0	1	1	1	1	1	1	1	1	0		0	1	0	1	0	0	1	0	1	1	1	1	0	0	0	1	0	1	1	0	0	1	1	1	0
chromosome_1	4979931	A	AC	0	1		1	1	1	1	1	0	0	0	1	1	1	1	1	1	1	1	0		0	1	0	1	0	0	1	0	1	1	1	1	0	0	0	1	0	1	1	0	0	1	1	1	0
chromosome_1	4981826	A	G	0	1		1	1	1	1	1	0	0	0	1	1	1	1	1	1	1	1	0		0	1	0	1	0	0	1	0	1	1	1	1	0	0	0	1	0	1	1	0	0	1	1	1	0
chromosome_1	4991012	T	C	0	1		1	1	1	1	1	0	0	0	1	1	1	1		1	1	1	0		0	1	0	1	0	0	1	0	1	1	1	1	0	0	0	1	0	1	1	0	0	1	1	1	0
chromosome_1	4992253	C	T	0	1		1	1	1	1	1	0	0	0	1	1	1	1		1	1	1	0		0	1	0	1	0	0	1	0	1	1	1	1	0	0	0	1	0	1	1	0	0	1	1	1	0
chromosome_1	4993114	T	C	0	1		1	1	1	1	1	0	0	0	1	1	1	1		1	1	1	0		0	1	0	1	0	0	1	0	1	1	1	1	0	0	0	1	0	1	1	0	0	1	1	1	0
chromosome_1	4994520	T	C	0	1		1	1	1	1	1	0	0		1	1				1	1		0		0	1			0	0		0	1	1	1	1	0	0	0	1	0		1	0	0	1	1	1	0
chromosome_1	5020022	T	C	0	1		1	1	1	1	1	0	0		1	1	0			1	1		0		0	1			0	0		0	1	1	1	1	0	0	0	1	0		1	0	0	1	1	1	0
chromosome_1	5030169	G	A	0	1		1	1	1	1	1	0	0				0			1	1		0		0			0	0	0		0	1	1	1	0	0	0	0	1	0		1	0	0	1	1	1	0
chromosome_1	5049041	T	C	0	1																																												0
chromosome_1	5055030	G	GA	0	1																																												0
chromosome_1	5064636	A	G	0	1																																												0
chromosome_1	5064687	G	A	0	1																																												0
chromosome_1	5064714	C	G	0	1																																												0
chromosome_1	5064790	G	A	0	1																																												0
chromosome_1	5064801	T	C	0	1																																												0
chromosome_1	5064867	A	C	0	1																																												0
chromosome_1	5064869	C	T	0	1																																												0
chromosome_1	5064870	A	G	0	1																																												0
chromosome_1	5064873	C	T	0	1																																												0
chromosome_1	5073632	C	T	0	1																																												0
chromosome_1	5120539	G	A	0	1		1	0	1	1	1	0	0	0	1	1	0	1			1	0	0	1	0	0	0	0	0	0	1	0	1	1	1	0	0	0	0	1	0			1	0	0	1	1	0
chromosome_1	5123816	G	A	0	1	1	1	0	1	1	1	0	0	0	1	1	0	1			1	0	0		0	0	0	0	0	0	1	0	1	1	1	0	0	0	0	1	0			1	0	0	1	1	0
chromosome_1	5123834	C	T	0	1	1	1	0	1	1	1	0	0	0	1	1	0	1			1	0	0		0	0	0	0	0	0	1	0	1	1	1	0	0	0	0	1	0			1	0	0	1	1	0
chromosome_1	5128407	A	G	0	1		1	0	1	1	0	0	0	0	1	1	0	1			1	0	0		0	0	0	0	0	0	1	0	1	1	1	0	0	0	0	1	0			1	0	0	1	1	0
chromosome_1	5148744	A	G	0	1		1	0	1	1	0	0	0	0	1	1	0	1				0	0		0	0	0	0	0	0	1	0	1	1	1	0	0	0	0	1	0			1	0	0	1	1	0
chromosome_1	5153377	T	G	0	1		1	0	1	1	0	0	0	0	1	1	0	1	1			0	0		0	0	0	0	0	0	1	0	1	1	1	0	0	0	0	1	0	1	1	1	0	0	1	1	0
chromosome_1	5159554	CT	C	0	1				1	1	0	0	0	0	1	1	0	1	1			0			0	0	0	0	0	0	1	0	1	1	1	0	0	0	0	1	0	1	1	1	0	0	1	1	0
chromosome_1	5161435	CT	C	0	1				1	1	0	0	0	0	1	1	0	1	1			0			0	0	0	0	0	0	1	0	1	1	1	0	0	0	0	1	0	1	1	1	0	0	1	1	0
chromosome_1	5181832	G	GT	0	1																																												0
chromosome_1	5190746	G	GATATAGACATTCAATCGTTATAGCGTATTA	0	1																																												0
chromosome_1	5200800	A	G	0	1			1	1	1	0	0	0	0	1	1	0	1	1			0			0	0	0	0	0	0	1	0	1	1	1	0	0	0	0	1	0	1	1	1	0	0	1	1	0
chromosome_1	5201900	T	G	0	1			1	1	1	0	0	0	0	1	1	0	1	1			0			0	0	0	0	0	0	1	0	1	1	1	0	0	0	0	1	0	1	1	1	0	0	1	1	0
chromosome_1	5202829	C	T	0	1		0	1	1	1	0	0	0	0	1	1	0	1	1			0	1		0	0	0	0	0	0	1	0	1	1	1	0	0	0	0	1	0	1	1	1	0	0	1	1	0
chromosome_1	5203011	G	T	0	1		0	1	1	1	0	0	0	0	1	1	0	1	1	1		0	1		0	0	0	0	0	0	1	0	1	1	1	0	0	0	0	1	0	1	1	1	0	0	1	1	0
chromosome_1	5203555	C	T	0	1		0	1	1	1	0	0	0	0	1	1	0	1	1	1		0	1	1	0	0	0	0	0	0	1	0	1	1	1	0	0	0	0	1	0	1	1	1	0	0	1	1	0
chromosome_1	5214097	A	T	0	1		0	1	1	1	0	0	0	0	1	1	0	1	1	1		0	1	1	0	0	0	0	0	0	1	0	1	1	1	0	0	0	0	1	0	1	1	1	0	0	1	1	0
chromosome_1	5216014	T	C	0	1		0	1	1	1	0	0	0	0	1	1	0	1	1	1	1	0	1	1	0	0	0	0	0	0	1	0	1	1	1	0	0	0	0	1	0	1	1	1	0	0	1	1	0
chromosome_1	5216331	A	G	0	1		0	1	1	1	0	0	0	0	1	1	0	1	1	1	1	0	1	1	0	0	0	0	0	0	1	0	1	1	1	0	0	0	0	1	0	1	1	1	0	0	1	1	0
chromosome_1	5219342	T	C	0	1		0	1	1	1	0	0	0	0	1	1	0	1	1	1	1	0	1	1	0	0	0	0	0	0	1	0	1	1	1	0	0	0	0	1	0	1	1	1	0	0	1	1	0
chromosome_1	5222186	A	G	0	1	1	0	1	1	1	0	0	0	0	1	1	0	1	1	1	1	0	1	1	0	0	0	0	0	0	1	0	1	1	1	0	0	0	0	1	0	1	1	1	0	0	1	1	0
chromosome_1	5224806	C	T	0	1	1	0	1	1	1	0	0	0	0	1	1	0	1	1	1	1	0	1	1	0	0	0	0	0	0	1	0	1	1	1	0	0	0	0	1	0	1	1	1	0	0	1	1	0
chromosome_1	5224994	T	TC	0	1	1	0	1	1	1	0	0	0	0	1	1	0	1	1	1	1	0	1	1	0	0	0	0	0	0	1	0	1	1	1	0	0	0	0	1	0	1	1	1	0	0	1	1	0
chromosome_1	5225183	T	C	0	1	1	0	1	1	1	0	0	0	0	1	1	0	1	1	1	1	0	1	1	0	0	0	0	0	0	1	0	1	1	1	0	0	0	0	1	0	1	1	1	0	0	1	1	0
chromosome_1	5227712	C	T	0	1	1	0	1	1	1	0	0	0	0	1	1	0	1	1	1	1	0	1	1	0	0	0	0	0	0	1	0	1	1	1	0	0	0	0	1	0	1	1	1	0	0	1	1	0
chromosome_1	5231322	T	G	0	1	1	0	1	1	1	0	0	0	0	1	1	0	1	1	1	1	0	1	1	0	0	0	0	0	0	1	0	1	1	1	0	0	0	0	1	0	1	1	1	0	0	1	1	0
chromosome_1	5232873	C	CT	0	1	1	0	1	1	1	0	0	0	0	1	1	0	1	1	1	1	0	1	1	0	0	0	0	0	0	1	0	1	1	1	0	0	0	0	1	0	1	1	1	0	0	1	1	0
chromosome_1	5233072	G	A	0	1	1	0	1	1	1	0	0	0	0	1	1	0	1	1	1	1	0	1	1	0	0	0	0	0	0	1	0	1	1	1	0	0	0	0	1	0	1	1	1	0	0	1	1	0
chromosome_1	5236136	C	T	0	1	1	0	1	1	1	0	0	0	0	1	1	0	1	1	1	1	0	1	1	0	0	0	0	0	0	1	0	1	1	1	0	0	0	0	1	0	1	1	1	0	0	1	1	0
chromosome_1	5240590	G	T	0	1	1	0	1	1	1	0	0	0	0	1	1	0	1	1	1	1	0	1	1	0	0	0	0	0	0	1	0	1	1	1	0	0	0	0	1	0	1	1	1	0	0	1	1	0
chromosome_1	5246341	G	A	0	1	1	0	1	1	1	0	0	0	0	1	1	0	1	1	1	1	0	1	1	0	0	0	0	0	0	1	0	1	1	1	0	0	0	0	1	0	1	1	1	0	0	1	1	0
chromosome_1	5248208	T	C	0	1	1	0	1	1	1	0	0	0	0	1	1	0	1	1	1	1	0	1	1	0	0	0	0	0	0	1	0	1	1	1	0	0	0	0	1	0	1	1	1	0	0	1	1	0
chromosome_1	5250142	G	A	0	1	1	0	1	1	1	0	0	0	0	1	1	0	1	1	1	1	0	1	1	0	0	0	0	0	0	1	0	1	1	1	0	0	0	0	1	0	1	1	1	0	0	1	1	0
chromosome_1	5255381	G	A	0	1	1	0	1	1	1	0	0	0	0	1	1	0	1	1	1	1	0	1	1	0	0	0	0	0	0	1	0	1	1	1	0	0	0	0	1	0	1	1	1	0	0	1	1	0
chromosome_1	5255734	C	CT	0	1	1	0	1	1	1	0	0	0	0	1	1	0	1	1	1	1	0	1	1	0	0	0	0	0	0	1	0	1	1	1	0	0	0	0	1	0	1	1	1	0	0	1	1	0
chromosome_1	5256380	A	G	0	1	1	0	1	1	1	0	0	0	0	1	1	0	1	1	1	1	0	1	1	0	0	0	0	0	0	1	0	1	1	1	0	0	0	0	1	0	1	1	1	0	0	1	1	0
chromosome_1	5256872	G	A	0	1	1	0	1	1	1	0	0	0	0	1	1	0	1	1	1	1	0	1	1	0	0	0	0	0	0	1	0	1	1	1	0	0	0	0	1	0	1	1	1	0	0	1	1	0
chromosome_1	5258235	G	A	0	1	1	0	1	1	1	0	0	0	0	1	1	0	1	1	1	1	0	1	1	0	0	0	0	0	0	1	0	1	1	1	0	0	0	0	1	0	1	1	1	0	0	1	1	0
chromosome_1	5261603	C	T	0	1	1	0	1	1	1	0	0	0	0	1	1	0	1	1	1	1	0	1	1	0	0	0	0	0	0	1	0	1	1	1	0	0	0	0	1	0	1	1	1	0	0	1	1	0
chromosome_1	5263353	GCAACTGGAGCAGCAGGCGGTTGGTGGACCGAAGGAGCTTCTGGTA	G	0	1	1	0	1	1	1	0	0	0	0	1	1	0	1	1	1	1	0	1	1	0	0	0	0	0	0	1	0	1	1	1	0	0	0	0	1	0	1	1	1	0	0	1	1	0
chromosome_1	5265604	AG	A	0	1	1	0	1	1	1	0	0	0	0	1	1	0	1	1	1	1	0	1	1	0	0	0	0	0	0	1	0	1	1	1	0	0	0	0	1	0	1	1	1	0	0	1	1	0
chromosome_1	5266141	A	G	0	1	1	0	1	1	1	0	0	0	0	1	1	0	1	1	1	1	0	1	1	0	0	0	0	0	0	1	0	1	1	1	0	0	0	0	1	0	1	1	1	0	0	1	1	0
chromosome_1	5266261	G	A	0	1	1	0	1	1	1	0	0	0	0	1	1	0	1	1	1	1	0	1	1	0	0	0	0	0	0	1	0	1	1	1	0	0	0	0	1	0	1	1	1	0	0	1	1	0
chromosome_1	5266596	ATT	A	0	1	1	0	1	1	1	0	0	0	0	1	1	0		1	1	1	0	1	1	0	0	0	0	0	0	1	0	1	1	1	0	0	0	0	1	0	1	1	1	0	0	1	1	0
chromosome_1	5267647	C	CAAACAAAAACAA	0	1	1	0	1	1	1	0	0	0	0	1	1	0		1	1	1	0	1	1	0	0	0	0	0	0	1	0	1	1	1	0	0	0	0	1	0	1	1	1	0	0	1	1	0
chromosome_1	5267865	T	A	0	1	1	0	1	1	1	0	0	0	0	1	1	0		1	1	1	0	1	1	0	0	0	0	0	0	1	0	1	1	1	0	0	0	0	1	0	1	1	1	0	0	1	1	0
chromosome_1	5269989	AT	A	0	1	1	0	1	1	1	0	0	0	0	1	1	0		1	1	1	0	1	1	0	0	0	0	0	0	1	0	1	1	1	0	0	0	0	1	0	1	1	1	0	0	1	1	0
chromosome_1	5270397	G	A	0	1	1	0	1	1	1	0	0	0	0	1	1	0	0	1	1	1	0	1	1	0	0	0	0	0	0	1	0	1	1	1	0	0	0	0	1	0	1	1	1	0	0	1	1	0
chromosome_1	5270959	A	G	0	1	1	0	1	1	1	0	0	0	0	1	1	0	0	1	1	1	0	1	1	0	0	0	0	0	0	1	0	1	1	1	0	0	0	0	1	0	1	1	1	0	0	1	1	0
chromosome_1	5271744	T	C	0	1	1	0	1	1	1	0	0	0	0	1	1	0	0	1	1	1	0	1	1	0	0	0	0	0	0	1	0	1	1	1	0	0	0	0	1	0	1	1	1	0	0	1	1	0
chromosome_1	5277108	A	T	0	1	1	0	1	1	1	0	0	0	0	1	1	0	0	1	1	1	0	1	1	0	0	0	0	0	0	1	0	1	1	1	0	0	0	0	1	0	1	1	1	0	0	1	1	0
chromosome_1	5284158	G	A	0	1	1	0	1	1	1	0	0	0	0	1	1	0	0	1	1	1	0	1	1	0	0	0	0	0	0	1	0	1	1	1	0	0	0	0	1	0	1	1	1	0	0	1	1	0
chromosome_1	5299897	A	C	0	1	1	0	1	1	1	0	0	0	0	1	1	0	0	1	1	1	0	1	1	0	0	0	0	0	0	1	0	1	1	1	0	0	0	0	1	0	1	1	1	0	0	1	1	0
chromosome_1	5300710	A	G	0	1	1	0	1	1	1	0	0	0	0	1	1	0	0	1	1	1	0	1	1	0	0	0	0	0	0	1	0	1	1	1	0	0	0	0	1	0	1	1	1	0	0	1	1	0
chromosome_1	5303296	T	G	0	1	1	0	1	1	1	0	0	0	0	1	1	0	0	1	1	1	0	1	1	0	0	0	0	0	0	1	0	1	1	1	0	0	0	0	1	0	1	1	1	0	0	1	1	0
chromosome_1	5306093	C	T	0	1	1	0	1	1	1	0	0	0	0	1	1	0	0	1	1	1	0	1	1	0	0	0	0	0	0	1	0	1	1	1	0	0	0	0	1	0	1	1	1	0	0	1	1	0
chromosome_1	5310680	TA	T	0	1	1	0	1	1	1	0	0	0	0	1	1	0	0	1	1	1	0	1	1	0	0	0	0	0	0	1	0	1	1	1	0	0	0	0	1	0	1	1	1	0	0	1	1	0
chromosome_1	5312005	T	A	0	1	1	0	1	1	1	0	0	0	0	1	1	0	0	1	1	1	0	1	1	0	0	0	0	0	0	1	0	1	1	1	0	0	0	0	1	0	1	1	1	0	0	1	1	0
chromosome_1	5314033	A	G	0	1	1	0	1	1	1	0	0	0	0	1	1	0	0	1	1	1	0	1	1	0	0	0	0	0	0	1	0	1	1	1	0	0	0	0	1	0	1	1	1	0	0	1	1	0
chromosome_1	5316360	T	A	0	1	1	0	1	1	1	0	0	0	0	1	1	0	0	1	1	1	0	1	1	0	0	0	0	0	0	1	0	1	1	1	0	0	0	0	1	0	1	1	1	0	0	1	1	0
chromosome_1	5319716	G	GTT	0	1	1	0	1	1	1	0	0	0	0	1	1	0	0	1	1	1	0	1	1	0	0	0	0	0	0	1	0	1	1	1	0	0	0	0	1	0	1	1	1	0	0	1	1	0
chromosome_1	5319862	C	T	0	1	1	0	1	1	1	0	0	0	0	1	1	0	0	1	1	1	0	1	1	0	0	0	0	0	0	1	0	1	1	1	0	0	0	0	1	0	1	1	1	0	0	1	1	0
chromosome_1	5340766	T	C	0	1	1	0	1	1	1	0	0	0	0	1	1	0	0	1	1	1	0	1	1	0	0	0	0	0	0	1	0	1	1	1	0	0	0	0	1	0	1	1	1	0	0	1	1	0
chromosome_1	5360505	T	C	0	1	1	0	1	1	1	0	0	0	0	1	1	0	0	1	1	1	0	1	1	0	0	0	0	0	0	1	0	1	1	1	0	0	0	0	1	0	1	1	1	0	0	1	1	0
chromosome_1	5361407	G	A	0	1	1	0	1	1	1	0	0	0	0	1	1	0	0	1	1	1	0	1	1	0	0	0	0	0	0	1	0	1	1	1	0	0	0	0	1	0	1	1	1	0	0	1	1	0
chromosome_1	5362050	A	T	0	1	1	0	1	1	1	0	0	0	0	1	1	0	0	1	1	1	0	1	1	0	0	0	0	0	0	1	0	1	1	1	0	0	0	0	1	0	1	1	1	0	0	1	1	0
chromosome_1	5363995	CA	C	0	1	1	0	1	1	1	0	0	0	0	1	1	0	0	1	1	1	0	1	1	0	0	0	0	0	0	1	0	1	1	1	0	0	0	0	1	0	1	1	1	0	0	1	1	0
chromosome_1	5365839	T	A	0	1	1	0	1	1	1	0	0	0	0	1	1	0	0	1	1	1	0	1	1	0	0	0	0	0	0	1	0	1	1	1	0	0	0	0	1	0	1	1	1	0	0	1	1	0
chromosome_1	5365985	G	A	0	1	1	0	1	1	1	0	0	0	0	1	1	0	0	1	1		0	1	1	0	0	0	0	0	0	1	0	1	1	1	0	0	0	0	1	0	1	1	1	0	0	1	1	0
chromosome_1	5367971	C	T	0	1	1	0	1	1	1	0	0	0	0	1	1	0	0	1	1	0	0	1	1	0	0	0	0	0	0	1	0	1	1	1	0	0	0	0	1	0	1	1	1	0	0	1	1	0
chromosome_1	5373938	A	C	0	1	1	0	1	1	1	0	0	0	0	1	1	0	0	1	1	0	0	1	1	0	0	0	0	0	0	1	0	1	1	1	0	0	0	0	1	0	1	1	1	0	0	1	1	0
chromosome_1	5375137	A	T	0	1	1	0	1	1	1	0	0	0	0	1	1	0	0	1	1	0	0	1	1	0	0	0	0	0	0	1	0	1	1	1	0	0	0	0	1	0	1	1	1	0	0	1	1	0
chromosome_1	5376094	C	T	0	1	1	0	1	1	1	0	0	0	0	1	1	0	0	1	1	0	0	1	1	0	0	0	0	0	0	1	0	1	1	1	0	0	0	0	1	0	1	1	1	0	0	1	1	0
chromosome_1	5383505	G	A	0	1		0	1	1	1	0	0	0	0	1	1	0	0	1	1	0	0	1	1	0	0	0	0	0	0	1	0	1	1	1	0	0	0	0	1	0	1	1	1	0	0	1	1	0
chromosome_1	5387396	G	A	0	1		0	1	1	1	0	0	0	0	1	1	0	0	1	1	0	0	1	1	0	0	0	0	0	0	1	0	1	1	1	0	0	0	0	1	0	1	1	1	0	0	1	1	0
chromosome_1	5390469	T	C	0	1		0	1	1	1	0	0	0	0	1	1	0	0	1	1	0	0	1	1	0	0	0	0	0	0	1	0	1	1	1	0	0	0	0	1	0	1	1	1	0	0	1	1	0
chromosome_1	5394093	T	G	0	1		0	1	1	1	0	0	0	0	1	1	0	0	1	1	0	0	1	1	0	0	0	0	0	0	1	0	1	1	1	0	0	0	0	1	0	1	1	1	0	0	1	1	0
chromosome_1	5403412	A	G	0	1		0			1	0	0	0	0	1	1	0	0	1		0	0	1	1	0	0		0	0	0	1	0	1			0	0	0	0	1	0	1	1	1	0	0		1	0
chromosome_1	5426617	A	AT	0	1		0			1	0	0	0	0	1		0	0	1		0	0		1	0			0	0	0	1	0				0	0	0	0	1		1	1	1		0		1	0
chromosome_1	5426620	TCC	T	0	1		0			1	0	0	0	0	1		0	0	1		0	0		1	0			0	0	0	1	0				0	0	0	0	1		1	1	1		0		1	1
chromosome_1	5426621	C	T	0	1		0			1	0	0	0	0	1		0	0	1		0	0		1	0			0	0	0	1	0				0	0	0	0	1		1	1	1		0		1	0
chromosome_1	5448529	G	A	0	1		0			1	0	0	0	0	1		0	0	1		0	0		1	0		1	0	0	0	1	0				0	0	0	0	1		1	1	1		0		1	1
chromosome_1	5449783	A	G	0	1		0	0	0	1	0	0	0	0	1	0	0	0	1	0	0	0	0	1	0	1	1	0	0	0	1	0	0	0	0	0	0	0	0	1	1	1	1	1	1	0	0	1	1
chromosome_1	5451430	A	G	0	1		0	0	0	1	0	0	0	0	0	0	0	0	1	0	0	0	0	1	0	1	1	0	0	0	1	0	0	0	0	0	0	0	0	1	1	1	1	1	1	0	0	1	0
chromosome_1	5451709	T	C	0	1		0	0	0	1	0	0	0	0	0	0	0	0	1	0	0	0	0	1	0	1	1	0	0	0	1	0	0	0	0	0	0	0	0	1	1	1	1	1	1	0	0	1	0
chromosome_1	5451734	T	TA	0	1		0	0	0	1	0	0	0	0	0	0	0	0	1	0	0	0	0	1	0	1	1	0	0	0	1	0	0	0	0	0	0	0	0	1	1	1	1	1	1	0	0	1	0
chromosome_1	5451921	T	A	0	1		0	0	0	1	0	0	0	0	0	0	0	0	1	0	0	0	0	1	0	1	1	0	0	0	1	0	0	0	0	0	0	0	0	1	1	1	1	1	1	0	0	1	0
chromosome_1	5451933	T	C	0	1		0	0	0	1	0	0	0	0	0	0	0	0	1	0	0	0	0	1	0	1	1	0	0	0	1	0	0	0	0	0	0	0	0	1	1	1	1	1	1	0	0	1	0
chromosome_1	5452342	CTG	C	0	1		0	0	0	1	0	0	0	0	0	0	0	0	1	0	0	0	0	1	0	1	1	0	0	0	1	0	0	0	0	0	0	0	0	1	1	1	1	1	1	0	0	1	0
chromosome_1	5452741	A	T	0	1		1	0	0	1	0	0	0	0	0	0	0	0	1	0	0	0	0	1	0	1	1	0	0	0	1	0	0	0	0	0	0	0	0	1	1	1	1	1	1	0	0	1	0
chromosome_1	5453538	A	G	0	1		1	0	0	1	0	0	0	0	0	0	0	0	1	0	0	0	0	1	0	1	1	0	0	0	1	0	0	0	0	0	0	0	0	1	1	1	1	1	1	0	0	1	0
chromosome_1	5453760	T	C	0	1	1	1	0	0	1	0	0	0	0	0	0	0	0	1	0	0	0	0	1	0	1	1	0	0	0	1	0	0	0	0	0	0	0	0	1	1	1	1	1	1	0	0	1	0
chromosome_1	5454098	C	A	0	1	1	1	0	0	1	0	0	0	0	0	0	0	0	1	0	0	0	0	1	0	1	1	0	0	0	1	0	0	0	0	0	0	0	0	1	1	1	1	1	1	0	0	1	0
chromosome_1	5456432	A	G	0	1	1	1	0	0	1	0	0	0	0	0	0	0	0	1	0	0	0	0	1	0	1	1	0	0	0	1	0	0	0	0	0	0	0	0	1	1	1	1	1	1	0	0	1	0
chromosome_1	5458387	C	A	0	1	1	1	0	0	1	0	0	0	0	0	0	0	0	1	0	0	0	0	1	0	1	1	0	0	0	1	0	0	0	0	0	0	0	0	1	1	1	1	1	1	0	0	1	0
chromosome_1	5459588	G	A	0	1	1	1	0	0	1	0	0	0	0	0	0	0	0	1	0	0	0	0	1	0	1	1	0	0	0	1	0	0	0	0	0	0	0	0	1	1	1	1	1	1	0	0	1	0
chromosome_1	5461226	T	C	0	1	1	1	0	0	1	0	0	0	0	0	0	0	0	1	0	0	0	0	1	0	1	1	0	0	0	1	0	0	0	0	0	0	0	0	1	1	1	1	1	1	0	0	1	0
chromosome_1	5462696	A	C	0	1	1	1	0	0	1	0	0	0	0	0	0	0	0	1	0	0	0	0	1	0	1	1	0	0	0	1	0	0	0	0	0	0	0	0	1	1	1	1	1		0	0	1	0
chromosome_1	5463529	A	G	0	1	1	1	0	0	1	0	0	0	0	0	0	0	0	1	0	0	0	0	1	0	1	1	0	0	0	1	0	0	0	0	0	0	0	0	1	1	1	1	1		0	0	1	0
chromosome_1	5463755	T	C	0	1	1	1	0	0	1	0	0	0	0	0	0	0	0	1	0	0	0	0	1	0	1	1	0	0	0	1	0	0	0	0	0	0	0	0	1	1	1	1	1		0	0	1	0
chromosome_1	5466008	T	C	0	1	1	1	0	0	1	0	0	0	0	0	0	0	0	1	0	0	0	0	1	0	1	1	0	0	0	1	0	0	0	0	0	0	0	0	1	1	1	1	1		0	0	1	0
chromosome_1	5466395	A	G	0	1	1	1	0	0	1	0	0	0	0	0	0	0	0	1	0	0	0	0	1	0	1	1	0	0	0	1	0	0	0	0	0	0	0	0	1	1	1	1	1		0	0	1	0
chromosome_1	5466444	G	A	0	1	1	1	0	0	1	0	0	0	0	0	0	0	0	1	0	0	0	0	1	0	1	1	0	0	0	1	0	0	0	0	0	0	0	0	1	1	1	1	1		0	0	1	0
chromosome_1	5466791	G	A	0	1	1	1	0	0	1	0	0	0	0	0	0	0	0	1	0	0	0	0	1	0	1	1	0	0	0	1	0	0	0	0	0	0	0	0	1	1	1	1	1		0	0	1	0
chromosome_1	5468795	G	A	0	1	1	1	0	0	1	0	0	0	0	0	0	0	0	1	0	0	0	0	1	0	1	1	0	0	0	1	0	0	0	0	0	0	0	0	1	1	1	1	1		0	0	1	0
chromosome_1	5468967	T	C	0	1	1	1	0	0	1	0	0	0	0	0	0	0	0	1	0	0	0	0	1	0	1	1	0	0	0	1	0	0	0	0	0	0	0	0	1	1	1	1	1		0	0	1	0
chromosome_1	5470283	T	TA	0	1	1	1	0	0	1	0	0	0	0	0	0	0	0	1	0	0	0	0	1	0	1	1	0	0	0	1	0	0	0	0	0	0	0	0	1	1	1	1	1		0	0	1	0
chromosome_1	5471135	C	T	0	1	1	1	0	0	1	0	0	0	0	0	0	0	0	1	0	0	0	0	1	0	1	1	0	0	0	1	0	0	0	0	0	0	0	0	1	1	1	1	1		0	0	1	0
chromosome_1	5474300	T	C	0	1	1	1	0	0	1	0	0	0	0	0	0	0	0	1	0	0	0	0	1	0	1	1	0	0	0	1	0	0	0	0	0	0	0	0	1	1	1	1	1	0	0	0	1	0
chromosome_1	5481165	T	G	0	1	1	1	0	0	1	0	0	0	0	0	0	0	0	1	0	0	0	0	1	0	1	1	0	0	0	1	0	0	0	0	0	0	0	0	1	1	1	1	1	0	0	0	1	0
chromosome_1	5487938	A	G	0	1	1	1	0	0	1	0	0	0	0	0	0	0	0	1	0	0	0	0	1	0	1	1	0	0	0	1	0	0	0	0	0	0	0	0	1	1	1	1	1	0	0	0	1	0
chromosome_1	5490189	A	G	0	1	1	1	0	0	1	0	0	0	0	0	0	0	0	1	0	0	0	0	1	0	1	1	0	0	0	1	0	0	0	0	0	0	0	0	1	1	1	1	1	0	0	0	1	0
chromosome_1	5493950	C	T	0	1	1	1	0	0	1	0	0	0			0	0	0	1	0		0	0	1	0	1		0	0	0	1	0	0	0	0	0	0	0	0	1	1	1	1	1	0	0	0	1	0
chromosome_1	5501962	C	T	0	1	1	1	0	0	1	0	0	0			0	0	0	1	0		0	0	1	0	1		0	0	0	1	0	0	0	0	0	0	0	0	1	1	1	1	1	0	0	0	1	0
chromosome_1	5508860	T	C	0	1	1	1	0	0	1	0	0	0			0	0	0	1	0		0	0	1	0	1		0	0	0	1	0	0	0	0	0	0	0	0	1	1	1	1	1	0	0	0	1	0
chromosome_1	5515751	T	A	0	1	1	1	0	0	1	0	0	0			0	0	0	1	0		0	0	1	0	1		0	0	0	1	0	0	0	0	0	0	0	0	1	1	1	1	1	0	0	0	1	0
chromosome_1	5516194	A	G	0	1	1	1	0	0	1	0	0	0			0	0	0	1	0		0	0	1	0	1		0	0	0	1	0	0	0	0	0	0	0	0	1	1	1	1	1	0	0	0	1	0
chromosome_1	5528515	T	C	0	1	1	1	0	0	1	0	0	0			0	0	0	1	0		0	0	1	0	1		0	0	0	1	0	0	0	0	0	0	0	0	1	1	1	1	1	0	0	0	1	0
chromosome_1	5529364	T	A	0	1	1	1	0	0	1	0	0	0			0	0	0	1	0		0	0	1	0	1		0	0	0	1	0	0	0	0	0	0	0	0	1	1	1	1	1	0	0	0	1	0
chromosome_1	5536460	A	G	0	1	1	1	0	0	1	0	0	0			0	0	0	1	0		0	0	1	0	1		0	0	0	1	0	0	0	0	0	0	0	0	1	1	1	1	1	0	0	0	1	0
chromosome_1	5541463	C	A	0	1	1	1	0	0	1	0	0	0			0	0	0	1	0		0	0	1	0	1		0	0	0	1	0	0	0	0	0	0	0	0	1	1	1	1	1	0	0	0	1	0
chromosome_1	5543827	T	C	0	1	1	1	0	0	1	0	0	0			0	0	0	1	0		0	0	1	0	1		0	0	0	1	0	0	0	0	0	0	0	0	1	1	1	1	1	0	0	0	1	0
chromosome_1	5544351	G	A	0	1	1	1	0	0	1	0	0	0			0	0	0	1	0		0	0	1	0	1		0	0	0	1	0	0	0	0	0	0	0	0	1	1	1	1	1	0	0	0	1	0
chromosome_1	5545601	A	G	0	1	1	1	0	0	1	0	0	0			0	0	0	1	0		0	0	1	0	1		0	0	0	1	0	0	0	0	0	0	0	0	1	1	1	1	1	0	0	0	1
chromosome_1	5547223	TA	T	0	1	1	1	0	0	1	0	0	0			0	0	0	1	0		0	0	1	0	1		0	0	0	1	0	0	0	0	0	0	0	0	1	1	1	1	1	0	0	0	1
chromosome_1	5548073	AT	A	0	1	1	1	0	0	1	0	0	0			0	0	0	1	0		0	0	1	0	1		0	0	0	1	0	0	0	0	0	0	0	0	1	1	1	1	1	0	0	0	1
chromosome_1	5553327	G	A	0	1	1	1	0	0	1	0	0	0			0	0	0	1	0		0	0	1	0	1		0	0	0	1	0	0	0	0	0	0	0	0	1	1	1	1	1	0	0	0	1
chromosome_1	5555715	A	G	0	1	1	1	0	0	1	0	0	0			0	0	0	1	0		0	0	1	0	1		0	0	0	1	0	0	0	0	0	0	0	0	1	1	1	1	1	0	0	0	1
chromosome_1	5556281	A	G	0	1	1	1	0	0	1	0	0	0			0	0	0	1	0		0	0	1	0	1		0	0	0	1	0	0	0	0	0	0	0	0	1	1	1	1	1	0	0	0	1
chromosome_1	5558071	T	C	0	1	1	1	0	0	1	0	0	0			0	0	0	1	0		0	0	1	0	1		0	0	0	1	0	0	0	0	0	0	0	0	1	1	1	1	1	0	0	0	1	0
chromosome_1	5559277	CGTGG	C	0	1	1	1	0	0	1	0	0	0			0	0	0	1	0		0	0	1	0	1		0	0	0	1	0	0	0	0	0	0	0	0	1	1	1	1	1	0	0	0	1	0
chromosome_1	5559279	TGG	T	0	1	1	1	0	0	1	0	0	0			0	0	0	1	0		0	0	1	0	1		0	0	0	1	0	0	0	0	0	0	0	0	1	1	1	1	1	0	0	0	1
chromosome_1	5562950	A	G	0	1
chromosome_1	5562956	A	G	0	1
chromosome_1	5563066	C	A	0	1
chromosome_1	5568410	TATAATCACTAAGCGA	T	0	1																																												0
chromosome_1	5568450	C	T	0	1																																												0
chromosome_1	5568477	T	C	0	1	1	1	0	0	1	0	0	0			0	0	0	1	0		0	0	1	0	1		0	0	0	1	0	0	0	0	0	0	0	0	1	1	1	1	1	0	0	0	1
chromosome_1	5568968	T	C	0	1
chromosome_1	5568969	T	A	0	1
chromosome_1	5569034	G	A	0	1																																												0
chromosome_1	5569053	T	G	0	1																																												0
chromosome_1	5571449	T	TTCTATCTCTTTC	0	1
chromosome_1	5571792	GATCTTACTCTATTCTATCT	G	0	1
chromosome_2	19428	T	A	0	1
chromosome_2	31733	A	AT	0	1	1	1	0	0	1	1	0	1	1	1	1	1	1	0	1	1	0	1	1	0	1	0	1	1	1	0	0	1	0	0	1	1	1	1	1	1	1	1	0	1	0	1	1	1
chromosome_2	31908	A	T	0	1	1	1	0	0	1	1	0	1	1	1	1	1	1	0	1	1	0	1	1	0	1	0	1	1	1	0	0	1	0	0	1	1	1	1	1	1	1	1	0	1	0	1	1	1
chromosome_2	32852	TA	T	0	1	1	1	0	0	1	1	0	1	1	1	1	1	1	0	1	1	0	1	1	0	1	0	1	1	1	0	0	1	0	0	1	1	1	1	1	1	1	1	0	1	0	1	1	1
chromosome_2	35275	A	G	0	1	1	1	0	0	1	1	0	1	1	1	1	1	1	0	1	1	0	1	1	0	1	0	1	1	1	0	0	1	0	0	1	1	1	1	1	1	1	1	0	1	0	1	1	1
chromosome_2	35364	TC	T	0	1	1	1	0	0	1	1	0	1	1	1	1	1	1	0	1	1	0	1	1	0	1	0	1	1	1	0	0	1	0	0	1	1	1	1	1	1	1	1	0	1	0	1	1	1
chromosome_2	38221	A	G	0	1	1	1	0	0	1	1	0	1	1	1	1	1	1	0	1	1	0	1	1	0	1	0	1	1	1	0	0	1	0	0	1	1	1	1	1	1	1	1	0	1	0	1	1	1
chromosome_2	39218	T	G	0	1	1	1	0	0	1	1	0	1	1	1	1	1	1	0	1	1	0	1	1	0	1	0	1	1	1	0	0	1	0	0	1	1	1	1	1	1	1	1	0	1	0	1	1	1
chromosome_2	43203	A	G	0	1	1	1	0	0	1	1	0	1	1	1	1	1	1	0	1	1	0	1	1	0	1	0	1	1	1	0	0	1	0	0	1	1	1	1	1	1	1	1	0	1	0	1	1	1
chromosome_2	46866	T	C	0	1	1	1	0	0	1	1	0	1	1	1	1	1	1	0	1	1	0	1	1	0	1	0	1	1	1	0	0	1	0	0	1	1	1	1	1	1	1	1	0	1	0	1	1	1
chromosome_2	47265	T	TACCGAGA	0	1	1	1	0	0	1	1	0	1	1	1	1	1	1	0	1	1	0	1	1	0	1	0	1	1	1	0	0	1	0	0	1	1	1	1	1	1	1	1	0	1	0	1	1	1
chromosome_2	50765	C	A	0	1	1	1	0	0	1	1	0	1	1	1	1	1	1	0	1	1	0	1	1	0	1	0	1	1	1	0	0	1	0	0	1	1	1	1	1	1	1	1	0	1	0	1	1	1
chromosome_2	57064	G	C	0	1	1	1	0	0	1	1	0	1	1	1	1	1	1	0	1	1	0	1	1	0	1	0	1	1	1	0	0	1	0	0	1	1	1	1	1	1	1	1	0	1	0	1	1	1
chromosome_2	58098	C	T	0	1	1	1	0	0	1	1	0	1	1	1	1	1	1	0	1	1	0	1		0	1	0	1	1	1	0	0	1	0	0	1	1	1	1	1	1	1	1	0	1	0	1	1	1
chromosome_2	60474	A	G	0	1	1	1	0	0	1	1	0	1	1	1	1	1	1	0	1	1	0	1		0	1	0	1	1	1	0	0	1	0	0	1	1	1	1	1	1	1	1	0	1	0	1	1	1
chromosome_2	64433	C	T	0	1	1	1	0	0	1	1	0	1	1	1	1	1	1	0	1	1	0	1		0	1	0	1	1	1	0	0	1	0	0	1	1	1	1	1	1	1	1	0	1	0	1	1	1
chromosome_2	67383	T	C	0	1	1	1	0	0	1	1	0	1	1	1	1	1	1	0	1	1	0	1		0	1	0	1	1	1	0	0	1	0	0	1	1	1	1	1	1	1	1	0	1	0	1	1	1
chromosome_2	67416	T	G	0	1	1	1	0	0	1	1	0	1	1	1	1	1	1	0	1	1	0	1		0	1	0	1	1	1	0	0	1	0	0	1	1	1	1	1	1	1	1	0	1	0	1	1	1
chromosome_2	70916	T	C	0	1	1	1	0	0	1	1	0	1	1	1	1	1	1	0	1	1	0	1		0	1	0	1	1	1	0	0	1	0	0	1	1	1	1	1	1	1	1	0	1	0	1	1	1
chromosome_2	71084	C	A	0	1	1	1	0	0	1	1	0	1	1	1	1	1	1	0	1	1	0	1		0	1	0	1	1	1	0	0	1	0	0	1	1	1	1	1	1	1	1	0	1	0	1	1	1
chromosome_2	73097	T	C	0	1	1	1	0	0	1	1	0	1	1	1	1	1	1		1	1	0	1		0	1	0	1	1	1	0	0	1	0	0	1	1	1	1	1	1	1	1	0	1	0	1	1	1
chromosome_2	73223	G	C	0	1	1	1	0	0	1	1	0	1	1	1	1	1	1		1	1	0	1		0	1	0	1	1	1	0	0	1	0	0	1	1	1	1	1	1	1	1	0	1	0	1	1	1
chromosome_2	73586	CT	C	0	1	1	1	0	0	1	1	0	1	1	1	1	1	1		1	1	0	1		0	1	0	1	1	1	0	0	1	0	0	1	1	1	1	1	1	1	1	0	1	0	1	1	1
chromosome_2	74548	C	T	0	1	1	1	0	0	1	1	0	1	1	1	1	1	1		1	1	0	1		0	1	0	1	1	1	0	0	1	0	0	1	1	1	1	1	1	1	1	0	1	0	1	1	1
chromosome_2	76728	A	G	0	1	1	1	0	0	1	1	0	1	1	1	1	1	1		1	1	0	1		0	1	0	1	1	1	0	0	1	0	0	1	1	1	1	1	1	1	1	0	1	0	1	1	1
chromosome_2	82108	A	C	0	1	1	1	0	0	1	1	0	1	1	1	1	1	1		1	1	0	1		0	1	0	1	1	1	0	0	1	0	0	1	1	1	1	1	1	1	1	0	1	0	1	1	1
chromosome_2	83269	A	G	0	1	1	1	0	0	1	1	0	1	1	1	1	1	1		1	1	0	1		0	1	0	1	1	1	0	0	1	0	0	1	1	1	1	1	1	1	1	0	1	0	1	1	1
chromosome_2	86010	A	G	0	1	1	1	0	0	1	1	0	1	1	1	1	1	1		1	1	0	1		0	1	0	1	1	1	0	0	1	0	0	1	1	1	1	1	1	1	1	0	1	0	1	1	1
chromosome_2	87473	A	G	0	1	1	1	0	0	1	1	0	1	1	1	1	1	1		1	1	0	1		0	1	0	1	1	1	0	0	1	0	0	1	1	1	1	1	1	1	1	0	1	0	1	1	1
chromosome_2	90551	C	T	0	1	1	1	0	0	1	1	0	1	1	1	1	1	1		1	1	0	1		0	1	0	1	1	1	0	0	1	0	0	1	1	1	1	1	1	1	1	0	1	0	1	1	1
chromosome_2	91143	A	C	0	1	1	1	0	0	1	1	0	1	1	1	1	1	1		1	1	0	1		0	1	0	1	1	1	0	0	1	0	0	1	1	1	1	1	1	1	1	0	1	0	1	1	1
chromosome_2	91167	T	C	0	1	1	1	0	0	1	1	0	1	1	1	1	1	1		1	1	0	1		0	1	0	1	1	1	0	0	1	0	0	1	1	1	1	1	1	1	1	0	1	0	1	1	1
chromosome_2	91931	C	T	0	1	1	1	0	0	1	1	0	1	1	1	1	1	1		1	1	0	1		0	1	0	1	1	1	0	0	1	0	0	1	1	1	1	1	1	1	1	0	1	0	1	1	1
chromosome_2	103666	A	C	0	1	1	1	0	0	1	1	0	1	1	1	1	1	1		1	1	0	1		0	1	0	1	1	1	0	0	1	0	0	1	1	1	1	1	1	1	1	0	1	0	1	1	1
chromosome_2	104126	G	A	0	1	1	1	0	0	1	1	0	1	1	1	1	1	1		1	1	0	1		0	1	0	1	1	1	0	0	1	0	0	1	1	1	1	1	1	1	1	0	1	0	1	1	1
chromosome_2	110838	T	TA	0	1	1	1	0	0	1	1	0	1	1	1	1	1	1		1	1	0	1		0	1	0	1	1	1	0	0	1	0	0	1	1	1	1	1	1	1	1	0	1	0	1	1	1
chromosome_2	113036	C	A	0	1	1	1	0	0	1	1	0	1	1	1	1	1	1		1	1	0	1		0	1	0	1	1	1	0	0	1	0	0	1	1	1	1	1	1	1	1	0	1	0	1	1	1
chromosome_2	113054	A	C	0	1	1	1	0	0	1	1	0	1	1	1	1	1	1	1	1	1	0	1		0	1	0	1	1	1	0	0	1	0	0	1	1	1	1	1	1	1	1	0	1	0	1	1	1
chromosome_2	113945	A	T	0	1	1	1	0	0	1	1	0	1	1	1	1	1	1	1	1	1	0	1		0	1	0	1	1	1	0	0		0	0	1	1	1	1	1	1	1	1	0	1	0	1	1	1
chromosome_2	114850	A	G	0	1	1	1	0	0	1	1	0	1	1	1	1	1	1	1	1	1	0	1		0	1	0	1	1	1	0	0		0	0	1	1	1	1	1	1	1	1	0	1	0	1	1	1
chromosome_2	115633	A	G	0	1	1	1	0	0	1	1	0	1	1	1	1	1	1	1	1	1	0	1		0	1	0	1	1	1	0	0		0	0	1	1	1	1	1	1	1	1	0	1	0	1	1	1
chromosome_2	115838	T	A	0	1	1	1	0	0	1	1	0	1	1	1	1	1	1	1	1	1	0	1		0	1	0	1	1	1	0	0		0	0	1	1	1	1	1	1	1	1	0	1	0	1	1	1
chromosome_2	116532	G	A	0	1	1	1	0	0	1	1	0	1	1	1	1	1	1	1	1	1	0	1		0	1	0	1	1	1	0	0		0	0	1	1	1	1	1	1	1	1	0	1	0	1	1	1
chromosome_2	117005	A	T	0	1	1	1	0	0	1	1	0	1	1	1	1	1	1	1	1	1	0	1		0	1	0	1	1	1	0	0		0	0	1	1	1	1	1	1	1	1	0	1	0	1	1	1
chromosome_2	117703	T	A	0	1	1	1	0	0	1	1	0	1	1	1	1	1	1	1	1	1	0	1		0	1	0	1	1	1	0	0		0	0	1	1	1	1	1	1	1	1	0	1	0	1	1	1
chromosome_2	118007	TA	T	0	1	1	1	0	0	1	1	0	1	1	1	1	1	1	1	1	1	0	1		0	1	0	1	1	1	0	0		0	0	1	1	1	1	1	1	1	1	0	1	0	1	1	1
chromosome_2	118213	A	G	0	1	1	1	0	0	1	1	0	1	1	1	1	1	1	1	1	1	0	1		0	1	0	1	1	1	0	0		0	0	1	1	1	1	1	1	1	1	0	1	0	1	1	1
chromosome_2	118229	A	G	0	1	1	1	0	0	1	1	0	1	1	1	1	1	1	1	1	1	0	1		0	1	0	1	1	1	0	0		0	0	1	1	1	1	1	1	1	1	0	1	0	1	1	1
chromosome_2	118667	T	C	0	1	1	1	0	0	1	1	0	1	1	1	1	1	1	1	1	1	0	1		0	1	0	1	1	1	0	0		0	0	1	1	1	1	1	1	1	1	0	1	0	1	1	1
chromosome_2	118721	A	G	0	1	1	1	0	0	1	1	0	1	1	1	1	1	1	1	1	1	0	1		0	1	0	1	1	1	0	0		0	0	1	1	1	1	1	1	1	1	0	1	0	1	1	1
chromosome_2	118787	CCAGCAGT	C	0	1	1	1	0	0	1	1	0	1	1	1	1	1	1	1	1	1	0	1		0	1	0	1	1	1	0	0		0	0	1	1	1	1	1	1	1	1	0	1	0	1	1	1
chromosome_2	119202	A	G	0	1	1	1	0	0	1	1	0	1	1	1	1	1	1	1	1	1	0	1		0	1	0	1	1	1	0	0		0	0	1	1	1	1	1	1	1	1	0	1	0	1	1	1
chromosome_2	119297	C	T	0	1	1	1	0	0	1	1	0	1	1	1	1	1	1	1	1	1	0	1		0	1	0	1	1	1	0	0		0	0	1	1	1	1	1	1	1	1	0	1	0	1	1	1
chromosome_2	126452	C	T	0	1	1	1	0	0	1	1	0	1	1	1	1	1	1	1	1	1	0	1		0	1	0	1	1	1	0	0	0	0	0	1	1	1	1	1	1	1	1	0	1	0	1	1	1
chromosome_2	126926	C	G	0	1	1	1	0	0	1	1	0	1	1	1	1	1	1	1	1	1	0	1		0	1	0	1	1	1	0	0	0	0	0	1	1	1	1	1	1	1	1	0	1	0	1	1	1
chromosome_2	129800	A	G	0	1	1	1	0	0	1	1	0	1	1	1	1	1	1	1	1	1	0	1			1	0	1	1	1	0	0	0	0	0	1	1	1	1	1	1	1	1	0	1	0	1	1	1
chromosome_2	129802	A	G	0	1	1	1	0	0	1	1	0	1	1	1	1	1	1	1	1	1	0	1			1	0	1	1	1	0	0	0	0	0	1	1	1	1	1	1	1	1	0	1	0	1	1	1
chromosome_2	130140	C	A	0	1	1	1	0	0	1	1	0	1	1	1	1	1	1	1	1	1	0	1			1	0	1	1	1	0	0	0	0	0	1	1	1	1	1	1	1	1	0	1	0	1	1	1
chromosome_2	131045	C	T	0	1	1	1	0	0	1	1	0	1	1	1	1	1	1	1	1	1	0	1			1	0	1	1	1	0	0	0	0	0	1	1	1	1	1	1	1	1	0	1	0	1	1	1
chromosome_2	131656	C	A	0	1	1	1	0	0	1	1	0	1	1	1	1	1	1	1	1	1	0	1			1	0	1	1	1	0	0	0	0	0	1	1	1	1	1	1	1	1	0	1	0	1	1	1
chromosome_2	135141	A	G	0	1	1	1	0	0	1	1	0	1	1	1	1	1	1	1	1	1	0	1			1	0	1	1	1	0	0	0	0	0	1	1	1	1	1	1	1	1	0	1	0	1	1	1
chromosome_2	142175	G	A	0	1	1	1	0	0	1	1	0	1	1	1	1	1	1	1	1	1	0	1			1	0	1	1	1	0	0	0	0	0	1	1	1	1	1	1	1	1	0	1	0	1	1	1
chromosome_2	148307	A	G	0	1	1	1	0	0	1	1	0	1	1	1	1	1	1	1	1	1	0	1		1	1	0	1	1	1	0	0	0	0	0	1	1	1	1	1	1	1	1	0	1	0	1	1	1
chromosome_2	166447	T	C	0	1	1	1	0	0	1	1	0	0		1	1	1	1	1	1	1	0	1		1		0	1	1	0	0	0	0	0	1	1	0	0	1	1	1		1	0	1	0	1		1
chromosome_2	172868	G	C	0	1																																												1
chromosome_2	172869	T	A	0	1																																												1
chromosome_2	172876	A	AT	0	1	1	1	0	0	1	1	0	0		1	1	1	1	1	1	1	0	1		1		0	1	1	0	0	0	0	0	1	1	0	0	1	1	1		1	0	1	0	1		1
chromosome_2	172897	G	A	0	1	1	1	0	0	1	1	0	0	0	1	1	1	1	1	1	1	0	1		1		0	1	1	0	0	0	0	0	1	1	0	0	1	1	1	0	1	0	1	0	1	0	1
chromosome_2	173231	A	G	0	1	1	1	0	0	1	1	0	0	0	1	1	1	1	1	1	1	0	1		1		0	1	1	0	0	0	0	0	1	1	0	0	1	1	1	0	1	0	1	0	1	0	1
chromosome_2	174056	G	A	0	1	1	1	0	0	1	1	0	0	0	1	1	1	1	1	1	1	0	1		1	0	0	1	1	0	0	0	0	0	1	1	0	0	1	1	1		1	0	1	0	1	0	1
chromosome_2	175409	G	A	0	1	1	1	0	0	1	1	0	0	0	1	1	1	1	1	1	1	0	1		1	0	0	1	1	0		0	0	0	1	1	0	0	1	1	1		1		1	0	1	0	1
chromosome_2	177201	A	T	0	1	1	1	0	0	1	1	0	0	0	1	1	1	1	1	1	1	0	1		1	0	0	1	1	0		0	0	0	1	1	0	0	1	1	1		1	1	1	0	1	0	1
chromosome_2	177321	T	A	0	1	1	1	0	0	1	1	0	0	0	1	1	1	1	1	1	1	0	1		1	0	0	1	1	0		0	0	0	1	1	0	0	1	1	1		1	1	1	0	1	0	1
chromosome_2	178434	ATTCACATTG	A	0	1	1	1	0	0	1	1	0	0	0	1	1	1	1	1	1	1	0	1		1	0	0	1	1	0		0	0	0	1	1	0	0	1	1	1		1	1	1	0	1	0	1
chromosome_2	179610	C	A	0	1	1	1	0	0	1	1	0	0	0	1	1	1	1	1	1	1	0	1		1	0	0	1	1	0		0	0	0	1	1	0	0	1	1	1		1	1	1	0	1	0	1
chromosome_2	183149	C	T	0	1	1	1	0	0	1	1	0	0	0	1	1	1	1	1	1	1	0	1		1	0	0	1	1	0	1	0	0	0	1	1	0	0	1	1	1	1	1	1	1	0	1	0	1
chromosome_2	184783	T	TA	0	1	1	1	0	0	1	1	0	0	0	1	1	1	1	1	1	1	0	1		1	0	0	1	1	0	1	0	0	0	1	1	0	0	1	1	1	1	1	1	1	0	1	0	1
chromosome_2	185948	C	T	0	1	1	1	0	0	1	1	0	0	0	1	1	1	1	1	1	1	0	1		1	0	0	1	1	0	1	0	0	0	1	1	0	0	1	1	1	1	1	1	1	0	1	0	1
chromosome_2	189407	A	T	0	1	1	1	0	0	1	1	0	0	0	1	1	1	1	1	1	1	0	1		1	0	0	1	1	0	1	0	0	0	1	1	0	0	1	1	1	1	1	1	1	0	1	0	1
chromosome_2	189661	A	G	0	1	1	1	0	0	1	1	0	0	0	1	1	1	1	1	1	1	0	1		1	0	0	1	1	0	1	0	0	0	1	1	0	0	1	1	1	1	1	1	1	0	1	0	1
chromosome_2	190046	T	C	0	1	1	1	0	0	1	1	0	0	0	1	1	1	1	1	1	1	0	1	1	1	0	0	1	1	0	1	0	0	0	1	1	0	0	1	1	1	1	1	1	1	0	1	0	1
chromosome_2	190613	T	G	0	1	1	1	0	0	1	1	0	0	0	1	1	1	1	1	1	1	0	1	1	1	0	0	1	1	0	1	0	0	0	1	1	0	0	1	1	1	1	1	1	1	0	1	0	1
chromosome_2	191957	T	C	0	1	1	1	0	0	1	1	0	0	0	1	1	1	1	1	1	1	0	1	1	1	0	0	1	1	0	1	0	0	0	1	1	0	0	1	1	1	1	1	1	1	0	1	0	1
chromosome_2	193726	C	T	0	1	1	1	0	0	1	1	0	0	0	1	1	1	1	1	1	1	0	1	1	1	0	0	1	1	0	1	0	0	0	1	1	0	0	1	1	1	1	1	1	1	0	1	0	1
chromosome_2	194648	T	C	0	1	1	1	0	0	1	1	0	0	0	1	1	1	1	1	1	1	0	1	1	1	0	0	1	1	0	1	0	0	0	1	1	0	0	1	1	1	1	1	1	1	0	1	0	1
chromosome_2	199844	G	GCT	0	1	1	1	0	0	1	1	0	0	0	1	1	1	1	1	1	1	0	1	1	1	0	0	1	1	0	1	0	0	0	1	1	0	0	1	1	1	1	1	1	1	0	1	0	1
chromosome_2	199990	A	G	0	1	1	1	0	0	1	1	0	0	0	1	1	1	1	1	1	1	0	1	1	1	0	0	1	1	0	1	0	0	0	1	1	0	0	1	1	1	1	1	1	1	0	1	0	1
chromosome_2	199998	C	A	0	1	1	1	0	0	1	1	0	0	0	1	1	1	1	1	1	1	0	1	1	1	0	0	1	1	0	1	0	0	0	1	1	0	0	1	1	1	1	1	1	1	0	1	0	1
chromosome_2	200190	A	G	0	1	1	1	0	0	1	1	0	0	0	1	1	1	1	1	1	1	0	1	1	1	0	0	1	1	0	1	0	0	0	1	1	0	0	1	1	1	1	1	1	1	0	1	0	1
chromosome_2	200688	A	G	0	1	1	1	0	0	1	1	0	0	0	1	1	1	1	1	1	1	0	1	1	1	0	0	1	1	0	1	0	0	0	1	1	0	0	1	1	1	1	1	1	1	0	1	0	1
chromosome_2	201760	T	C	0	1	1	1	0	0	1	1	0	0	0	1	1	1	1	1	1	1	0	1	1	1	0	0	1	1	0	1	0	0	0	1	1	0	0	1	1	1	1	1	1	1	0	1	0	1
chromosome_2	201831	A	G	0	1	1	1	0	0	1	1	0	0	0	1	1	1	1	1	1	1	0	1	1	1	0	0	1	1	0	1	0	0	0	1	1	0	0	1	1	1	1	1	1	1	0	1	0	1
chromosome_2	205692	T	A	0	1	1	1	0	0	1	1	0	0	0	1	1	1	1	1	1	1	0	1	1	1	0	0	1	1	0	1	0	0	0	1	1	0	0	1	1	1	1	1	1	1	0	1	0	1
chromosome_2	206606	T	C	0	1	1	1	0	0	1	1	0	0	0	1	1	1	1	1	1	1	0	1	1	1	0	0	1	1	0	1	0	0	0	1	1	0	0	1	1	1	1	1	1	1	0	1	0	1
chromosome_2	223868	G	T	0	1		1	0	0	1	1	0	0	0	1	1	1	1	1	1	1	0	1	1	1	0	0	1	1	0	1	0	0	0	1	1	0	0		1	1	1	1	1		0	1	0	1
chromosome_2	228098	AAAGGAGGAAGGAGG	A	0	1		1	0	0	1	1	0	0	0	1	1	1	1	1	1	1	0	1	1	1	0	0	1	1	0	1	0	0	0	1	1	0	0		1	1	1	1	1		0	1	0	1
chromosome_2	228331	ATTTGTTTTTGTT	A	0	1		1	0	0	1	1	0	0	0	1	1	1	1	1	1	1	0	1	1	1	0	0	1	1	0	1	0	0	0	1	1	0	0		1	1	1	1	1		0	1	0	1
chromosome_2	228767	G	A	0	1		1	0	0	1	1	0	0	0	1	1	1	1	1	1	1	0	1	1	1	0	0	1	1	0	1	0	0	0	1	1	0	0		1	1	1	1	1		0	1	0	1
chromosome_2	229621	T	A	0	1		1	0	0	1	1	0	0	0	1	1	1	1	1	1	1	0	1	1	1	0	0	1		0	1	0	0	0	1	1	0	0		1	1	1	1	1		0	1	0	1
chromosome_2	229897	ATT	A	0	1		1	0	0	1	1	0	0	0	1		1	1	1	1	1	0	1	1	1	0	0	1		0	1	0	0	0		1	0	0		1	1	1	1	1		0	1	0	1
chromosome_2	247890	G	A	0	1		1	0	0	1	1	0	0	0	1	0	1	1	1	1	1	0	1	1	1	0	0	1	0	0	1	0	0	0	0	1	0	0	0	1	1	1	1	1	0	0	1	0	1
chromosome_2	249852	G	A	0	1		1	0	0	1	1	0	0	0	1	0	1	1	1	1	1	0	1	1	1	0	0	1	0	0	1	0	0	0	0	1	0	0	0	1	1	1	1	1	0	0	1	0	1
chromosome_2	252273	T	C	0	1		1	0	0	1	1	0	0	0	1	0	1	1	1	1	1	0	1	1	1	0	0	1	0	0	1	0	0	0	0	1	0	0	0	1	1	1	1	1	0	0	1	0	1
chromosome_2	254484	C	G	0	1		1	0	0	1	1	0	0	0	1	0	1	1	1	1	1	0	1	1	1	0	0	1	0	0	1	0	0	0	0	1	0	0	0	1	1	1	1	1	0	0	1	0	1
chromosome_2	268490	A	G	0	1		1	0	0	1	1	0	0	0	1	0	1	1	1	1	1	0	1	1	1	0	0	1	0	0	1	0	0	0	0	1	0	0	0	1	1	1	1	1	0	0	1	0	1
chromosome_2	269761	G	A	0	1		1	0	0	1	1	0	0	0	1	0	1	1	1	1	1	0	1		1	0	0	1	0	0	1	0	0	0	0	1	0	0	0	1	1	1	1	1	0	0	1	0	1
chromosome_2	281282	G	T	0	1		1		0	1	1	0	0	0	1	0	1	1	1	1	1	0	1		1	0	0	1	0	0	1	0	0	0	0	1	0	0	0	1	1	1	1	1	0	0	1	0	1
chromosome_2	281305	C	G	0	1		1		0	1	1	0	0	0	1	0	1	1	1	1	1	0	1		1	0	0	1	0	0	1	0	0	0	0	1	0	0	0	1	1	1	1	1	0	0	1	0	1
chromosome_2	282552	G	A	0	1	1	1	1	0	1	1	0	0	0	1	0	1	1	1	1	1	0	1		1	0	0	1	0	0	1	0	0	0	0	1	0	0	0	1	1	1	1	1	0	0	1	0	1
chromosome_2	304768	T	C	0	1	1	1	1	0	1	1	0	0	0	1	0	1	1	1	1	1		1	0	1	0	0	1	0	0	1	0	0	0	0	1	0	0	0	1	1	1	1	1	0	0	1	0	1
chromosome_2	307846	A	T	0	1	1	1	1	0	1	1	0	0	0	1	0	1	1		1	1		1		1	0	0	1	0	0	1	0	0	0	0	1	0	0	0	1	1	1	1	1	0	0	1	0	1
chromosome_2	308176	A	C	0	1	1	1	1	0	1	1	0	0	0	1	0	1	1		1	1		1		1	0	0	1	0	0	1	0	0	0	0	1	0	0	0	1	1	1	1	1	0	0	1	0	1
chromosome_2	309185	G	A	0	1	1	1	1	0	1	1	0	0	0	1	0	1	1		1	1		1		1	0	0	1	0	0	1	0	0	0	0	1	0	0	0	1	1	1	1	1	0	0	1	0	1
chromosome_2	309895	A	G	0	1	1	1	1	0	1	1	0	0	0	1	0	1	1		1	1		1		1	0	0	1	0	0	1	0	0	0	0	1	0	0	0	1	1	1	1	1	0	0	1	0	1
chromosome_2	310243	GT	G	0	1	1	1	1	0	1	1	0	0	0	1	0	1	1		1	1		1		1	0	0	1	0	0	1	0	0	0	0	1	0	0	0	1	1	1	1	1	0	0	1	0	1
chromosome_2	310824	T	C	0	1	1	1	1	0	1	1	0	0	0	1	0	1	1		1	1		1		1	0	0	1	0	0	1	0	0	0	0	1	0	0	0	1	1	1	1	1	0	0	1	0	1
chromosome_2	311985	T	C	0	1	1	1	1	0	1	1	0	0	0	1	0	1	1		1	1		1		1	0	0	1	0	0	1	0	0	0	0	1	0	0	0	1	1	1	1	1	0	0	1	0	1
chromosome_2	312013	C	T	0	1	1	1	1	0	1	1	0	0	0	1	0	1	1		1	1		1		1	0	0	1	0	0	1	0	0	0	0	1	0	0	0	1	1	1	1	1	0	0	1	0	1
chromosome_2	312293	C	T	0	1	1	1	1	0	1	1	0	0	0	1	0	1	1		1	1		1		1	0	0	1	0	0	1	0	0	0	0	1	0	0	0	1	1	1	1	1	0	0	1	0	1
chromosome_2	313656	C	T	0	1	1	1	1	0	1	1	0	0	0	1	0	1	1		1	1		1		1	0	0	1	0	0	1	0	0	0	0	1	0	0	0	1	1	1	1	1	0	0	1	0	1
chromosome_2	314607	A	G	0	1	1	1	1	0	1	1	0	0	0	1	0	1	1		1	1		1		1	0	0	1	0	0	1	0	0	0	0	1	0	0	0	1	1	1	1	1	0	0	1	0	1
chromosome_2	316888	G	A	0	1	1	1	1	0	1	1	0	0		1	0	1	1		1	1		1		1	0	0	1	0	0	1	0	0	0	0	1	0	0	0	1	1	1	1	1	0	0	1	0	1
chromosome_2	317300	G	A	0	1	1	1	1	0	1	1	0	0		1	0	1	1		1	1		1		1	0	0	1	0	0	1	0	0	0	0	1	0	0	0	1	1	1	1	1	0	0	1	0	1
chromosome_2	317914	T	TC	0	1	1	1	1	0	1	1	0	0		1	0	1	1		1	1		1		1	0	0	1	0	0	1	0	0	0	0	1	0	0	0	1	1	1	1	1	0	0	1	0	1
chromosome_2	318046	C	T	0	1	1	1	1	0	1	1	0	0		1	0	1	1		1	1		1		1	0	0	1	0	0	1	0	0	0	0	1	0	0	0	1	1	1	1	1	0	0	1	0	1
chromosome_2	318122	TA	T	0	1	1	1	1	0	1	1	0	0		1	0	1	1		1	1		1		1	0	0	1	0	0	1	0	0	0	0	1	0	0	0	1	1	1	1	1	0	0	1	0	1
chromosome_2	318529	T	C	0	1	1	1	1	0	1	1	0	0		1	0	1	1		1	1		1		1	0	0	1	0	0	1	0	0	0	0	1	0	0	0	1	1	1	1	1	0	0	1	0	1
chromosome_2	318683	T	G	0	1	1	1	1	0	1	1	0	0		1	0	1	1		1	1		1		1	0	0	1	0	0	1	0	0	0	0	1	0	0	0	1	1	1	1	1	0	0	1	0	1
chromosome_2	319742	A	C	0	1	1	1	1	0	1	1	0	0		1	0	1	1		1	1		1		1	0	0	1	0	0	1	0	0	0	0	1	0	0	0	1	1	1	1	1	0	0	1	0	1
chromosome_2	362470	CT	C	0	1	1	1	1	0	1		0			1	0	1	1		1	1		1		1	0	0	1	0	0	1	0	0	0	0	1	0	0	0		1	1		1	0	0	1	0	1
chromosome_2	376806	T	C	0	1	1	1	1	0	1	0	0	1	1	1	0	1	1		1	1	0	1	0	1	0	0	1	0	0	1	0	0	0	0	1	0	0	0	0	1	1	0	1	0	0	1	0	1
chromosome_2	387522	G	A	0	1	1	1	1	0	1	0	0	1	1	1	0	1	1	1	1	1	0	1	0	1	0	0	1	0	0	1	0	0	0	0	1	0	0	0	0	1	1	0	1	0	0	1	0	1
chromosome_2	390890	T	A	0	1		1	1	0	1	0	0		1	1	0	1	1	1	1	1	0	1	0	1	0		1	0	0	1	0	0	0	0	1	0	0	0	0	1	1	0	1	0	0	1	0	1
chromosome_2	400900	TA	T	0	1		1	1	0	1	0	0		1	1	0	1	1	1	1	1	0	1	0	1	0		1	0	0	1	0	0	0	0	1	0	0	0	0	1	1	0	1	0	0	1	0	1
chromosome_2	401014	G	A	0	1		1	1	0	1	0	0		1	1	0	1	1	1	1	1	0	1	0	1	0		1	0	0	1	0	0	0	0	1	0	0	0	0	1	1	0	1	0	0	1	0	1
chromosome_2	434585	G	T	0	1		1	1	0	1	0	0		1	1	0	1	1	1	1	1	0	1	0	1	0		1	0	0	1		0	0	0	1	0	0	0	0	1	1	0	1	0	0	1	0	1
chromosome_2	446065	G	A	0	1		1	1	0	1	0	0	0	1	1	0	1	1	1	1	1	0	1	0	1	0		1	0	0	1	1	0	0	0	1	0	0	0	0	1	1	0	1	0	0	1	0	1
chromosome_2	453883	A	G	0	1		1	1	0	1	0	0	0	1	1	0	1	1	1	1	1	0	1	0	1	0		1		0	1	1	0	0		1	0	0			1	1	0	1	0	0	1	0	1
chromosome_2	455861	AGCATCATCG	A	0	1		1	1	0	1	0	0	0	1	1	0	1	1	1	1	1	0	1	0	1	0		1		0	1	1	0	0		1	0	0			1	1	0	1	0	0	1	0	1
chromosome_2	456252	C	T	0	1		1	1	0	1	0	0	0	1	1	0	1	1	1	1	1	0	1	0	1	0		1	1	0	1	1	0	0	1	1	0	0			1	1	0	1	0	0	1	0	1
chromosome_2	456674	T	C	0	1		1	1	0	1	0	0	0	1	1	0	1	1	1	1	1	0	1	0	1	0		1	1	0	1	1	0	0	1	1	0	0		1	1	1	0	1	0	0	1	0	1
chromosome_2	458051	CA	C	0	1		1	1	0	1	0	0	0	1	1	0	1	1	1	1	1	0	1	0	1	0		1	1	0	1	1	0	0	1	1	0	0		1	1	1	0	1	0	0	1	0	1
chromosome_2	458056	C	T	0	1		1	1	0	1	0	0	0	1	1	0	1	1	1	1	1	0	1	0	1	0		1	1	0	1	1	0	0	1	1	0	0		1	1	1	0	1	0	0	1	0	1
chromosome_2	458422	C	CT	0	1		1	1	0	1	0	0	0	1	1	0	1	1	1	1	1	0	1	0	1	0		1	1	0	1	1	0	0	1	1	0	0		1	1	1	0	1	0	0	1	0	1
chromosome_2	459484	T	C	0	1	1	1	1	0	1	0	0	0	1	1	0	1	1	1	1	1	0	1	0	1	0		1	1	0	1	1	0	0	1	1	0	0	1	1	1	1	0	1	0	0	1	0	1
chromosome_2	459969	T	C	0	1	1	1	1	0	1	0	0	0	1	1	0	1	1	1	1	1	0	1	0	1	0		1	1	0	1	1	0	0	1	1	0	0	1	1	1	1	0	1	0	0	1	0	1
chromosome_2	460244	GA	G	0	1	1	1	1	0	1	0	0	0	1	1	0	1	1	1	1	1	0	1	0	1	0		1	1	0	1	1	0	0	1	1	0	0	1	1	1	1	0	1	0	0	1	0	1
chromosome_2	462654	G	A	0	1	1	1	1	0	1	0	0	0	1	1	0	1	1	1	1	1	0	1	0	1	0		1	1	0	1	1	0	0	1	1	0	0	1	1	1	1	0	1	0	0	1	0	1
chromosome_2	468191	C	T	0	1	1	1	1	0	1	0	0	0	1	1	0	1	1	1	1	1	0	1	0	1	0	1	1	1	0	1	1	0	0	1	1	0	0	1	1	1	1	0	1	0	0	1	0	1
chromosome_2	489031	A	G	0	1	1	1	1	0	1	0	0	0	1	1	0	1	1	1	1	1	0	1	0	1	0		1	1	0	1	1	0	0	1	1	0	0	1	1	1	1	0	1	0	0	1	0	1
chromosome_2	506740	A	G	0	1	1	1	1	0	1	0	0	0	1	1	0	1	1	1	1	1	0	1	0	1	0		1	1	0	1	1	0	0	1	1	0	0	1	1	1	1	0	1	0	0	1	0	1
chromosome_2	518792	G	A	0	1	1	1	1	0	1	0	0	0	1	1	0	1	1	1	1	1	0	1	0	1	0		1	1	0	1	1	0	0	1	1	0	0	1	1	1	1	0	1	0	0	1	0	1
chromosome_2	521731	G	GT	0	1	1	1	1	0	1	0	0	0	1	1	0	1	1	1	1	1	0	1	0		0		1	1	0	1	1	0	0	1	1	0	0		1	1	1		1	0	0	1	0	1
chromosome_2	521785	T	TACGG	0	1	1	1	1	0	1	0	0	0	1	1	0	1	1	1	1	1	0	1	0		0		1	1	0	1	1	0	0	1	1	0	0		1	1	1		1	0	0	1	0	1
chromosome_2	521847	TA	T	0	1	1	1	1	0	1	0	0	0	1	1	0	1	1	1	1	1	0	1	0		0		1	1	0	1	1	0	0	1	1	0	0		1	1	1		1	0	0	1	0	1
chromosome_2	521858	T	C	0	1	1	1	1	0	1	0	0	0	1	1	0	1	1	1	1	1	0	1	0		0		1	1	0	1	1	0	0	1	1	0	0		1	1	1		1	0	0	1	0	1
chromosome_2	522230	A	G	0	1	1	1	1	0	1	0	0	0	1	1	0	1	1	1	1	1	0	1	0		0		1	1	0	1	1	0	0	1	1	0	0		1	1	1		1	0	0	1	0	1
chromosome_2	522254	A	AATTGGATTGG	0	1	1	1	1	0	1		0	0	1	1	0	1	1	1	1	1	0	1	0		0		1	1	0	1	1	0	0	1	1	0	0		1	1	1		1	0	0	1	0	1
chromosome_2	522267	T	TGGATA	0	1	1	1	1	0	1		0	0	1	1	0	1	1	1	1	1	0	1	0		0		1	1	0	1	1	0	0	1	1	0	0		1	1	1		1	0	0	1	0	1
chromosome_2	522401	G	A	0	1	1	1	1	0	1		0	0	1	1	0	1	1	1	1	1	0	1	0		0		1	1	0	1	1	0	0	1	1	0	0		1	1	1		1	0	0	1	0	1
chromosome_2	522550	CTT	C	0	1	1	1	1	0	1		0	0	1	1	0	1	1	1	1	1	0	1	0		0		1	1	0	1	1	0	0	1	1	0	0		1	1	1		1	0	0	1	0	1
chromosome_2	522616	AT	A	0	1	1	1	1	0	1		0	0	1	1	0	1	1	1	1	1	0	1	0		0		1	1	0	1	1	0	0	1	1	0	0		1	1	1		1	0	0	1	0	1
chromosome_2	522641	T	G	0	1	1	1	1	0	1		0	0	1	1	0	1	1	1	1	1	0	1	0		0		1	1	0	1	1	0	0	1	1	0	0		1	1	1		1	0	0	1	0	1
chromosome_2	522800	G	GAAA	0	1	1	1	1	0	1		0	0	1	1	0	1	1	1	1	1	0	1	0		0		1	1	0	1	1	0	0	1	1	0	0		1	1	1		1	0	0	1	0	1
chromosome_2	522938	G	GGTGTGTAT	0	1	1	1	1	0	1		0	0	1	1	0	1	1	1	1	1	0	1	0		0		1	1	0	1	1	0	0	1	1	0	0		1	1	1		1	0	0	1	0	0
chromosome_2	522946	T	TG	0	1	1	1	1	0	1		0	0	1	1	0	1	1	1	1	1	0	1	0		0		1	1	0	1	1	0	0	1	1	0	0		1	1	1		1	0	0	1	0	1
chromosome_2	522951	C	T	0	1	1	1	1	0	1		0	0	1	1	0	1	1	1	1	1	0	1	0		0		1	1	0	1	1	0	0	1	1	0	0		1	1	1		1	0	0	1	0	1
chromosome_2	522952	A	AT	0	1	1	1	1	0	1		0	0	1	1	0	1	1	1	1	1	0	1	0		0		1	1	0	1	1	0	0	1	1	0	0		1	1	1		1	0	0	1	0	1
chromosome_2	524304	ACTGCCCTGCC	A	0	1	1	1	1	0	1		0	0	1	1	0	1	1	1	1	1	0	1	0		0		1	1	0	1	1	0	0	1	1	0	0		1	1	1		1	0	0	1	0	1
chromosome_2	526776	G	A	0	1	1	1	1	0	1		0	0	1	1	0	1	1	1	1	1	0	1	0	0	0		1	1	0	1	1	0	0	1	1	0	0	0	1	1	1		1	0	0	1	0	1
chromosome_2	526874	G	GT	0	1	1	1	1	0	1		0	0	1	1	0	1	1	1	1	1	0	1	0	0	0		1	1	0	1	1	0	0	1	1	0	0	0	1	1	1		1	0	0	1	0	1
chromosome_2	526904	GTT	G	0	1	1	1	1	0	1		0	0	1	1	0	1	1	1	1	1	0	1	0	0	0		1	1	0	1	1	0	0	1	1	0	0	0	1	1	1		1	0	0	1	0	0
chromosome_2	527569	A	AT	0	1	1	1	1	0	1		0	0	1	1	0	1	1	1	1	1	0	1	0	0	0		1	1	0	1	1	0	0	1	1	0	0	0	1	1	1		1	0	0	1	0	1
chromosome_2	529276	T	C	0	1	1	1	1	0	1	1	0	0	1	1	0	1	1	1	1	1	0	1	0	0	0		1	1	0	1	1	0	0	1	1	0	0	0	1	1	1	1	1	0	0	1	0	1
chromosome_2	530256	T	C	0	1	1	1	1	0	1	1	0	0	1	1	0	1	1	1	1	1	0	1	0	0	0		1	1	0	1	1	0	0	1	1	0	0	0	1	1	1	1	1	0	0	1	0	1
chromosome_2	530659	C	CTCCTCTTCCTCT	0	1	1	1	1	0	1	1	0	0	1	1	0	1	1	1	1	1	0	1	0	0	0		1	1	0	1	1	0	0	1	1	0	0	0	1	1	1	1	1	0	0	1	0	1
chromosome_2	532019	A	C	0	1	1	1	1	0	1	1	0	0	1	1	0	1	1	1	1	1	0	1	0	0	0		1	1	0	1	1	0	0	1	1	0	0	0	1	1	1	1	1	0	0	1	0	1
chromosome_2	537933	G	T	0	1	1	1	1	0	1	1	0	0	1	1	0	1	1	1	1	1	0	1	0	0	0		1	1	0	1	1	0	0	1	1	0	0	0	1	1	1	1	1	0	0	1	0	1
chromosome_2	538149	T	A	0	1	1	1	1	0	1	1	0	0	1	1	0	1	1	1	1	1	0	1	0	0	0		1	1	0	1	1	0	0	1	1	0	0	0	1	1	1	1	1	0	0	1	0	1
chromosome_2	538238	A	C	0	1	1	1	1	0	1	1	0	0	1	1	0	1	1	1	1	1	0	1	0	0	0		1	1	0	1	1	0	0	1	1	0	0	0	1	1	1	1	1	0	0	1	0	1
chromosome_2	538328	C	T	0	1	1	1	1	0	1	1	0	0	1	1	0	1	1	1	1	1	0	1	0	0	0		1	1	0	1	1	0	0	1	1	0	0	0	1	1	1	1	1	0	0	1	0	1
chromosome_2	540780	C	T	0	1	1	1	1	0	1	1	0	0	1	1	0	1	1	1	1	1	0	1	0	0	0		1	1	0	1	1	0	0	1	1	0	0	0	1	1	1	1	1	0	0	1	0	1
chromosome_2	547463	A	G	0	1	1	1	1	0	1	1	0	0	1	1	0	1	1	1	1	1	0	1	0	0	0		1	1	0	1	1	0	0	1	1	0	0	0	1	1	1	1	1	0	0	1	0	1
chromosome_2	549453	G	A	0	1	1	1	1	0	1	1	0	0	1	1	0	1	1	1	1	1	0	1	0	0	0		1	1	0	1	1	0	0	1	1	0	0	0	1	1	1	1	1	0	0	1	0	1
chromosome_2	552837	C	T	0	1	1	1	1	0	1	1	0	0	1	1	0	1	1	1	1	1	0	1	0	0	0		1	1	0	1	1	0	0	1	1	0	0	0	1	1	1	1	1	0	0	1	0	1
chromosome_2	553162	G	A	0	1	1	1	1	0	1	1	0	0	1	1	0	1	1	1	1	1	0	1	0	0	0		1	1	0	1	1	0	0	1	1	0	0	0	1	1	1	1	1	0	0	1	0	1
chromosome_2	553288	A	G	0	1	1	1	1	0	1	1	0	0	1	1	0	1	1	1	1	1	0	1	0	0	0	1	1	1	0	1	1	0	0	1	1	0	0	0	1	1	1	1	1	0	0	1	0	1
chromosome_2	554049	C	T	0	1	1	1	1	0	1	1	0	0	1	1	0	1	1	1	1	1	0	1	0	0	0	1	1	1	0	1	1	0	0	1	1	0	0	0	1	1	1	1	1	0	0	1	0	1
chromosome_2	554652	T	C	0	1	1	1	1	0	1	1	0	0	1	1	0	1	1	1	1	1	0	1	0	0	0	1	1	1	0	1	1	0	0	1	1	0	0	0	1	1	1	1	1	0	0	1	0	1
chromosome_2	559076	G	A	0	1	1	1	1	0	1	1	0	0	1	1	0	1	1	1	1	1	0	1	0	0	0	1	1	1	0	1	1	0	0	1	1	0	0	0	1	1	1	1	1	0	0	1	0	1
chromosome_2	559942	C	CT	0	1	1	1	1	0	1	1	0	0	1	1	0	1	1	1	1	1	0	1	0	0	0		1	1	0	1	1	0	0	1	1	0	0	0	1	1	1	1	1	0	0	1	0	1
chromosome_2	562317	G	A	0	1	1	1	1	0	1	1	0	0	1	1	0	1	1	1	1	1	0	1	0	0	0		1	1	0	1	1	0	0	1	1	0	0	0	1	1	1	1	1	0	0	1	0	1
chromosome_2	571311	T	C	0	1	1	1	1	0	1	1	0	0	1	1	0	1	1	1		1	0	1	0	0	0		1	1	0	1	1	0	0	1	1	0	0	0	1	1	1	1	1	0	0	1	0	1
chromosome_2	577078	G	A	0	1	1	1	1	0	1	1	0	0	1	1	0	1	1	1		1	0	1	0	0	0		1	1	0	1	1	0	0	1		0		0	1	1		1	1	0	0	1	0	1
chromosome_2	578601	A	G	0	1	1	1	1	0	1	1	0	0	1	1	0	1	1	1		1	0	1	0	0			1	1	0	1	1	0	0	1		0		0	1	1		1	1	0	0	1	0	1
chromosome_2	586073	T	C	0	1	1	1	1	0	1	1	0	0	1	1	0	1	1	1		1	0	1	0	0			1	1	0		1	0	0	1		0		0	1	1		1	1	0	0	1	0	1
chromosome_2	586282	C	T	0	1	1	1	1	0	1	1	0	0	1	1	0	1	1	1		1	0	1	0	0	1		1	1	0		1	0	0	1		0		0	1	1		1	1	0	0	1	0	1
chromosome_2	590033	G	A	0	1	1	1	1	0	1	1	0	0	1	1	0	1	1	1	0	1	0	1	0	0	1		1	1	0	0	1	0	0	1	0	0	1	0	1	1	0	1	1	0	0	1	0	1
chromosome_2	593450	C	T	0	1																																												1
chromosome_2	593454	GTACTTT	G	0	1																																												0
chromosome_2	593455	T	*	0
chromosome_2	593456	A	*	0
chromosome_2	593458	T	*	0
chromosome_2	593459	T	*	0
chromosome_2	593462	C	G	0
chromosome_2	593463	T	C	0	1																																												0
chromosome_2	593555	A	G	0	1																																												1
chromosome_2	598081	G	A	0	1	1	1	1	0	1	1	0	0	1	1	0	1	1	1	0	1	0	1	0	0	1		1	1	0	0	1	0	0	1	0	0	1	1	1	1	0	1	1	0	0	1	0	1
chromosome_2	602639	T	C	0	1	1	1	1	0	1	1	0	0	1	1	0	1	1	1	0	1	0	1	0	0	1		1	1	0	0	1	0	0	1	0	0	1	1	1	1	0	1	1	0	0	1	0	1
chromosome_2	603273	AAAAATATAATGAAAATGTTTATTGCACAAACAC	A	0	1	1	1	1	0	1	1	0	0	1	1	0	1	1	1	0	1	0	1	0	0	1		1	1	0	0	1	0	0	1	0	0	1	1	1	1	0	1	1	0	0	1	0	1
chromosome_2	605104	TA	T	0	1	1	1	1	0	1	1	0	0	1	1	0	1	1	1	0	1	0	1	0	0	1		1	1	0	0	1	0	0	1	0	0	1	1	1	1	0	1	1	0	0	1	0	1
chromosome_2	621032	T	C	0	1	1	1	1	0	1	1	0	0	1	1	0	1	1	1	0	1	0	1	0	0	1		1	1	0	0	1	0	0	1	0	0	1	1	1	1	0	1	1	0	0	1	0	1
chromosome_2	622256	G	T	0	1	1	1	1	0	1	1	0	0	1	1	0	1	1	1	0	1	0		0	0	1		1	1	0	0	1	0	0	1	0	0	1	1	1	1	0	1	1	0	0	1	0	1
chromosome_2	624921	A	G	0	1	1	1	1	0	1	1	0	0	1	1	0	1	1	1	0	1	0		0	0	1		1	1	0	0	1	0	0	1	0	0	1	1	1	1	0	1	1	0	0	1	0	1
chromosome_2	626142	A	G	0	1																																												1
chromosome_2	626148	A	G	0	1																																												1
chromosome_2	626178	T	C	0	1																																												1
chromosome_2	626268	A	G	0	1																																												1
chromosome_2	626316	G	A	0	1																																												1
chromosome_2	626502	A	G	0	1																																												0
chromosome_2	626523	A	G	0	1																																												0
chromosome_2	627904	C	A	0	1	1	1	1	0	1	1	0	0	1	1	0	1	1	1	0	1	0		0	0	1		1	1	0	0	1	0	0	1	0	0	1	1	1	1	0	1	1	0	0	1	0	1
chromosome_2	629720	A	G	0	1	1	1	1	0	1	1	0	0	1	1	0	1	1	1	0	1	0	0	0	0	1		1	1	0	0	1	0	0	1	0	0	1	1	1	1	0	1	1	0	0	1	0	1
chromosome_2	630280	C	T	0	1	1	1	1	0	1	1	0	0	1	1	0	1	1	1	0	1	0	0	0	0	1	1	1	1	0	0	1	0	0	1	0	0	1	1	1	1	0	1	1	0	0	1	0	1
chromosome_2	631718	TAA	T	0	1	1	1	1	0	1	1	0	0	1	1	0	1	1	1	0	1	0	0	0	0	1	1	1	1	0	0	1	0	0	1	0	0	1	1	1	1	0	1	1	0	0	1	0	1
chromosome_2	631846	G	A	0	1	1	1	1	0	1	1	0	0	1	1	0	1	1	1	0	1	0	0	0	0	1	1	1	1	0	0	1	0	0	1	0	0	1	1	1	1	0	1	1	0	0	1	0	1
chromosome_2	632609	C	T	0	1	1	1	1	0	1	1	0	0	1	1	0	1	1	1	0	1	0	0	0	0	1	1	1	1	0	0	1	0	0	1	0	0	1	1	1	1	0	1	1	0	0	1	0	1
chromosome_2	633455	A	G	0	1	1	1	1	0	1	1	0	0	1	1	0	1	1	1	0	1	0	0	0	0	1	1	1	1	0	0	1	0	0	1	0	0	1	1	1	1	0	1	1	0	0	1	0	1
chromosome_2	633537	G	A	0	1	1	1	1	0	1	1	0	0	1	1	0	1	1	1	0	1	0	0	0	0	1	1	1	1	0	0	1	0	0	1	0	0	1	1	1	1	0	1	1	0	0	1	0	1
chromosome_2	634844	T	C	0	1	1	1	1	0	1	1	0	0	1	1	0	1	1	1	0	1	0	0	0	0	1	1	1	1	0	0	1	0	0	1	0	0	1	1	1	1	0	1	1	0	0	1	0	1
chromosome_2	635181	G	A	0	1	1	1	1	0	1	1	0	0	1	1	0	1	1	1	0	1	0	0	0	0	1	1	1	1	0	0	1	0	0	1	0	0	1	1	1	1	0	1	1	0	0	1	0	1
chromosome_2	636281	G	A	0	1	1	1	1	0		1	0	0	1	1	0	1	1	1	0	1	0	0	0	0	1	1	1	1	0	0	1	0	0	1	0	0	1	1	1	1	0	1	1	0	0	1	0	1
chromosome_2	638217	A	G	0	1	1	1	1	0	0	1	0	0	1	1	0	1	1	1	0	1	0	0	0	0	1	1	1	1	0	0	1	0	0	1	0	0	1	1	1	1	0	1	1	0	0	1	0	1
chromosome_2	639147	T	C	0	1	1	1	1	0	0	1	0	0	1	1	0	1	1	1	0	1	0	0	0	0	1	1	1	1	0	0	1	0	0	1	0	0	1	1	1	1	0	1	1	0	0	1	0	1
chromosome_2	640381	A	T	0	1	1	1	1	0	0	1	0	0	1	1	0	1	1	1	0	1	0	0	0	0	1	1	1	1	0	0	1	0	0	1	0	0	1	1	1	1	0	1	1	0	0	1	0	1
chromosome_2	641457	A	G	0	1	1	1	1	0	0	1	0	0	1	1	0	1	1	1	0	1	0	0	0	0	1	1	1	1	0	0	1	0	0	1	0	0	1	1	1	1	0	1	1	0	0	1	0	1
chromosome_2	641600	C	T	0	1	1	1	1	0	0	1	0	0	1	1	0	1	1	1	0	1	0	0	0	0	1	1	1	1	0	0	1	0	0	1	0	0	1	1	1	1	0	1	1	0	0	1	0	1
chromosome_2	644049	C	T	0	1	1	1	1	0	0	1	0	0	1	1	0	1	1	1	0	1	0	0	0	0	1	1	1	1	0	0	1	0	0	1	0	0	1	1	1	1	0	1	1	0	0	1	0	1
chromosome_2	644204	C	A	0	1	1	1	1	0	0	1	0	0	1	1	0	1	1	1	0	1	0	0	0	0	1	1	1	1	0	0	1	0	0	1	0	0	1	1	1	1	0	1	1	0	0	1	0	1
chromosome_2	645098	C	CA	0	1	1	1	1	0	0	1	0	0	1	1	0	1	1	1	0	1	0	0	0	0	1	1	1	1	0	0	1	0	0	1	0	0	1	1	1	1	0	1	1	0	0	1	0	1
chromosome_2	646069	G	A	0	1	1	1	1	0	0	1	0	0	1	1	0	1	1	1	0	1	0	0	0	0	1	1	1	1	0	0	1	0	0	1	0	0	1	1	1	1	0	1	1	0	0	1	0	1
chromosome_2	646829	A	G	0	1	1	1	1	0	0	1	0	0	1	1	0	1	1	1	0	1	0	0	0	0	1	1	1	1	0	0	1	0	0	1	0	0	1	1	1	1	0	1	1	0	0	1	0	1
chromosome_2	647008	A	G	0	1	1	1	1	0	0	1	0	0	1	1	0	1	1	1	0	1	0	0	0	0	1	1	1	1	0	0	1	0	0	1	0	0	1	1	1	1	0	1	1	0	0	1	0	1
chromosome_2	647424	C	T	0	1	1	1	1	0	0	1	0	0	1	1	0	1	1	1	0	1	0	0	0	0	1	1	1	1	0	0	1	0	0	1	0	0	1	1	1	1	0	1	1	0	0	1	0	1
chromosome_2	647668	G	T	0	1	1	1	1	0	0	1	0	0	1	1	0	1	1	1	0	1	0	0	0	0	1	1	1	1	0	0	1	0	0	1	0	0	1	1	1	1	0	1	1	0	0	1	0	1
chromosome_2	648376	C	T	0	1	1	1	1	0	0	1	0	0	1	1	0	1	1	1	0	1	0	0	0	0	1	1	1	1	0	0	1	0	0	1	0	0	1	1	1	1	0	1	1	0	0	1	0	1
chromosome_2	648965	C	T	0	1	1	1	1	0	0	1	0	0	1	1	0	1	1	1	0	1	0	0	0	0	1	1	1	1	0	0	1	0	0	1	0	0	1	1	1	1	0	1	1	0	0	1	0	1
chromosome_2	649100	A	G	0	1	1	1	1	0	0	1	0	0	1	1	0	1	1	1	0	1	0	0	0	0	1	1	1	1	0	0	1	0	0	1	0	0	1	1	1	1	0	1	1	0	0	1	0	1
chromosome_2	649467	T	A	0	1	1	1	1	0	0	1	0	0	1	1	0	1	1	1	0	1	0	0	0	0	1	1	1	1	0	0	1	0	0	1	0	0	1	1	1	1	0	1	1	0	0	1	0	1
chromosome_2	649796	C	T	0	1	1	1	1	0	0	1	0	0	1	1	0	1	1	1	0	1	0	0	0	0	1	1	1	1	0	0	1	0	0	1	0	0	1	1	1	1	0	1	1	0	0	1	0	1
chromosome_2	650307	C	T	0	1	1	1	1	0	0	1	0	0	1	1	0	1	1	1	0	1	0	0	0	0	1	1	1	1	0	0	1	0	0	1	0	0	1	1	1	1	0	1	1	0	0	1	0	1
chromosome_2	651203	C	T	0	1	1	1	1	0	0	1	0	0	1	1	0	1	1	1	0	1	0	0	0	0	1	1	1	1	0	0	1	0	0	1	0	0	1	1	1	1	0	1	1	0	0	1	0	1
chromosome_2	652435	G	A	0	1	1	1	1	0	0	1	0	0	1	1	0	1	1	1	0	1	0	0	0	0	1	1	1	1	0	0	1	0	0	1	0	0	1	1	1	1	0	1	1	0	0	1	0	1
chromosome_2	652732	G	A	0	1	1	1	1	0	0	1	0	0	1	1	0	1	1	1	0	1	0	0	0	0	1	1	1	1	0	0	1	0	0	1	0	0	1	1	1	1	0	1	1	0	0	1	0	1
chromosome_2	652864	A	G	0	1	1	1	1	0	0	1	0	0	1	1	0	1	1	1	0	1	0	0	0	0	1	1	1	1	0	0	1	0	0	1	0	0	1	1	1	1	0	1	1	0	0	1	0	1
chromosome_2	655148	T	A	0	1	1	1	1	0	0	1	0	0	1	1	0	1	1	1	0	1	0	0	0	0	1	1	1	1	0	0	1	0	0	1	0	0	1	1	1	1	0	1	1	0	0	1	0	1
chromosome_2	656220	A	G	0	1	1	1	1	0	0	1	0	0	1	1	0	1	1	1	0	1	0	0	0	0	1	1	1	1	0	0	1	0	0	1	0	0	1	1	1	1	0	1	1	0	0	1	0	1
chromosome_2	657154	C	T	0	1	1	1	1	0	0	1	0	0	1	1	0	1	1	1	0	1	0	0	0	0	1	1	1	1	0	0	1	0	0	1	0	0	1	1	1	1	0	1	1	0	0	1	0	1
chromosome_2	657485	G	A	0	1	1	1	1	0	0	1	0	0	1	1	0	1	1	1	0	1	0	0	0	0	1	1	1	1	0	0	1	0	0	1	0	0	1	1	1	1	0	1	1	0	0	1	0	1
chromosome_2	658662	A	T	0	1	1	1	1	0	0	1	0	0	1	1	0	1	1	1	0	1	0	0	0	0	1	1	1	1	0	0	1	0	0	1	0	0	1	1	1	1	0	1	1	0	0	1	0	1
chromosome_2	661645	G	A	0	1	1	1	1	0	0	1	0	0	1	1	0	1	1	1	0	1	0	0	0	0	1	1	1	1	0	0	1	0	0	1	0	0	1	1	1	1	0	1	1	0	0	1	0	1
chromosome_2	661813	G	A	0	1	1	1	1	0	0	1	0	0	1	1	0	1	1	1	0	1	0	0	0	0	1	1	1	1	0	0	1	0	0	1	0	0	1	1	1	1	0	1	1	0	0	1	0	1
[truncated: 2,889 more rows]
[truncated: 8 more columns]

## Sheet: 5_orthology_relationships
# Title: 5_orthology_relationships
# Correspondence: b.heineike@ucl.ac.uk or j.bahler@ucl.ac.uk
#Table of orthology relatonships for MLP-related genes. Each combination of orthology relationships is summarized by one of the 7 "orthopatterns", representative of the 7 sets in the plotted Venn diagrams.
albicans_name(s)	cerevisiae_name(s)	pombe_name(s)	albicans	cerevisiae	pombe	orthopattern
['C4_04510W_A']	['YAL001C']	['SPBC336.07']	1	1	1	7
['C4_04480C_A']	['YAL003W']	['SPCC1450.04']	1	1	1	7
	['YAL004W']		0	1	0	2
['C2_04800C_A']	['YAL010C']	['SPAC17H9.17c']	1	1	1	7
['CR_08340W_A']	['YAL012W']		1	1	0	6
['C2_06860W_A']	['YAL024C']		1	1	0	6
	['YAL027W']	['SPBC409.16c']	0	1	1	4
['C1_08090C_A']	['YAL035W']	['SPAC56F8.03']	1	1	1	7
['C5_01100C_A']	['YAL040C']		1	1	0	6
['C7_01440W_A']	['YAL046C']	['SPCC4B3.11c']	1	1	1	7
['C4_01800W_A', 'C4_01840C_A']	['YAL049C']	['SPAC977.15', 'SPBC30D10.14']	1	1	1	7
	['YAL056W']		0	1	0	2
	['YAL060W']		0	1	0	2
	['YAL063C']		0	1	0	2
['C3_00690C_A']	['YAR003W']	['SPAC23H3.05c']	1	1	1	7
['C2_00380C_A']	['YAR007C']	['SPBC660.13c']	1	1	1	7
['C2_05260W_A']	['YAR014C']	['SPBC1706.01']	1	1	1	7
	['YAR031W']		0	1	0	2
['C6_03710W_A']	['YAR050W']		1	1	0	6
	['YAR066W']		0	1	0	2
	['YAR070C']		0	1	0	2
	['YBL009W']	['SPAC23C4.03']	0	1	1	4
['C4_06070C_A']	['YBL013W']	['SPAC1805.09c']	1	1	1	7
['C4_06480C_A']	['YBL016W', 'YGR040W']	['SPAC31G5.09c']	1	1	1	7
['CR_03830C_A']	['YBL023C']	['SPBC4.04c']	1	1	1	7
['C3_04500C_A']	['YBL027W']	['SPBC56F2.02', 'SPCC1682.14']	1	1	1	7
['C1_02060W_A']	['YBL029C-A']	['SPAC1952.04c', 'SPAC977.18', 'SPBPB2B2.18']	1	1	1	7
['C1_13600W_A']	['YBL029W']		1	1	0	6
	['YBL031W']		0	1	0	2
['C1_07490C_A']	['YBL035C']	['SPCC553.09c']	1	1	1	7
	['YBL043W']		0	1	0	2
['C1_11540C_A']	['YBL047C']	['SPBC800.10c', 'SPBC83.01']	1	1	1	7
['CR_01350C_A']	['YBL050W']	['SPAC959.02']	1	1	1	7
['CR_01500W_A']	['YBL051C']	['SPAC12G12.03', 'SPBC16A3.18']	1	1	1	7
['CR_01540W_A']	['YBL052C']	['SPAC17G8.13c']	1	1	1	7
	['YBL054W']		0	1	0	2
['CR_01550C_A']	['YBL055C']	['SPBC17A3.08']	1	1	1	7
['CR_06540W_A']	['YBL063W']	['SPAC25G10.07c']	1	1	1	7
['C2_00970C_A']	['YBL067C']	['SPBC1703.12']	1	1	1	7
	['YBL071C']		0	1	0	2
['C6_04520W_A']	['YBL076C']	['SPBC8D2.06']	1	1	1	7
['C1_05660C_A']	['YBL079W', 'YER105C']	['SPAC890.06']	1	1	1	7
	['YBL081W']		0	1	0	2
['C7_02530C_A']	['YBL086C']	['SPCC1494.08c']	1	1	1	7
['CR_02950C_A']	['YBL090W']	['SPBC839.09c']	1	1	1	7
	['YBL091C-A']	['SPAC17C9.12', 'SPBC16G5.05c']	0	1	1	4
['C2_05170W_A']	['YBL095W']	['SPAPB2B4.06', 'SPBC26H8.11c']	1	1	1	7
	['YBL096C']		0	1	0	2
['C1_10180C_A']	['YBL101C']		1	1	0	6
['C1_10990C_A']	['YBL103C']		1	1	0	6
['CR_00560W_A']	['YBR001C']	['SPBC660.07']	1	1	1	7
['C5_05330C_A', 'C1_12270W_A']	['YBR002C', 'YMR101C']	['SPAC4D7.04c']	1	1	1	7
['CR_00570W_A']	['YBR003W']	['SPAC19G12.12', 'SPBPJ4664.01']	1	1	1	7
['C2_08830W_A']	['YBR005W']	['SPBC19C7.05']	1	1	1	7
['C1_01810C_A', 'C3_03470W_A']	['YBR006W']	['SPAC1002.12c', 'SPAC139.05']	1	1	1	7
['CR_05300C_A']	['YBR015C']		1	1	0	6
['C1_02180W_A']	['YBR018C']	['SPBPB2B2.10c']	1	1	1	7
['C3_03140C_A', 'C3_03610W_A']	['YBR021W', 'YIR028W']	['SPAC1399.03', 'SPAC29B12.14c']	1	1	1	7
['C1_13110C_A']	['YBR023C']		1	1	0	6
['CR_09300C_A']	['YBR024W']	['SPBC119.06']	1	1	1	7
['C5_04100W_A']	['YBR029C']	['SPBC13A2.03']	1	1	1	7
['C4_02540W_A']	['YBR033W', 'YKL038W']	['SPCC320.03']	1	1	1	7
['C1_01030W_A']	['YBR034C']	['SPAC890.07c']	1	1	1	7
['C1_11140W_A']	['YBR036C']		1	1	0	6
['C7_02770W_A', 'CR_09020C_A']	['YBR038W', 'YNL192W']	['SPAC13G6.12c', 'SPBC1709.01']	1	1	1	7
['C6_01310W_A']	['YBR040W']	['SPAC31G5.07', 'SPBC4.01']	1	1	1	7
['C6_01290C_A']	['YBR043C']		1	1	0	6
	['YBR044C']		0	1	0	2
	['YBR045C']		0	1	0	2
	['YBR049C']	['SPAC22F8.07c', 'SPAC31G5.10', 'SPBC1198.11c']	0	1	1	4
['C1_01990W_A']	['YBR054W']	['SPCC31H12.02c']	1	1	1	7
['C1_14060W_A']	['YBR056W']	['SPBC2D10.05']	1	1	1	7
['C5_05450C_A']	['YBR057C']		1	1	0	6
['C3_07380W_A']	['YBR062C']		1	1	0	6
['C2_10810W_A']	['YBR065C']	['SPCC550.02c']	1	1	1	7
['C7_04230W_A']	['YBR066C']		1	1	0	6
['CR_04420C_A']	['YBR067C']		1	1	0	6
['C1_03190C_A', 'C1_13290W_A']	['YBR078W', 'YCL048W', 'YDR055W', 'YDR522C']	['SPAC1705.03c', 'SPCC1223.12c']	1	1	1	7
['C1_13580W_A']	['YBR080C']	['SPAC1834.11c']	1	1	1	7
['C3_04530C_A']	['YBR083W']		1	1	0	6
['C5_00590W_A']	['YBR085W']	['SPBC530.10c']	1	1	1	7
['C1_07520C_A']	['YBR086C']	['SPBC691.05c']	1	1	1	7
	['YBR090C']		0	1	0	2
['CR_02400W_A']	['YBR092C', 'YDL024C', 'YHR215W', 'YAR071W', 'YBR093C']	['SPBC21H7.03c', 'SPBC428.03c', 'SPBP4G3.02']	1	1	1	7
['C4_01780C_A']	['YBR095C']	['SPBC428.06c']	1	1	1	7
['C6_01190C_A']	['YBR097W']	['SPBC119.07']	1	1	1	7
['C1_07200W_A']	['YBR104W']	['SPAC4G9.20c']	1	1	1	7
['C3_06560W_A']	['YBR105C']	['SPAC3H1.14', 'SPAP8A3.13c']	1	1	1	7
['C3_07020W_A']	['YBR112C']	['SPBC23E6.09']	1	1	1	7
	['YBR116C']		0	1	0	2
['C2_07800W_A']	['YBR120C']	['SPBC947.14c']	1	1	1	7
['CR_05720W_A']	['YBR126C']	['SPAC328.03']	1	1	1	7
	['YBR128C']	['SPAC25A8.02']	0	1	1	4
['C6_03580W_A']	['YBR131W']	['SPAC1805.10']	1	1	1	7
['C4_01100C_A']	['YBR132C']		1	1	0	6
	['YBR133C']	['SPBC16H5.11c']	0	1	1	4
['C5_04070C_A']	['YBR135W']	['SPBC1734.14c']	1	1	1	7
	['YBR140C']		0	1	0	2
	['YBR148W']		0	1	0	2
	['YBR152W']	['SPAC1782.03']	0	1	1	4
['C1_00570C_A']	['YBR156C']	['SPBC336.15']	1	1	1	7
['C2_01950C_A']	['YBR158W']		1	1	0	6
['CR_06050W_A']	['YBR160W']	['SPBC11B10.09']	1	1	1	7
['C4_04440W_A']	['YBR171W']	['SPBC409.21']	1	1	1	7
['C4_06690C_A']	['YBR173C']	['SPCC14G10.03c']	1	1	1	7
	['YBR174C']		0	1	0	2
['C6_02170C_A']	['YBR175W']	['SPBC354.03']	1	1	1	7
['C4_04260C_A']	['YBR179C']	['SPBC1706.03']	1	1	1	7
['C4_01270W_A']	['YBR181C']	['SPAC13G6.07c', 'SPAPB1E7.12']	1	1	1	7
['C2_04510W_A']	['YBR192W']	['SPAC688.09']	1	1	1	7
	['YBR196C-B']		0	1	0	2
['C4_01410W_A']	['YBR200W']	['SPAC22H10.07']	1	1	1	7
['C2_09020W_A']	['YBR202W']	['SPBC25D12.03c']	1	1	1	7
['C4_04150C_A']	['YBR221C']	['SPBC30D10.13c']	1	1	1	7
	['YBR226C']		0	1	0	2
	['YBR250W']		0	1	0	2
['C1_06020W_A']	['YBR260C']	['SPBC23G7.08c']	1	1	1	7
	['YBR262C']		0	1	0	2
['C1_05350W_A']	['YBR264C']		1	1	0	6
['C1_01890C_A']	['YBR273C']		1	1	0	6
['C7_00840C_A']	['YBR276C']		1	1	0	6
['C1_03650C_A']	['YBR282W']	['SPAC3A12.19']	1	1	1	7
['CR_07160C_A', 'CR_07480W_A']	['YBR287W']	['SPAC5D6.04']	1	1	1	7
['C3_04290C_A']	['YBR289W']	['SPAC2F7.08c']	1	1	1	7
['C4_02610C_A']	['YBR294W']	['SPAC869.05c', 'SPBC3H7.02']	1	1	1	7
	['YCL007C']		0	1	0	2
['C1_10760W_A']	['YCL008C']	['SPAC11H11.01']	1	1	1	7
['C1_10800C_A', 'C3_05580C_A', 'C5_02790C_A', 'C6_00330C_A']	['YCL025C', 'YBR068C', 'YBR069C', 'YDR046C', 'YDR508C', 'YGR191W', 'YKR039W', 'YNL268W', 'YNL270C', 'YOL020W']	['SPAC1039.09', 'SPAC869.11', 'SPAP7G5.06', 'SPBC1652.02', 'SPBC19F8.06c', 'SPBC359.01', 'SPBC359.03c', 'SPBC460.01c', 'SPBPB2B2.01', 'SPCPB1C11.02']	1	1	1	7
['C3_02100W_A']	['YCL032W']	['SPAC1565.04c']	1	1	1	7
['C7_00200W_A']	['YCL036W', 'YDR514C']	['SPAC2C4.08']	1	1	1	7
	['YCL037C']	['SPAC1527.03']	0	1	1	4
['CR_04610C_A']	['YCL038C']	['SPAC2G11.13']	1	1	1	7
	['YCL042W']		0	1	0	2
	['YCL044C']		0	1	0	2
	['YCL046W']		0	1	0	2
['C1_13270W_A']	['YCL047C']	['SPAC694.03']	1	1	1	7
['C1_11440C_A']	['YCL061C']	['SPAC694.06c']	1	1	1	7
	['YCL063W']		0	1	0	2
['CR_04580W_A']	['YCR003W']	['SPBC1604.13c']	1	1	1	7
['CR_03500W_A']	['YCR005C']	['SPAC6C3.04']	1	1	1	7
	['YCR006C']		0	1	0	2
['C7_00020C_A']	['YCR009C']	['SPBC725.09c']	1	1	1	7
['C6_00750C_A']	['YCR012W']	['SPBC14F5.04c']	1	1	1	7
['C3_05180W_A']	['YCR027C']	['SPBC428.16c']	1	1	1	7
['C1_05680C_A']	['YCR028C-A']	['SPAC2F3.04c']	1	1	1	7
['C4_00420C_A']	['YCR030C']	['SPBC4C3.06']	1	1	1	7
['C1_06450C_A']	['YCR031C', 'YJL191W']	['SPAC3H5.05c', 'SPBC18H10.13']	1	1	1	7
['C1_12780W_A']	['YCR036W']	['SPBC16G5.02c']	1	1	1	7
['C2_07000W_A']	['YCR051W']	['SPCP1E11.10']	1	1	1	7
['CR_00800C_A']	['YCR057C']	['SPBC713.04c']	1	1	1	7
['C4_05020W_A']	['YCR071C']	['SPAC3H8.03']	1	1	1	7
['C1_00060W_A']	['YCR084C']	['SPAC18B11.10', 'SPAC630.14c']	1	1	1	7
['C4_02940W_A']	['YCR088W']	['SPAPJ760.02c']	1	1	1	7
	['YCR089W']		0	1	0	2
['C6_04270W_A']	['YCR093W']	['SPAC20G8.06']	1	1	1	7
['C1_12170C_A']	['YCR095C']		1	1	0	6
['C4_06720W_A']	['YDL014W']	['SPBC2D10.10c']	1	1	1	7
['CR_08960C_A']	['YDL028C']	['SPBC106.01']	1	1	1	7
	['YDL032W']		0	1	0	2
['C5_01250W_A']	['YDL035C']	['SPCC1753.02c']	1	1	1	7
['C1_08630W_A']	['YDL044C']	['SPAC5D6.12']	1	1	1	7
['C5_03290C_A']	['YDL045W-A']	['SPAC24C9.13c']	1	1	1	7
['C1_04380W_A']	['YDL047W']	['SPCC1739.12']	1	1	1	7
['C1_07500C_A']	['YDL051W']	['SPAC57A10.10c']	1	1	1	7
['C1_01790W_A', 'C3_04110C_A']	['YDL056W', 'YER111C']	['SPAC22F3.09c', 'SPBC725.16']	1	1	1	7
['C5_00200C_A']	['YDL070W', 'YLR399C']	['SPAC631.02', 'SPCC1450.02']	1	1	1	7
	['YDL071C']		0	1	0	2
['C4_03870C_A']	['YDL089W']	['SPCC4G3.11']	1	1	1	7
['C4_03900C_A']	['YDL090C']	['SPAC17G6.04c']	1	1	1	7
['C4_03930C_A']	['YDL092W']	['SPAC19B12.09']	1	1	1	7
['C4_03810W_A']	['YDL113C']	['SPCC16A11.08']	1	1	1	7
['C4_03800C_A']	['YDL116W']	['SPBC428.01c']	1	1	1	7
['C1_06700W_A']	['YDL117W']	['SPAC9G1.06c']	1	1	1	7
['C3_05870C_A']	['YDL122W']		1	1	0	6
['C3_05000W_A']	['YDL135C']	['SPAC6F12.06']	1	1	1	7
	['YDL138W']		0	1	0	2
['CR_10680W_A']	['YDL140C']	['SPBC28F2.12']	1	1	1	7
['CR_00600C_A']	['YDL146W']	['SPBC24C6.10c']	1	1	1	7
['C3_05040C_A']	['YDL149W']	['SPBC15D4.07c']	1	1	1	7
['CR_03900W_A']	['YDL159W']	['SPAC1D4.13']	1	1	1	7
['C1_07070C_A']	['YDL160C']	['SPBC776.09']	1	1	1	7
	['YDL160C-A']	['SPCC576.12c']	0	1	1	4
	['YDL181W']	['SPCC70.02c']	0	1	1	4
['C2_04460W_A']	['YDL182W']	['SPBC1105.02c']	1	1	1	7
['C3_04990W_A']	['YDL189W']		1	1	0	6
['C3_04950W_A']	['YDL192W', 'YDL137W']	['SPBC4F6.18c']	1	1	1	7
['C1_06930W_A']	['YDL195W']	['SPBC8D2.20c']	1	1	1	7
	['YDL197C']		0	1	0	2
['CR_03850W_A']	['YDL199C']		1	1	0	6
['C4_04820C_A']	['YDL202W']	['SPAC31A2.03']	1	1	1	7
['C1_05080W_A', 'C1_05710C_A']	['YDL210W']	['SPAC11D3.08c', 'SPAC9.10', 'SPAPB24D3.02c', 'SPBC15C4.04c', 'SPCC584.13', 'SPCC74.04', 'SPCC794.03']	1	1	1	7
['C4_03390W_A']	['YDL212W']	['SPBC409.20c']	1	1	1	7
['C3_00550C_A', 'C1_06780W_A']	['YDL214C', 'YNL183C']	['SPAC22G7.08', 'SPCC1020.10']	1	1	1	7
	['YDL221W']		0	1	0	2
['C7_02200W_A']	['YDL224C', 'YNL197C']	['SPCC16C4.07', 'SPCC320.07c']	1	1	1	7
['CR_08070W_A']	['YDL230W']	['SPAC11E3.09']	1	1	1	7
['C2_08730W_A']	['YDL233W']	['SPBC30B4.03c']	1	1	1	7
['CR_00440C_A']	['YDL240W']	['SPBC3F6.05']	1	1	1	7
['C2_08110W_A']	['YDR004W']	['SPAC20H4.07']	1	1	1	7
['C2_08120W_A']	['YDR005C']	['SPAC31G5.12c']	1	1	1	7
['CR_06000W_A']	['YDR006C']		1	1	0	6
	['YDR008C']		0	1	0	2
['C6_03840C_A', 'C3_05220W_A']	['YDR011W', 'YIL013C', 'YOR153W', 'YCR011C', 'YDR406W', 'YNR070W', 'YOL075C', 'YOR011W', 'YOR328W', 'YPL058C']	['SPAPB24D3.09c', 'SPCC18B5.01c']	1	1	1	7
['CR_05260C_A']	['YDR017C']	['SPCC970.08']	1	1	1	7
['C6_01300W_A']	['YDR018C']	['SPBC428.14']	1	1	1	7
['C2_01200C_A']	['YDR028C']	['SPAC227.15']	1	1	1	7
['CR_05390W_A']	['YDR032C']	['SPAC3C7.14c']	1	1	1	7
['C1_09180W_A']	['YDR034C']		1	1	0	6
['C3_07390C_A']	['YDR041W']	['SPBC211.01']	1	1	1	7
	['YDR043C']		0	1	0	2
['CR_10020C_A']	['YDR057W']	['SPAC227.11c']	1	1	1	7
['C3_04560W_A']	['YDR060W']	['SPAC4F10.09c', 'SPAC589.03c']	1	1	1	7
['C1_13920W_A']	['YDR068W']	['SPAC22A12.14c']	1	1	1	7
	['YDR073W']	['SPAC23G3.07c']	0	1	1	4
['C1_03380W_A']	['YDR074W']	['SPAC19G12.15c', 'SPAC3G6.09c']	1	1	1	7
	['YDR078C']	['SPBC11B10.06']	0	1	1	4
['C1_09960W_A']	['YDR079W']		1	1	0	6
['C1_09920W_A']	['YDR080W']	['SPAP27G11.05c']	1	1	1	7
	['YDR085C']		0	1	0	2
['C3_06950W_A']	['YDR089W']		1	1	0	6
['C5_00570W_A']	['YDR093W', 'YER166W']	['SPAC24B11.12c', 'SPAC4F10.16c']	1	1	1	7
['C1_03220C_A']	['YDR099W', 'YER177W']	['SPAC17A2.13c', 'SPAC8E11.02c']	1	1	1	7
['C6_04430W_A']	['YDR103W']		1	1	0	6
['C4_02550C_A']	['YDR107C', 'YLR083C']	['SPBC1105.08']	1	1	1	7
	['YDR113C']	['SPBC14C8.01c']	0	1	1	4
['CR_00900W_A']	['YDR120C']	['SPBC25D12.05']	1	1	1	7
	['YDR130C']		0	1	0	2
	['YDR133C']		0	1	0	2
['C6_00880W_A']	['YDR142C']	['SPAC17D4.01']	1	1	1	7
['C3_05300C_A']	['YDR147W']	['SPAC13G7.12c']	1	1	1	7
['C7_01420W_A']	['YDR152W']	['SPCC1393.09c']	1	1	1	7
['C7_02380C_A']	['YDR155C']	['SPBC28F2.03']	1	1	1	7
['C2_02350C_A']	['YDR159W']	['SPCC576.05', 'SPCC70.06']	1	1	1	7
['C7_01410C_A']	['YDR162C']	['SPCC24B10.13']	1	1	1	7
['C3_04820C_A']	['YDR170C']	['SPAC30.01c', 'SPAC4D7.01c']	1	1	1	7
['C2_09730C_A']	['YDR173C']	['SPAC607.04']	1	1	1	7
	['YDR186C']		0	1	0	2
['C4_06830C_A']	['YDR188W']	['SPBC646.11']	1	1	1	7
['C3_04700W_A', 'C3_07780C_A']	['YDR192C', 'YIL115C']	['SPAC23D3.06c']	1	1	1	7
['C1_08810C_A']	['YDR194C']	['SPBC691.04']	1	1	1	7
	['YDR197W']	['SPBC28E12.04']	0	1	1	4
['C1_03960C_A']	['YDR200C']	['SPBC3H7.13']	1	1	1	7
	['YDR203W']		0	1	0	2
['C1_03160C_A']	['YDR204W']	['SPAC1687.12c']	1	1	1	7
['C1_08560W_A']	['YDR212W']	['SPBC12D12.03']	1	1	1	7
['C1_08460C_A']	['YDR213W']		1	1	0	6
['C4_02500C_A', 'C1_13880C_A']	['YDR216W', 'YML081W']	['SPAC6F12.02']	1	1	1	7
['C1_04170C_A', 'C3_03910W_A']	['YDR225W']	['SPAC19G12.06c', 'SPCC622.08c']	1	1	1	7
	['YDR227W']		0	1	0	2
['C6_01920C_A']	['YDR228C']	['SPAC4G9.04c']	1	1	1	7
	['YDR230W']		0	1	0	2
['C7_02480W_A']	['YDR231C']	['SPBC25H2.18']	1	1	1	7
['CR_03750C_A']	['YDR235W']	['SPBC4B4.09']	1	1	1	7
['C2_07680W_A']	['YDR237W']	['SPBC2F12.02c']	1	1	1	7
['C4_00150C_A']	['YDR244W']	['SPBC725.07']	1	1	1	7
['C1_02400C_A', 'C4_00310C_A']	['YDR245W']	['SPAC22E12.06c', 'SPAC5H10.11', 'SPAC5H10.13c', 'SPAC637.06', 'SPBC1289.13c', 'SPBC8D2.17', 'SPCC736.04c']	1	1	1	7
['C1_02630C_A', 'C1_02990C_A']	['YDR261C', 'YLR300W', 'YOR190W']	['SPAC12B10.11', 'SPBC1105.05']	1	1	1	7
['C1_03120W_A']	['YDR262W']	['SPBC146.10']	1	1	1	7
['C1_13220C_A']	['YDR264C', 'YOR034C']	['SPAC2F7.10']	1	1	1	7
['C4_00320C_A']	['YDR265W']	['SPBC17A3.10']	1	1	1	7
['C6_01350W_A']	['YDR266C']	['SPCC1223.01']	1	1	1	7
['C5_02770W_A']	['YDR268W']	['SPAC3G9.13c']	1	1	1	7
	['YDR275W']		0	1	0	2
	['YDR278C']		0	1	0	2
['C3_01190C_A', 'C3_02290W_A', 'C7_00610C_A']	['YDR282C', 'YDL001W', 'YFR048W']	['SPAC12G12.15', 'SPCC16C4.01']	1	1	1	7
['C7_01330C_A']	['YDR283C']	['SPBC36B7.09']	1	1	1	7
['C7_02500C_A']	['YDR284C']	['SPBC409.18']	1	1	1	7
['CR_10730C_A']	['YDR289C']	['SPBC337.03']	1	1	1	7
['C5_04670W_A']	['YDR292C']	['SPBC3B9.03']	1	1	1	7
['C5_04730C_A']	['YDR293C']	['SPBC609.01', 'SPCC16C4.09']	1	1	1	7
['C3_03680W_A']	['YDR294C']		1	1	0	6
['C3_03670W_A']	['YDR295C']	['SPCC188.07']	1	1	1	7
	['YDR309C']		0	1	0	2
['C3_07660W_A', 'C4_03680C_A']	['YDR314C']	['SPAC12B10.12c', 'SPCC4G3.10c']	1	1	1	7
['C4_03330W_A']	['YDR315C']	['SPCC4B3.10c']	1	1	1	7
['C2_03560C_A']	['YDR322W']	['SPBC2F12.10']	1	1	1	7
['C1_07420C_A']	['YDR329C']	['SPAC29A4.14c']	1	1	1	7
['C2_07610C_A']	['YDR333C']	['SPAC1142.01']	1	1	1	7
['C3_01890C_A']	['YDR348C']	['SPCP1E11.04c']	1	1	1	7
	['YDR351W']		0	1	0	2
	['YDR356W']	['SPAC6G9.06c']	0	1	1	4
['C4_06880C_A']	['YDR363W-A']	['SPAC3G6.02']	1	1	1	7
['C2_04880C_A']	['YDR376W']	['SPBC3B8.01c']	1	1	1	7
['CR_00240W_A']	['YDR378C']	['SPAC2F3.17c']	1	1	1	7
['CR_06860C_A']	['YDR380W']		1	1	0	6
['C6_00540W_A']	['YDR386W']	['SPCC4G3.05c']	1	1	1	7
['C2_04940C_A']	['YDR387C', 'YDR497C', 'YOL103W']	['SPAC20G8.03', 'SPAC4F8.15']	1	1	1	7
['CR_10450C_A']	['YDR392W']	['SPCC61.02']	1	1	1	7
['CR_10240W_A']	['YDR398W']	['SPAC20H4.01', 'SPCC1450.03']	1	1	1	7
['C1_01570C_A']	['YDR404C']	['SPACUNK4.06c']	1	1	1	7
['C1_01600W_A']	['YDR405W']	['SPAC31A2.08']	1	1	1	7
['C3_02110W_A']	['YDR418W', 'YEL054C']	['SPCC16C4.13c', 'SPCC31H12.04c']	1	1	1	7
	['YDR431W']		0	1	0	2
['C1_14280C_A']	['YDR432W']	['SPAC16.02c']	1	1	1	7
	['YDR442W']		0	1	0	2
['C2_01470W_A']	['YDR443C']	['SPAC589.02c']	1	1	1	7
['C5_05000C_A']	['YDR444W']	['SPAC4A8.10']	1	1	1	7
	['YDR455C']		0	1	0	2
['C6_00570C_A']	['YDR456W']	['SPAC15A10.06']	1	1	1	7
['C1_08520C_A']	['YDR462W']	['SPAC4F8.05c']	1	1	1	7
['CR_03700C_A']	['YDR464W']	['SPBC17D1.01']	1	1	1	7
['C5_04160W_A']	['YDR469W']	['SPCC18.11c']	1	1	1	7
['C5_04170W_A']	['YDR470C']	['SPAC1B2.02c']	1	1	1	7
['C5_01320W_A']	['YDR477W']	['SPCC74.03c']	1	1	1	7
['C3_01800C_A']	['YDR480W']		1	1	0	6
['CR_10590W_A']	['YDR495C']	['SPCC364.05']	1	1	1	7
['C1_11400C_A', 'C5_02840C_A']	['YDR507C', 'YKL101W', 'YCL024W']	['SPAC57A10.02', 'SPAC644.06c']	1	1	1	7
['C1_11330C_A']	['YDR510W']	['SPBC365.06']	1	1	1	7
['C2_05020W_A']	['YDR512C']	['SPAC227.17c']	1	1	1	7
['C1_03690W_A']	['YDR517W']	['SPAC1D4.02c']	1	1	1	7
	['YDR521W']		0	1	0	2
['C1_03470C_A']	['YDR523C']	['SPAC2C4.14c']	1	1	1	7
['C3_02610C_A']	['YDR533C', 'YMR322C', 'YOR391C', 'YPL280W']	['SPAC11D3.13', 'SPAC1F7.06', 'SPAC5H10.02c', 'SPBC947.09', 'SPCC757.03c']	1	1	1	7
	['YEL005C']		0	1	0	2
['C1_10150W_A']	['YEL007W', 'YHR177W']	['SPAC1751.01c', 'SPAC31G5.11']	1	1	1	7
['C2_09940W_A']	['YEL009C']		1	1	0	6
['C3_04430W_A']	['YEL024W']	['SPBC16H5.06']	1	1	1	7
['C1_06210W_A', 'C6_01750C_A']	['YEL029C']	['SPAC6F6.11c', 'SPCC18.10']	1	1	1	7
	['YEL030C-A']		0	1	0	2
['C2_06540C_A']	['YEL031W']	['SPACUNK4.07c']	1	1	1	7
['C2_08570W_A', 'C3_07500W_A']	['YEL036C', 'YML115C']	['SPBC1734.04']	1	1	1	7
['C2_01850W_A']	['YEL037C']	['SPBC2D10.12']	1	1	1	7
['C3_01730C_A']	['YEL040W', 'YGR189C', 'YLR213C']	['SPBC21B10.07']	1	1	1	7
	['YEL045C']		0	1	0	2
['C3_00450C_A']	['YEL050C']	['SPCC16C4.15']	1	1	1	7
['C4_06400C_A']	['YEL051W']	['SPCC965.03']	1	1	1	7
['C6_04540C_A']	['YEL056W']	['SPCC1672.10']	1	1	1	7
['C1_12640W_A']	['YEL059C-A']		1	1	0	6
['C7_03860W_A']	['YEL060C']	['SPAC1006.01', 'SPAC4A8.04']	1	1	1	7
['C3_03290C_A']	['YEL062W']	['SPAC23H3.03c']	1	1	1	7
['C6_01060C_A']	['YEL063C']		1	1	0	6
['C5_01470C_A']	['YEL064C']		1	1	0	6
['C6_00140C_A']	['YEL066W', 'YPR193C']	['SPAC1002.07c']	1	1	1	7
['C3_03040W_A']	['YEL071W']	['SPBC713.03']	1	1	1	7
	['YEL073C']		0	1	0	2
	['YEL075C']		0	1	0	2
['C2_09640W_A']	['YER003C']	['SPBC2G2.16']	1	1	1	7
['C4_06230C_A']	['YER005W']	['SPCC11E10.05c']	1	1	1	7
['C5_05370C_A']	['YER013W']	['SPAC10F6.02c']	1	1	1	7
['C1_08880W_A']	['YER014W']	['SPAC1F5.07c']	1	1	1	7
['C3_02240C_A']	['YER020W']	['SPAC23H3.13c']	1	1	1	7
['C5_02170C_A']	['YER025W']	['SPBC17G9.09']	1	1	1	7
['C2_09230C_A']	['YER027C', 'YGL208W']	['SPCC1919.03c']	1	1	1	7
['C5_02940C_A']	['YER028C', 'YGL035C', 'YGL209W']	['SPBC1D7.02c', 'SPBP4H10.09']	1	1	1	7
	['YER032W']		0	1	0	2
['C5_04360C_A']	['YER037W']	['SPAC24B11.05']	1	1	1	7
['C5_04280C_A']	['YER040W']		1	1	0	6
['C1_10480W_A', 'C4_05810W_A']	['YER048C', 'YIR004W']	['SPAC4H3.01', 'SPBC3E7.11c']	1	1	1	7
['C1_04370C_A']	['YER050C']	['SPCC18B5.04']	1	1	1	7
['C1_06890C_A']	['YER056C-A', 'YIL052C']	['SPAC23A1.08c', 'SPCC1322.15']	1	1	1	7
['C1_06840C_A']	['YER058W']	['SPBC1604.25']	1	1	1	7
['C1_06850W_A']	['YER059W', 'YIL050W']	['SPBC20F10.10']	1	1	1	7
	['YER064C']		0	1	0	2
	['YER068C-A']		0	1	0	2
['C2_03160C_A']	['YER070W', 'YIL066C']	['SPAC1F7.05']	1	1	1	7
['C2_10090C_A']	['YER077C']		1	1	0	6
['C3_03560W_A']	['YER078C']	['SPAC12B10.05']	1	1	1	7
['C1_09710C_A']	['YER082C']	['SPAC959.03c']	1	1	1	7
	['YER085C']		0	1	0	2
['C2_06190W_A']	['YER086W']	['SPBC1677.03c']	1	1	1	7
['CR_01580C_A']	['YER088C']		1	1	0	6
['C3_00840C_A']	['YER093C-A']		1	1	0	6
['C7_03390C_A']	['YER094C']	['SPCC63.12c']	1	1	1	7
['C2_05570C_A']	['YER101C']	['SPBC337.11']	1	1	1	7
['C6_04350C_A']	['YER109C']	['SPBC1289.10c', 'SPCC1494.10']	1	1	1	7
['C1_05630C_A']	['YER110C']	['SPBC14F5.03c']	1	1	1	7
['CR_01260W_A']	['YER113C']		1	1	0	6
['CR_01240C_A']	['YER114C']	['SPBC1289.04c']	1	1	1	7
['C1_09140C_A']	['YER118C']		1	1	0	6
['C2_08490W_A']	['YER124C']		1	1	0	6
['C6_00710W_A']	['YER140W']	['SPBC13G1.05']	1	1	1	7
['C6_00720C_A', 'C3_03390C_A']	['YER141W', 'YPL252C']	['SPAC22E12.10c']	1	1	1	7
	['YER144C']	['SPBC18H10.08c']	0	1	1	4
['C1_14130W_A', 'C1_09400C_A']	['YER145C', 'YBR207W']	['SPAC1F7.07c']	1	1	1	7
['C1_10640C_A']	['YER149C']		1	1	0	6
['C6_00170C_A']	['YER151C']	['SPBP8B7.21']	1	1	1	7
	['YER153C']		0	1	0	2
['C7_01600W_A']	['YER154W']	['SPAC9G1.04', 'SPBP4H10.03']	1	1	1	7
['C3_07630C_A']	['YER161C']	['SPCC1393.02c']	1	1	1	7
['C1_03360W_A']	['YER164W']	['SPAC1783.05', 'SPAC3G6.01']	1	1	1	7
['C1_03370W_A']	['YER165W']	['SPAC57A7.04c']	1	1	1	7
['CR_06680C_A']	['YER176W']		1	1	0	6
['C4_07110C_A']	['YER178W']	['SPAC26F1.03']	1	1	1	7
['C5_04770W_A']	['YER182W']	['SPAC3A12.08']	1	1	1	7
	['YER184C']		0	1	0	2
	['YER189W']		0	1	0	2
['CR_01730W_A']	['YFL010C']	['SPBC11B10.08', 'SPBC660.05', 'SPBC660.06']	1	1	1	7
['C2_03900C_A']	['YFL013C']		1	1	0	6
['C5_02080C_A', 'C5_02110W_A']	['YFL014W']	['SPAP8A3.04c']	1	1	1	7
['C5_03600W_A']	['YFL016C']	['SPCC4G3.14']	1	1	1	7
['C5_02910C_A']	['YFL027C']	['SPBC651.03c']	1	1	1	7
['C1_00640C_A']	['YFL036W']	['SPAC26H5.12']	1	1	1	7
['C1_13700W_A']	['YFL039C']	['SPBC32H8.12c']	1	1	1	7
['CR_07190W_A', 'CR_07560W_A']	['YFL047W']	['SPAC13A11.01c']	1	1	1	7
['C3_02370C_A']	['YFL050C']	['SPBC27B12.12c']	1	1	1	7
	['YFL054C']	['SPAC977.17']	0	1	1	4
['C4_04840C_A']	['YFL055W']	['SPCC965.11c']	1	1	1	7
['C2_07110C_A']	['YFR013W']		1	1	0	6
	['YFR018C']		0	1	0	2
	['YFR023W']		0	1	0	2
['C3_04080W_A']	['YFR033C']	['SPBC16C6.08c']	1	1	1	7
['C1_07820W_A']	['YFR045W']		1	1	0	6
['C5_02190C_A']	['YFR049W']	['SPBC21B10.14']	1	1	1	7
['C5_02230W_A']	['YFR050C']	['SPBC577.10']	1	1	1	7
['C2_00450C_A']	['YGL003C']	['SPAC144.13c', 'SPBC1198.12']	1	1	1	7
['C3_01250W_A']	['YGL006W']	['SPAPB2B4.04c']	1	1	1	7
['C3_00760W_A']	['YGL012W']	['SPAC20G4.07c']	1	1	1	7
['C3_00730W_A']	['YGL014W']	['SPAC4G8.03c', 'SPAC6G9.14']	1	1	1	7
['C2_00370W_A']	['YGL016W']	['SPAC22G7.02']	1	1	1	7
['C2_01680C_A']	['YGL023C']	['SPBC9B6.03']	1	1	1	7
['C5_04110W_A']	['YGL028C']		1	1	0	6
	['YGL032C']		0	1	0	2
['C1_00150C_A']	['YGL045W']		1	1	0	6
['C2_08760C_A']	['YGL049C', 'YGR162W']	['SPAC17C9.03']	1	1	1	7
['C3_07130W_A']	['YGL054C']	['SPAC2C4.05', 'SPAC30C2.05']	1	1	1	7
['C1_08360C_A']	['YGL055W']	['SPCC1281.06c']	1	1	1	7
	['YGL057C']		0	1	0	2
['C7_03870W_A']	['YGL058W']	['SPAC18B11.07c']	1	1	1	7
['CR_08860W_A']	['YGL059W']	['SPAC644.11c']	1	1	1	7
	['YGL061C']	['SPBC32F12.08c']	0	1	1	4
['C6_02380W_A']	['YGL064C']		1	1	0	6
['C6_02310W_A']	['YGL066W']	['SPCC126.04c']	1	1	1	7
['C2_07190C_A']	['YGL068W']	['SPCC4B3.09c']	1	1	1	7
['C2_07200W_A']	['YGL070C']	['SPAPYUG7.04c']	1	1	1	7
	['YGL072C']		0	1	0	2
['C1_09170W_A', 'C5_00240W_A', 'CR_05990C_A']	['YGL073W', 'YOR140W', 'YHR206W']	['SPAC2E12.02', 'SPAC8C9.14']	1	1	1	7
	['YGL075C']		0	1	0	2
['C1_10030W_A']	['YGL078C']	['SPBC17D1.06']	1	1	1	7
['C7_02040C_A']	['YGL096W']		1	1	0	6
['C6_02230W_A']	['YGL099W']	['SPAC3F10.16c']	1	1	1	7
	['YGL104C']		0	1	0	2
['CR_03060W_A']	['YGL105W']	['SPAC30C2.04']	1	1	1	7
	['YGL108C']	['SPAC4D7.14']	0	1	1	4
['C2_07860W_A']	['YGL110C']	['SPCC1906.02c']	1	1	1	7
['C6_03920W_A']	['YGL115W']	['SPAC1556.08c']	1	1	1	7
['C1_01450W_A']	['YGL119W']	['SPBC2D10.18']	1	1	1	7
	['YGL121C']		0	1	0	2
['C1_01470W_A']	['YGL122C']	['SPAC14C4.06c']	1	1	1	7
['C1_01480C_A']	['YGL123W']	['SPCC576.08c']	1	1	1	7
['C6_02430W_A']	['YGL133W']		1	1	0	6
['CR_10260W_A']	['YGL136C']	['SPAPB17E12.10c', 'SPBC2G2.15c']	1	1	1	7
['C3_00990C_A']	['YGL138C']		1	1	0	6
['C4_03750C_A']	['YGL143C']	['SPAC2F7.17']	1	1	1	7
	['YGL152C']		0	1	0	2
['CR_04890W_A']	['YGL154C']	['SPAC17C9.02c']	1	1	1	7
['C2_03530W_A', 'C4_00110C_A', 'C7_00430W_A', 'C1_09780C_A', 'C5_01360W_A', 'C5_01380W_A']	['YGL160W', 'YOR384W', 'YKL220C', 'YLL051C', 'YLR047C', 'YLR214W', 'YNR060W', 'YOL152W', 'YOR381W']	['SPBC1683.09c', 'SPBC947.05c']	1	1	1	7
['C5_03130W_A']	['YGL162W']		1	1	0	6
['C1_13650C_A']	['YGL164C']	['SPAC31A2.10', 'SPCC584.03c']	1	1	1	7
['C1_13640W_A', 'C7_00510W_A']	['YGL166W', 'YPR008W', 'YMR021C']	['SPAC31A2.11c', 'SPCC584.02']	1	1	1	7
['C7_00320C_A']	['YGL167C']	['SPBC31E1.02c']	1	1	1	7
	['YGL177W']		0	1	0	2
['C4_04460C_A']	['YGL179C', 'YER129W']	['SPCC297.03']	1	1	1	7
['C4_04450C_A']	['YGL180W']	['SPCC63.08c']	1	1	1	7
['CR_08290W_A']	['YGL181W']	['SPBC21D10.05c']	1	1	1	7
['C2_01610C_A']	['YGL189C']	['SPAC1805.11c', 'SPAC806.03c']	1	1	1	7
['C2_01600C_A']	['YGL190C']	['SPAC227.07c']	1	1	1	7
['C2_01650W_A']	['YGL192W']	['SPAC22G7.07c']	1	1	1	7
['C3_07320W_A']	['YGL197W']	['SPBC21.05c']	1	1	1	7
['C2_00340C_A', 'C4_05560C_A']	['YGL202W', 'YHR137W']	['SPAC56E4.03', 'SPBC1773.13', 'SPCC569.07']	1	1	1	7
['C6_00240C_A']	['YGL212W']	['SPCC594.06c']	1	1	1	7
['CR_00430C_A']	['YGL220W']	['SPAC8C9.11']	1	1	1	7
['C1_07700C_A']	['YGL225W', 'YER039C']	['SPAC144.18']	1	1	1	7
	['YGL226W']		0	1	0	2
['C5_02450W_A']	['YGL227W']	['SPCC1259.12c']	1	1	1	7
	['YGL228W']		0	1	0	2
['C7_03980W_A']	['YGL231C']	['SPCC1281.03c']	1	1	1	7
['C1_07800W_A']	['YGL236C']	['SPBC30B4.06c']	1	1	1	7
['C7_00140C_A']	['YGL242C']	['SPAC105.02c']	1	1	1	7
['C7_00130W_A']	['YGL243W']	['SPBC16A3.06']	1	1	1	7
['C7_00620W_A']	['YGL245W']	['SPAC17A5.15c']	1	1	1	7
['C1_10300W_A']	['YGL257C']		1	1	0	6
['CR_00400C_A']	['YGR002C']	['SPAC9G1.13c']	1	1	1	7
['C2_01780W_A']	['YGR014W']		1	1	0	6
['C1_04200C_A', 'CR_06170W_A', 'C1_02000W_A']	['YGR026W', 'YLL023C', 'YLR064W']	['SPBC1539.04']	1	1	1	7
['CR_03640C_A']	['YGR028W']	['SPCC24B10.10c']	1	1	1	7
['C1_02350W_A']	['YGR033C']	['SPBC1289.09']	1	1	1	7
['C7_00750W_A']	['YGR037C']	['SPBC1539.06']	1	1	1	7
['C2_07690W_A']	['YGR042W']	['SPCC553.01c']	1	1	1	7
['CR_03720W_A']	['YGR043C']	['SPCC1020.06c']	1	1	1	7
['C1_07330W_A']	['YGR044C']		1	1	0	6
	['YGR050C']		0	1	0	2
	['YGR052W']		0	1	0	2
['C1_02750C_A']	['YGR056W', 'YLR357W']	['SPBC4B4.03']	1	1	1	7
['C2_02070W_A']	['YGR059W']		1	1	0	6
	['YGR064W']		0	1	0	2
['C6_01500C_A']	['YGR067C']		1	1	0	6
['C2_03240C_A']	['YGR070W', 'YLR371W']	['SPAC1006.06', 'SPCC645.07']	1	1	1	7
['C1_02090C_A']	['YGR093W']	['SPAC1F3.09']	1	1	1	7
['C2_06640C_A']	['YGR094W']	['SPAC4A8.08c', 'SPBC1709.02c']	1	1	1	7
['C2_06520C_A']	['YGR096W']	['SPBC1604.04']	1	1	1	7
['C4_05600W_A']	['YGR100W']	['SPBC215.01', 'SPCC1259.11c']	1	1	1	7
['C2_09310C_A']	['YGR102C']	['SPCC777.11']	1	1	1	7
['C2_09300W_A']	['YGR104C']	['SPAC5D6.05']	1	1	1	7
['C2_09290W_A']	['YGR105W']	['SPCC1235.16']	1	1	1	7
['C2_09390W_A', 'C1_10830W_A']	['YGR106C', 'YHR101C']	['SPCC306.06c']	1	1	1	7
	['YGR107W']		0	1	0	2
	['YGR109C']		0	1	0	2
['C6_00490W_A', 'C7_04090C_A']	['YGR110W']	['SPAC6G10.03c']	1	1	1	7
['C1_09760C_A']	['YGR112W']	['SPBC1215.01']	1	1	1	7
['C7_04300W_A']	['YGR116W']	['SPAC1F7.01c']	1	1	1	7
['CR_02610C_A']	['YGR119C']	['SPBC19G7.15']	1	1	1	7
	['YGR121C']	['SPAC2E1P3.02c', 'SPAC664.14']	0	1	1	4
	['YGR122W']		0	1	0	2
['C3_01710C_A']	['YGR123C']	['SPBC3F6.01c']	1	1	1	7
['CR_01320C_A']	['YGR125W']	['SPAC24H6.11c']	1	1	1	7
	['YGR126W']		0	1	0	2
['C3_04910C_A']	['YGR131W', 'YPR149W']	['SPBC1685.13']	1	1	1	7
['C3_03520C_A']	['YGR135W']	['SPAC13C5.01c']	1	1	1	7
	['YGR140W']		0	1	0	2
	['YGR142W']		0	1	0	2
['C3_05130C_A']	['YGR144W']	['SPBC26H8.01']	1	1	1	7
['CR_02140W_A']	['YGR152C']		1	1	0	6
	['YGR153W']		0	1	0	2
['C1_01870C_A', 'C7_04210C_A']	['YGR155W']	['SPBC36.04']	1	1	1	7
['C1_00160C_A']	['YGR159C']	['SPAC140.02']	1	1	1	7
	['YGR161W-A']		0	1	0	2
	['YGR161W-C']		0	1	0	2
['C5_04650C_A']	['YGR171C']	['SPAC27E2.06c']	1	1	1	7
['C5_04660C_A']	['YGR172C']	['SPCC61.04c']	1	1	1	7
	['YGR174W-A']		0	1	0	2
['C1_08590C_A']	['YGR175C']	['SPBC713.12']	1	1	1	7
['C4_02890C_A']	['YGR183C']	['SPCC1682.01']	1	1	1	7
['C4_02960W_A', 'C4_02970C_A']	['YGR184C', 'YLR024C']	['SPAC15A10.11', 'SPBC19C7.02']	1	1	1	7
	['YGR196C']	['SPBC19G7.04']	0	1	1	4
['C4_02850W_A']	['YGR200C']	['SPCC895.06']	1	1	1	7
['C2_06040C_A', 'C3_04340W_A']	['YGR212W']	['SPAC18B11.03c']	1	1	1	7
['C3_05370C_A']	['YGR214W']	['SPAPJ698.02c', 'SPBC685.06']	1	1	1	7
['C3_05390C_A']	['YGR216C']	['SPBC30D10.11']	1	1	1	7
['CR_00520C_A']	['YGR218W']	['SPAC1805.17']	1	1	1	7
	['YGR219W']		0	1	0	2
['C4_05360C_A']	['YGR222W']		1	1	0	6
['C1_07870C_A']	['YGR229C']	['SPBC30D10.17c']	1	1	1	7
['C1_05490C_A']	['YGR235C']	['SPCC1442.05c']	1	1	1	7
['C1_00140W_A']	['YGR238C', 'YHR158C']	['SPAC6G10.02c', 'SPCC1223.06']	1	1	1	7
['C5_04810W_A', 'C7_01800C_A']	['YGR240C', 'YMR205C']	['SPBC16H5.02']	1	1	1	7
['CR_08610W_A']	['YGR243W', 'YHR162W']	['SPAC24B11.09']	1	1	1	7
['CR_05650W_A']	['YGR246C']	['SPBC13E7.10c']	1	1	1	7
['CR_06690C_A']	['YGR247W']	['SPACUNK4.15']	1	1	1	7
['C2_09970C_A']	['YGR248W', 'YNR034W']	['SPCC16C4.10']	1	1	1	7
['C5_04830W_A']	['YGR249W']		1	1	0	6
['CR_06710C_A']	['YGR252W']	['SPAC1952.05']	1	1	1	7
['C1_03550C_A']	['YGR255C']	['SPBC146.12']	1	1	1	7
['C5_02440C_A']	['YGR262C']	['SPAP27G11.07c']	1	1	1	7
['C5_04950C_A']	['YGR266W']		1	1	0	6
['C5_04640C_A']	['YGR270W']	['SPAC31G5.19', 'SPBP22H7.05c']	1	1	1	7
['C5_04910W_A']	['YGR271C-A']	['SPAC12G12.02']	1	1	1	7
	['YGR273C']	['SPBC19C7.04c', 'SPCC70.09c']	0	1	1	4
['C1_07110W_A']	['YGR274C']	['SPAC2G11.14']	1	1	1	7
	['YGR295C']		0	1	0	2
['C1_13050W_A']	['YHL001W']	['SPAC1805.13']	1	1	1	7
['CR_01210C_A']	['YHL002W']	['SPBC1734.08']	1	1	1	7
['C6_03730C_A']	['YHL004W']	['SPAC24C9.10c']	1	1	1	7
['C5_02340C_A']	['YHL007C']	['SPBC1604.14c']	1	1	1	7
['C2_02250C_A']	['YHL020C']		1	1	0	6
['C2_08820C_A']	['YHL022C']	['SPAC17A5.11']	1	1	1	7
['CR_08680C_A']	['YHL023C']	['SPBC543.04']	1	1	1	7
['C4_03460C_A']	['YHL024W']	['SPAC13G7.13c']	1	1	1	7
['C1_14340C_A']	['YHL027W']		1	1	0	6
	['YHL038C']		0	1	0	2
	['YHL049C']		0	1	0	2
['C2_00150W_A']	['YHR002W']	['SPAC17H9.08']	1	1	1	7
['C4_01300W_A']	['YHR004C']	['SPBC3B8.10c']	1	1	1	7
['C1_13350W_A']	['YHR006W']		1	1	0	6
['C5_00660C_A']	['YHR007C']	['SPAC13A11.02c']	1	1	1	7
	['YHR014W']	['SPAC15E1.07c']	0	1	1	4
['C5_01640W_A']	['YHR024C']	['SPBC18E5.12c']	1	1	1	7
['CR_00120C_A']	['YHR030C']	['SPBC119.08']	1	1	1	7
['C7_03590C_A', 'C2_00540W_A']	['YHR032W', 'YDR338C']	['SPAC11D3.06', 'SPAC323.07c', 'SPCC4B3.13']	1	1	1	7
['CR_10580W_A']	['YHR033W']	['SPAC17H9.13c']	1	1	1	7
['CR_03930C_A']	['YHR036W']	['SPAC8F11.06']	1	1	1	7
['C2_07040W_A']	['YHR040W']	['SPCC613.07']	1	1	1	7
['C4_02840C_A']	['YHR041C']	['SPAC17G8.05']	1	1	1	7
['C4_03180W_A']	['YHR042W']	['SPBC29A10.01']	1	1	1	7
['C6_01870C_A']	['YHR048W']		1	1	0	6
['C2_03470C_A']	['YHR051W']	['SPAC1B2.04']	1	1	1	7
	['YHR056C']		0	1	0	2
['C4_03590C_A']	['YHR073W']	['SPAC23H4.01c']	1	1	1	7
['C2_01520W_A']	['YHR075C']	['SPBP4H10.17c']	1	1	1	7
['C4_00340W_A']	['YHR076W']	['SPAC1556.03']	1	1	1	7
['C1_07970C_A']	['YHR079C']	['SPAC167.01']	1	1	1	7
['C1_07380C_A']	['YHR082C']	['SPBC16E9.13']	1	1	1	7
['C1_07370C_A']	['YHR084W']		1	1	0	6
['CR_03940W_A']	['YHR085W']	['SPCC1393.06c']	1	1	1	7
['C2_01000W_A', 'C2_01020W_A']	['YHR092C', 'YNL318C', 'YDL245C', 'YDR342C', 'YDR343C', 'YDR536W', 'YEL069C', 'YGR289C', 'YHR094C', 'YHR096C', 'YJL214W', 'YJL219W', 'YJR158W', 'YLR081W', 'YMR011W', 'YNR072W', 'YOL156W']	['SPAC1F8.01', 'SPBC1348.14c', 'SPBC1683.08', 'SPBC4B4.08', 'SPCC1235.13', 'SPCC1235.14', 'SPCC548.06c', 'SPCC548.07c']	1	1	1	7
['C2_03410W_A']	['YHR098C']	['SPBC4.03c']	1	1	1	7
['C2_04760W_A']	['YHR102W']	['SPBC17F3.02']	1	1	1	7
['C3_07330W_A', 'C5_02930C_A', 'C3_07340W_A']	['YHR104W', 'YDR368W', 'YOR120W']	['SPAC26F1.07', 'SPBC8E4.04']	1	1	1	7
['C1_03130C_A']	['YHR108W']	['SPAC1F3.05', 'SPBC25H2.16c']	1	1	1	7
['CR_10360C_A']	['YHR109W']		1	1	0	6
['C1_10930C_A']	['YHR111W']	['SPAC2G11.10c']	1	1	1	7
['C6_00260W_A']	['YHR115C']	['SPAC17G8.10c']	1	1	1	7
['C1_00960C_A']	['YHR119W']	['SPCC306.04c']	1	1	1	7
	['YHR127W']		0	1	0	2
['C5_03390C_A']	['YHR128W']	['SPAC1002.17c', 'SPAC1399.04c', 'SPAC1B3.01c']	1	1	1	7
['C5_03510C_A']	['YHR131C']		1	1	0	6
['C2_08270C_A', 'C3_05650W_A']	['YHR135C', 'YER123W', 'YNL154C']	['SPAC1805.05', 'SPBC1347.06c', 'SPBP35G2.05c']	1	1	1	7
	['YHR143W']		0	1	0	2
['CR_00480W_A']	['YHR147C']	['SPAC12G12.08']	1	1	1	7
['C3_04800C_A']	['YHR150W']	['SPCC737.05']	1	1	1	7
['C3_05020W_A']	['YHR151C']		1	1	0	6
	['YHR157W']		0	1	0	2
['C4_00590C_A']	['YHR161C']	['SPBC19F8.03c']	1	1	1	7
['C1_01190C_A']	['YHR176W']	['SPBP16F5.08c']	1	1	1	7
	['YHR180W']		0	1	0	2
['C1_11600W_A']	['YHR181W']	['SPCC1795.10c']	1	1	1	7
	['YHR185C']		0	1	0	2
['C1_08820C_A']	['YHR189W']	['SPBC2D10.15c']	1	1	1	7
['C2_06110W_A']	['YHR201C']	['SPAC2F3.11']	1	1	1	7
['C2_03940C_A']	['YHR205W']	['SPAC1B9.02c', 'SPAC22E12.14c']	1	1	1	7
	['YHR211W']		0	1	0	2
	['YHR213W']		0	1	0	2
['C2_09620W_A']	['YIL005W']	['SPAC959.05c', 'SPBC3D6.13c', 'SPCC1840.08c']	1	1	1	7
['C2_09610W_A']	['YIL006W']	['SPAC227.03c']	1	1	1	7
['C1_11150W_A']	['YIL007C']	['SPAC2H10.02c']	1	1	1	7
['C1_11160C_A']	['YIL008W']	['SPCC548.04']	1	1	1	7
	['YIL014C-A']		0	1	0	2
	['YIL015W']		0	1	0	2
['C4_01950W_A']	['YIL034C']	['SPAC631.01c']	1	1	1	7
	['YIL040W']	['SPBC428.04']	0	1	1	4
	['YIL045W']		0	1	0	2
['C1_04760C_A']	['YIL047C']	['SPCC1827.07c']	1	1	1	7
['C2_08970C_A']	['YIL049W']	['SPAC7D4.09c']	1	1	1	7
['C1_06900C_A']	['YIL051C']	['SPAC1039.10', 'SPBC2G2.04c']	1	1	1	7
['C3_00320W_A']	['YIL053W']		1	1	0	6
	['YIL055C']		0	1	0	2
['CR_00630W_A']	['YIL056W']		1	1	0	6
	['YIL057C']		0	1	0	2
	['YIL059C']		0	1	0	2
['C2_05520W_A']	['YIL064W']	['SPBC839.14c']	1	1	1	7
['C7_00120W_A']	['YIL065C']	['SPBC11G11.01']	1	1	1	7
['C1_06880C_A']	['YIL073C']		1	1	0	6
['C1_12030W_A']	['YIL074C']	['SPCC364.07']	1	1	1	7
['C5_00080C_A']	['YIL076W']	['SPBC24C6.05']	1	1	1	7
['C5_00090C_A']	['YIL077C']		1	1	0	6
['C5_00110C_A']	['YIL078W']	['SPBC25H2.02']	1	1	1	7
['CR_06780W_A']	['YIL084C']	['SPAC25B8.02']	1	1	1	7
['CR_06840W_A']	['YIL091C']	['SPCC1827.01c']	1	1	1	7
['C1_08920W_A']	['YIL093C']	['SPBC16A3.04']	1	1	1	7
['CR_01400W_A']	['YIL094C']	['SPAC31G5.04']	1	1	1	7
['C1_09620C_A']	['YIL098C']	['SPAC1486.11']	1	1	1	7
['C2_05860C_A']	['YIL101C']		1	1	0	6
['C2_05830C_A']	['YIL104C']	['SPBC8D2.13']	1	1	1	7
['C1_09030C_A']	['YIL111W']	['SPCC338.10c']	1	1	1	7
['C1_08700W_A']	['YIL112W']		1	1	0	6
['C2_05030C_A']	['YIL118W']	['SPAC23C4.08']	1	1	1	7
	['YIL119C']		0	1	0	2
	['YIL122W']		0	1	0	2
['CR_02560C_A']	['YIL130W']	['SPBC16G5.16']	1	1	1	7
['CR_01470W_A']	['YIL136W']		1	1	0	6
['C1_04400C_A', 'C6_04180W_A']	['YIL137C']	['SPBC1921.05']	1	1	1	7
	['YIL146C']		0	1	0	2
['C3_07080W_A']	['YIL153W']	['SPAC4F10.04']	1	1	1	7
['C4_04130W_A']	['YIL157C']	['SPBC16E9.03c']	1	1	1	7
	['YIL158W']		0	1	0	2
	['YIL161W']		0	1	0	2
['C2_09650W_A', 'C7_00250C_A']	['YIR001C']	['SPBC16E9.12c']	1	1	1	7
['C1_10090C_A']	['YIR003W']	['SPBC18E5.07']	1	1	1	7
['C1_09840C_A']	['YIR011C']	['SPAC17C9.13c']	1	1	1	7
	['YIR013C']		0	1	0	2
	['YIR014W']		0	1	0	2
	['YIR018W']		0	1	0	2
	['YIR019C']		0	1	0	2
['CR_01030W_A']	['YIR023W']	['SPAC105.03c', 'SPAC25B8.11']	1	1	1	7
	['YIR024C']	['SPAC926.10']	0	1	1	4
['C3_00180C_A']	['YIR027C']		1	1	0	6
	['YIR042C']		0	1	0	2
['C3_05530W_A']	['YJL002C']	['SPAC27F1.07']	1	1	1	7
['CR_10760C_A']	['YJL003W']	['SPAC1486.08']	1	1	1	7
['C2_01120W_A']	['YJL034W']	['SPAC22A12.15c']	1	1	1	7
['CR_05920C_A']	['YJL042W']		1	1	0	6
['C1_06040W_A']	['YJL047C']		1	1	0	6
['C3_06870W_A']	['YJL052W', 'YJR009C', 'YGR192C']	['SPBC32F12.11', 'SPBC354.12']	1	1	1	7
['C7_03120W_A']	['YJL054W']	['SPBC1347.04']	1	1	1	7
['CR_07390C_A']	['YJL063C']	['SPBC1271.13']	1	1	1	7
	['YJL079C']		0	1	0	2
['C3_04020C_A']	['YJL089W']		1	1	0	6
['C2_08380C_A']	['YJL090C']	['SPAC23C4.18c']	1	1	1	7
['C3_05010C_A']	['YJL092W']	['SPAC4H3.05']	1	1	1	7
['C5_03820C_A', 'C7_03060C_A']	['YJL099W', 'YKR027W', 'YOR299W']	['SPBC31F10.16']	1	1	1	7
['C1_07880C_A']	['YJL101C']	['SPAC22F3.10c']	1	1	1	7
['C1_07000W_A']	['YJL102W']	['SPBC660.10']	1	1	1	7
['C1_14140C_A']	['YJL105W', 'YKR029C']	['SPAC22E12.11c']	1	1	1	7
['CR_03290C_A']	['YJL106W']	['SPAC3C7.06c', 'SPBC8D2.19']	1	1	1	7
['C1_14080W_A']	['YJL109C']	['SPBC23E6.04c']	1	1	1	7
['CR_02850C_A']	['YJL110C', 'YKR034W']	['SPAC23E2.01']	1	1	1	7
['C5_01690C_A']	['YJL111W']	['SPBC25H2.12c']	1	1	1	7
['CR_07040W_A']	['YJL127C']		1	1	0	6
['C3_06070C_A']	['YJL128C']	['SPBC409.07c']	1	1	1	7
['C3_05440C_A']	['YJL131C']	['SPBC18E5.13']	1	1	1	7
	['YJL132W']		0	1	0	2
['C1_01400C_A']	['YJL134W', 'YKR053C']	['SPAC823.11']	1	1	1	7
['C2_04650C_A']	['YJL140W']	['SPBC337.14']	1	1	1	7
['C2_04660C_A']	['YJL141C']	['SPAC16C9.07', 'SPAC2F7.03c', 'SPAC823.03']	1	1	1	7
	['YJL146W']		0	1	0	2
['C7_00180W_A']	['YJL157C']		1	1	0	6
['C1_09280W_A']	['YJL162C']	['SPBC11B10.05c', 'SPBC1773.09c']	1	1	1	7
['C4_03050C_A']	['YJL172W']	['SPAC24C9.08']	1	1	1	7
	['YJL175W']		0	1	0	2
['C1_02310C_A']	['YJL184W']	['SPAC6B12.18']	1	1	1	7
	['YJL186W']		0	1	0	2
['C1_10010C_A']	['YJL187C']	['SPBC660.14', 'SPCC18B5.03']	1	1	1	7
	['YJL192C']	['SPBC83.10']	0	1	1	4
	['YJL195C']		0	1	0	2
['CR_05790C_A']	['YJL200C']	['SPBP4H10.15']	1	1	1	7
['C1_13310W_A']	['YJL201W']		1	1	0	6
['C5_01720C_A']	['YJL204C']	['SPCC18.04']	1	1	1	7
	['YJL209W']	['SPAC22H10.09']	0	1	1	4
	['YJL222W-B']		0	1	0	2
['C7_00230W_A']	['YJR001W']		1	1	0	6
	['YJR004C']		0	1	0	2
['C1_06960W_A']	['YJR007W']	['SPAC3G9.09c']	1	1	1	7
['C1_14030W_A']	['YJR008W']	['SPAC4H3.04c']	1	1	1	7
	['YJR028W']		0	1	0	2
	['YJR030C']		0	1	0	2
['C3_00620C_A']	['YJR034W']	['SPBC16A3.16']	1	1	1	7
['C2_07380W_A']	['YJR045C', 'YEL030W']	['SPAC664.11']	1	1	1	7
['C6_01610W_A']	['YJR047C']	['SPAC26H5.10c', 'SPBC336.10c']	1	1	1	7
['C6_01710C_A']	['YJR059W']	['SPBC21.07c']	1	1	1	7
['C3_06570C_A']	['YJR073C']	['SPBC337.16']	1	1	1	7
['C3_06090C_A', 'C6_01390W_A']	['YJR075W', 'YGL038C']	['SPAC1006.05c']	1	1	1	7
['C5_00800C_A']	['YJR078W']		1	1	0	6
['C3_01170W_A']	['YJR080C']		1	1	0	6
['CR_05100W_A']	['YJR089W']	['SPCC962.02c']	1	1	1	7
['C5_04600C_A']	['YJR090C']	['SPBC25B2.11']	1	1	1	7
['C5_02480W_A']	['YJR093C']	['SPAC22G7.10']	1	1	1	7
['C5_04440C_A']	['YJR095W']		1	1	0	6
['C5_04580C_A']	['YJR102C']	['SPBC4B4.06']	1	1	1	7
['C1_03490W_A']	['YJR116W']	['SPAC17A2.02c']	1	1	1	7
['C4_00280W_A']	['YJR117W']	['SPAC3H1.05']	1	1	1	7
['C1_03540C_A']	['YJR118C']	['SPAC1782.02c']	1	1	1	7
['C2_02340C_A']	['YJR125C']	['SPCC794.11c']	1	1	1	7
['C2_00620C_A']	['YJR129C']	['SPAC3A11.03']	1	1	1	7
['C2_06080C_A']	['YJR142W']	['SPAC6F12.05c']	1	1	1	7
['C1_02660C_A']	['YJR144W']	['SPBC30D10.08']	1	1	1	7
	['YJR147W']		0	1	0	2
['C5_00440C_A']	['YKL002W']	['SPAC4F8.01']	1	1	1	7
['C1_07550W_A']	['YKL018W']	['SPAC824.04', 'SPBC18H10.06c']	1	1	1	7
['C2_00170C_A']	['YKL027W', 'YHR003C']	['SPAC1A6.10']	1	1	1	7
['C1_09860C_A']	['YKL028W']	['SPAC458.07']	1	1	1	7
['C2_00930C_A']	['YKL041W']	['SPAC9E9.14']	1	1	1	7
	['YKL043W']		0	1	0	2
['C3_00160C_A']	['YKL047W']	['SPBC119.16c']	1	1	1	7
['C3_00790W_A']	['YKL048C']		1	1	0	6
['C4_02720C_A']	['YKL051W']	['SPCC16A11.01']	1	1	1	7
	['YKL071W']	['SPCC24B10.20', 'SPCC663.06c', 'SPCC663.08c', 'SPCC663.09c']	0	1	1	4
['C3_03150W_A']	['YKL072W']		1	1	0	6
['C2_02770W_A']	['YKL074C']	['SPBC146.07']	1	1	1	7
['C7_01690W_A']	['YKL084W']	['SPAC29B12.12', 'SPBC3B9.05']	1	1	1	7
['C4_02130W_A']	['YKL087C']	['SPAC24C9.02c']	1	1	1	7
['C5_00490C_A']	['YKL092C']		1	1	0	6
	['YKL096W']		0	1	0	2
	['YKL105C']		0	1	0	2
['C2_05250C_A']	['YKL106W']	['SPBC725.01']	1	1	1	7
	['YKL109W']	['SPBC16E9.01c']	0	1	1	4
['CR_04560C_A']	['YKL113C']	['SPAC3G6.06c']	1	1	1	7
['C6_03750C_A']	['YKL117W']	['SPAC9E9.13']	1	1	1	7
['C1_12260W_A']	['YKL119C']	['SPCC757.10']	1	1	1	7
['C4_02920W_A', 'C7_03890C_A']	['YKL124W']	['SPCC285.10c']	1	1	1	7
['C1_08540C_A']	['YKL126W', 'YMR104C']	['SPCC24B10.07']	1	1	1	7
['C4_05100C_A']	['YKL129C', 'YMR109W']	['SPBC146.13c']	1	1	1	7
['C7_01280C_A']	['YKL132C']	['SPAC227.09']	1	1	1	7
['C3_02430W_A']	['YKL135C']	['SPBC947.02']	1	1	1	7
['C3_02260C_A']	['YKL139W']	['SPAC2F3.15']	1	1	1	7
['CR_10650W_A']	['YKL143W']	['SPAC3F10.17']	1	1	1	7
['C1_05230W_A']	['YKL144C']	['SPBC2G5.07c']	1	1	1	7
['C1_11750W_A']	['YKL146W']	['SPAC3H1.09c']	1	1	1	7
['C6_02050W_A']	['YKL149C']	['SPAC17A5.02c']	1	1	1	7
['C6_02030C_A']	['YKL151C']	['SPCC61.03']	1	1	1	7
	['YKL156C-A']		0	1	0	2
['C1_05510C_A', 'CR_07630C_A']	['YKL156W']	['SPBC1685.10']	1	1	1	7
	['YKL161C']		0	1	0	2
['C2_07210C_A']	['YKL166C', 'YPL203W', 'YJL164C']	['SPBC106.10']	1	1	1	7
	['YKL169C']		0	1	0	2
['C5_00130C_A']	['YKL170W']	['SPBC887.07']	1	1	1	7
['C2_04570W_A']	['YKL172W']	['SPAC17H9.05']	1	1	1	7
['C1_00740C_A']	['YKL184W']	['SPAC144.04c']	1	1	1	7
['C1_02930C_A']	['YKL194C']	['SPAC24C9.09']	1	1	1	7
['C7_02490W_A']	['YKL197C']	['SPCC553.03']	1	1	1	7
['C7_00830C_A']	['YKL204W']	['SPCC14G10.04']	1	1	1	7
['C3_06500W_A']	['YKL210W']	['SPBC1604.21c']	1	1	1	7
['C5_01780W_A']	['YKR002W']	['SPBC646.04']	1	1	1	7
	['YKR005C']		0	1	0	2
['C1_12280C_A']	['YKR006C']		1	1	0	6
	['YKR010C']	['SPBC25D12.02c']	0	1	1	4
	['YKR015C']		0	1	0	2
['CR_03530W_A']	['YKR016W']	['SPBC3E7.05c']	1	1	1	7
['C3_03660W_A']	['YKR019C', 'YJL083W']	['SPAC1687.09']	1	1	1	7
['C7_01200C_A']	['YKR024C']	['SPBC21H7.04']	1	1	1	7
['C1_11590W_A']	['YKR031C']	['SPAC2F7.16c']	1	1	1	7
	['YKR035C']		0	1	0	2
	['YKR047W']		0	1	0	2
['CR_00320C_A']	['YKR048C']	['SPBC2D10.11c', 'SPCC364.06']	1	1	1	7
['CR_07960C_A']	['YKR050W']	['SPAC1639.02c', 'SPAC3F10.02c']	1	1	1	7
['C3_05430W_A']	['YKR051W']	['SPAC30D11.06c']	1	1	1	7
['C1_01380C_A']	['YKR056W']	['SPAC4G8.07c']	1	1	1	7
['C2_02940W_A']	['YKR069W']	['SPCC1739.06c']	1	1	1	7
['C2_04960C_A']	['YKR074W']	['SPAC2C4.04c']	1	1	1	7
	['YKR077W']		0	1	0	2
	['YKR078W']		0	1	0	2
['C6_02640C_A']	['YKR088C']	['SPBC1711.09c']	1	1	1	7
['CR_00200W_A']	['YKR097W']		1	1	0	6
['C4_04730W_A']	['YKR099W']		1	1	0	6
['C4_04560C_A']	['YKR100C']		1	1	0	6
	['YKR102W']		0	1	0	2
['C7_02980C_A']	['YLL003W']	['SPBC8D2.05c']	1	1	1	7
['C3_03750C_A']	['YLL004W']	['SPAC3H1.01c']	1	1	1	7
['C4_03670W_A']	['YLL005C']		1	1	0	6
['C4_00560C_A']	['YLL006W']	['SPBC27B12.01c']	1	1	1	7
['C1_13410W_A']	['YLL018C-A']	['SPCC1672.04c']	1	1	1	7
['C1_13470W_A']	['YLL019C']	['SPAC1D4.11c']	1	1	1	7
['C1_12620W_A']	['YLL021W', 'YLR313C']	['SPAC3G9.05']	1	1	1	7
['C1_04300C_A', 'C1_13480W_A']	['YLL024C', 'YAL005C', 'YBL075C', 'YER103W']	['SPAC13G7.02c', 'SPCC1739.13']	1	1	1	7
['C2_01390W_A']	['YLL038C']	['SPCC162.07']	1	1	1	7
	['YLL042C']	['SPAC227.04']	0	1	1	4
['C1_11030W_A', 'C3_05240C_A']	['YLL045C']	['SPBC29A3.04']	1	1	1	7
['C3_04090W_A']	['YLL046C']	['SPBC660.11']	1	1	1	7
	['YLL058W']		0	1	0	2
['C1_07790C_A']	['YLR003C']	['SPBC23G7.07c']	1	1	1	7
['C1_13930W_A']	['YLR006C']	['SPBC887.10']	1	1	1	7
['C4_00520W_A']	['YLR008C']	['SPAC824.06']	1	1	1	7
['C4_00510C_A']	['YLR009W']	['SPAC22E12.13c']	1	1	1	7
	['YLR013W']		0	1	0	2
['C5_04780W_A']	['YLR015W']	['SPBC13G1.08c']	1	1	1	7
['C1_12370W_A']	['YLR021W']	['SPBC16E9.19']	1	1	1	7
['C6_03800C_A']	['YLR023C']	['SPAC30D11.11']	1	1	1	7
['C1_00650C_A']	['YLR025W']	['SPAC1142.07c']	1	1	1	7
['C6_04250W_A']	['YLR038C']	['SPCC1442.08c']	1	1	1	7
	['YLR042C']		0	1	0	2
['CR_09520C_A']	['YLR045C']	['SPCC736.14', 'SPCC895.07']	1	1	1	7
['C1_04770C_A']	['YLR056W']	['SPAC1687.16c', 'SPBC27B12.03c']	1	1	1	7
	['YLR057W']		0	1	0	2
['C4_04390W_A']	['YLR061W']	['SPAC11E3.15']	1	1	1	7
['C6_00890W_A']	['YLR072W']	['SPBC20F10.07']	1	1	1	7
['C1_02490C_A']	['YLR077W']		1	1	0	6
	['YLR079W']		0	1	0	2
['C1_12510W_A']	['YLR084C']	['SPAC6F6.06c']	1	1	1	7
['CR_00260W_A']	['YLR096W', 'YDR122W']	['SPBC32C12.03c', 'SPBC4F6.06']	1	1	1	7
	['YLR099C']		0	1	0	2
	['YLR102C']		0	1	0	2
	['YLR110C']		0	1	0	2
	['YLR112W']		0	1	0	2
['C7_02350C_A']	['YLR114C']	['SPAC23H3.14']	1	1	1	7
	['YLR124W']		0	1	0	2
['C2_05590C_A']	['YLR126C']	['SPAC13C5.04']	1	1	1	7
['C2_10560C_A']	['YLR136C', 'YDR151C']	['SPBC1718.07c']	1	1	1	7
['C5_02590C_A']	['YLR139C']	['SPAP8A3.14c']	1	1	1	7
['C3_04810C_A']	['YLR150W']	['SPBC16A3.08c']	1	1	1	7
	['YLR152C']		0	1	0	2
['C4_06950W_A']	['YLR165C']		1	1	0	6
['C4_07140W_A']	['YLR168C']	['SPBC36.10']	1	1	1	7
['C2_05890C_A', 'CR_02360W_A']	['YLR174W']	['SPAC6G10.08']	1	1	1	7
['C1_10620W_A']	['YLR175W']	['SPAC29A4.04c']	1	1	1	7
	['YLR177W']	['SPBPB7E8.02']	0	1	1	4
['C5_00930C_A']	['YLR178C']		1	1	0	6
['C1_11350C_A']	['YLR183C']	['SPAP14E8.02']	1	1	1	7
	['YLR184W']		0	1	0	2
['CR_08870W_A']	['YLR191W']	['SPAC3C7.10']	1	1	1	7
['CR_10370W_A']	['YLR192C']	['SPAC3A12.13c']	1	1	1	7
['CR_09580C_A']	['YLR199C']		1	1	0	6
	['YLR202C']		0	1	0	2
['CR_10010C_A']	['YLR203C']	['SPAC25B8.04c']	1	1	1	7
	['YLR204W']		0	1	0	2
['C1_04710C_A']	['YLR221C']	['SPAC6B12.19']	1	1	1	7
	['YLR227C']		0	1	0	2
	['YLR228C']		0	1	0	2
['C1_08450C_A']	['YLR229C']	['SPAC110.03']	1	1	1	7
	['YLR230W']		0	1	0	2
['C3_04720C_A']	['YLR241W']	['SPAC2G11.09']	1	1	1	7
['C3_04710W_A']	['YLR242C']	['SPAPB1A10.15']	1	1	1	7
['C2_06430C_A']	['YLR251W']	['SPAC4G9.14']	1	1	1	7
['C5_01490C_A']	['YLR253W']	['SPBC15C4.02']	1	1	1	7
	['YLR258W']		0	1	0	2
['CR_06490C_A']	['YLR259C']	['SPAC12G12.04']	1	1	1	7
	['YLR273C']		0	1	0	2
['C2_06230W_A']	['YLR277C']	['SPAC17G6.16c']	1	1	1	7
['C2_06290C_A']	['YLR295C']	['SPBC29A3.10c']	1	1	1	7
['C3_03890W_A']	['YLR310C']	['SPBC336.03', 'SPCC1442.01']	1	1	1	7
['C1_08120W_A']	['YLR319C']	['SPAC15A10.16']	1	1	1	7
	['YLR322W']		0	1	0	2
['CR_00350W_A']	['YLR328W']	['SPAC806.06c']	1	1	1	7
['C2_07930C_A']	['YLR337C']	['SPBC13E7.09']	1	1	1	7
['C7_00990W_A']	['YLR340W']	['SPCC18.14c']	1	1	1	7
['C1_02330C_A']	['YLR344W']	['SPBC29B5.03c']	1	1	1	7
['C1_10700C_A']	['YLR351C']	['SPAC26A3.11', 'SPCC965.09']	1	1	1	7
	['YLR353W']		0	1	0	2
	['YLR358C']		0	1	0	2
	['YLR361C-A']		0	1	0	2
['C2_03770C_A']	['YLR362W']	['SPBC1D7.05']	1	1	1	7
	['YLR368W']		0	1	0	2
	['YLR374C']		0	1	0	2
['C6_03450C_A']	['YLR382C']	['SPAC4G8.09']	1	1	1	7
['C4_05260W_A']	['YLR384C']	['SPBC36.07']	1	1	1	7
['C7_00860W_A']	['YLR390W-A']		1	1	0	6
['C3_04860W_A']	['YLR403W']	['SPAC16.05c']	1	1	1	7
['C5_00290W_A']	['YLR405W']	['SPCC777.15']	1	1	1	7
['C2_02430W_A']	['YLR409C']	['SPCC1672.07']	1	1	1	7
['C5_00180W_A']	['YLR410W']	['SPCC1672.06c']	1	1	1	7
['C3_07470W_A']	['YLR414C']	['SPAC15A10.09c']	1	1	1	7
['C2_04250W_A']	['YLR417W']	['SPBC3B9.09']	1	1	1	7
	['YLR428C']		0	1	0	2
['C7_01850C_A']	['YLR429W']	['SPAC23C4.02']	1	1	1	7
['C4_00170W_A']	['YLR437C']	['SPAC29B12.03', 'SPAC3F10.19']	1	1	1	7
['CR_07330W_A']	['YLR438C-A']	['SPBC9B6.05c']	1	1	1	7
['CR_07320C_A']	['YLR439W']	['SPCC4G3.06c']	1	1	1	7
['C1_03090W_A']	['YLR441C']	['SPAC13G6.02c', 'SPAC22H12.04c']	1	1	1	7
['C5_02180C_A']	['YLR451W']		1	1	0	6
['C2_10180W_A']	['YLR460C']	['SPAC2E1P3.01']	1	1	1	7
	['YLR461W']		0	1	0	2
['C1_00500C_A']	['YML004C']	['SPBC12C2.12c']	1	1	1	7
	['YML009C-A']		0	1	0	2
	['YML009W-B']		0	1	0	2
['CR_08180C_A']	['YML014W']	['SPAC13D6.03c']	1	1	1	7
['C3_06290W_A']	['YML020W']		1	1	0	6
['C7_00950W_A']	['YML025C']	['SPBC2D10.08c']	1	1	1	7
['C7_00970C_A']	['YML027W', 'YDR451C']	['SPBC21B10.13c']	1	1	1	7
['C3_06180C_A', 'C3_06330W_A']	['YML028W', 'YDR453C']	['SPCC576.03c']	1	1	1	7
['C2_03360W_A']	['YML035C']	['SPBC106.04']	1	1	1	7
['C7_02310C_A']	['YML038C']	['SPAC22E12.01']	1	1	1	7
	['YML047C']		0	1	0	2
	['YML051W']		0	1	0	2
['C6_01720C_A']	['YML052W']		1	1	0	6
['C4_00620C_A']	['YML055W']	['SPAC1071.04c']	1	1	1	7
['C1_00730C_A']	['YML057W', 'YLR433C']	['SPBP4H10.04']	1	1	1	7
	['YML058W']		0	1	0	2
	['YML058W-A']		0	1	0	2
['C7_03910W_A']	['YML060W']		1	1	0	6
['CR_07360W_A']	['YML061C']	['SPBC887.14c']	1	1	1	7
['C4_00190W_A']	['YML066C']		1	1	0	6
['C1_03740W_A']	['YML076C']		1	1	0	6
['C2_02320C_A']	['YML078W']		1	1	0	6
['CR_09790W_A']	['YML086C']	['SPAPB1A10.12c']	1	1	1	7
['C1_04960C_A']	['YML088W']	['SPBC1703.06']	1	1	1	7
['C2_05470W_A']	['YML110C']	['SPCC4G3.04c']	1	1	1	7
	['YML113W']		0	1	0	2
	['YML119W']		0	1	0	2
	['YML120C']	['SPBC947.15c']	0	1	1	4
['C2_08600W_A']	['YML121W']	['SPBC337.13c']	1	1	1	7
	['YML122C']		0	1	0	2
['C1_11480W_A']	['YML123C']	['SPAC23D3.12', 'SPBC1683.01', 'SPBC8E4.01c', 'SPCC2H8.02']	1	1	1	7
	['YML129C']	['SPCC757.15']	0	1	1	4
['C1_10040W_A']	['YML130C']	['SPBC4F6.16c', 'SPCC1450.14c']	1	1	1	7
	['YMR003W']		0	1	0	2
['C7_00790W_A']	['YMR004W']	['SPAC3A11.06']	1	1	1	7
['CR_09690C_A']	['YMR006C']	['SPAC1786.02', 'SPAC1A6.03c', 'SPAC1A6.04c', 'SPAC977.09c', 'SPBC1348.10c', 'SPCC1450.09c']	1	1	1	7
['C1_04340C_A']	['YMR010W']		1	1	0	6
['CR_00680W_A']	['YMR014W']	['SPAC4F10.06']	1	1	1	7
['C2_01150W_A']	['YMR026C']	['SPAPB17E12.03']	1	1	1	7
['C4_00370W_A']	['YMR032W']	['SPAC20G8.05c', 'SPBC11C11.02']	1	1	1	7
['C1_08940C_A']	['YMR037C']	['SPAC3H1.11']	1	1	1	7
['C6_00990W_A']	['YMR063W', 'YFR012W', 'YOL019W']	['SPAC13G7.04c', 'SPCC1739.10']	1	1	1	7
['C6_01010W_A']	['YMR065W']	['SPAC13C5.03']	1	1	1	7
['C2_09930W_A']	['YMR067C']	['SPBC21C3.11']	1	1	1	7
['C2_08920W_A']	['YMR068W']		1	1	0	6
['C4_01190W_A']	['YMR070W']		1	1	0	6
['C2_03310C_A']	['YMR077C']	['SPBC215.14c']	1	1	1	7
['CR_03520C_A']	['YMR092C']	['SPAC9G1.05']	1	1	1	7
	['YMR094W']		0	1	0	2
['CR_03350C_A']	['YMR098C']	['SPAC31A2.06']	1	1	1	7
['C3_06210C_A']	['YMR100W']	['SPBC31F10.10c']	1	1	1	7
['C1_14250C_A']	['YMR102C']	['SPAC3H5.08c', 'SPBC18H10.05']	1	1	1	7
['C1_03270W_A']	['YMR114C']		1	1	0	6
['CR_03860C_A']	['YMR115W']	['SPAP27G11.02']	1	1	1	7
['C7_01250W_A']	['YMR116C']	['SPAC6B12.15']	1	1	1	7
	['YMR119W-A']		0	1	0	2
['C2_05580W_A']	['YMR124W']		1	1	0	6
['C4_04750W_A']	['YMR135C']	['SPAC12B10.13']	1	1	1	7
	['YMR135W-A']		0	1	0	2
['C2_02530W_A']	['YMR136W']		1	1	0	6
['C1_02380C_A']	['YMR138W']	['SPAC22F3.05c']	1	1	1	7
['C2_04280W_A', 'C2_04290W_A']	['YMR139W']	['SPAC1687.15', 'SPBC8D2.01']	1	1	1	7
['C1_05910W_A']	['YMR140W']	['SPBC25B2.03']	1	1	1	7
['C3_03420C_A']	['YMR145C', 'YDL085W']	['SPAC3A11.07']	1	1	1	7
['C1_03610C_A']	['YMR150C']	['SPBC2D10.07c']	1	1	1	7
	['YMR151W']		0	1	0	2
['C2_03750W_A']	['YMR152W']	['SPBC16A3.02c']	1	1	1	7
	['YMR153W']	['SPAC19E9.01c']	0	1	1	4
['C5_05030C_A']	['YMR154C']		1	1	0	6
['C2_02270C_A']	['YMR158W']	['SPCC736.10c']	1	1	1	7
['C5_05060C_A']	['YMR159C']	['SPBC405.05']	1	1	1	7
['C4_03110W_A']	['YMR162C']	['SPAC821.13c']	1	1	1	7
['CR_04840C_A']	['YMR164C']		1	1	0	6
	['YMR168C']		0	1	0	2
	['YMR175W-A']		0	1	0	2
['C5_02780W_A']	['YMR179W']	['SPCC290.04']	1	1	1	7
	['YMR182C']		0	1	0	2
['C2_03950W_A']	['YMR193W']	['SPBC14C8.10']	1	1	1	7
	['YMR199W']		0	1	0	2
['CR_00640W_A']	['YMR207C']	['SPAC56E4.04c']	1	1	1	7
['C1_09360C_A']	['YMR212C']	['SPCC794.08']	1	1	1	7
['CR_02930W_A']	['YMR219W']		1	1	0	6
['C5_04350C_A']	['YMR222C']	['SPAC22A12.06c']	1	1	1	7
['C4_05910C_A']	['YMR231W']	['SPAC16A10.03c', 'SPAC823.12']	1	1	1	7
['C3_01990W_A']	['YMR235C']	['SPAC22E12.07']	1	1	1	7
['C2_00520W_A']	['YMR238W']	['SPBC1198.06c', 'SPBC1198.07c']	1	1	1	7
['C6_00600C_A']	['YMR241W']	['SPBC83.13']	1	1	1	7
['C5_03560W_A']	['YMR263W']		1	1	0	6
['C2_10670W_A']	['YMR276W']	['SPAC26A3.16']	1	1	1	7
['C3_07620C_A']	['YMR283C']	['SPAC3F10.06c']	1	1	1	7
['C3_01080W_A']	['YMR286W']	['SPCC1919.08c']	1	1	1	7
['C5_04710W_A']	['YMR293C']	['SPBC646.03']	1	1	1	7
['CR_03620C_A']	['YMR302C']	['SPBC83.05']	1	1	1	7
['C1_00220W_A']	['YMR307W']	['SPAC19B12.02c']	1	1	1	7
['C4_01490W_A']	['YMR309C']	['SPAC4A8.16c']	1	1	1	7
	['YMR316W']		0	1	0	2
	['YMR326C']		0	1	0	2
	['YNCM0036C']		0	1	0	2
['CR_03070W_A']	['YNL001W']	['SPCC18B5.06']	1	1	1	7
['C7_00380W_A']	['YNL003C']	['SPAC12B10.09', 'SPBC1271.11']	1	1	1	7
['C7_03790W_A']	['YNL005C']	['SPAP19A11.05c']	1	1	1	7
['C5_01580C_A']	['YNL014W']	['SPCC417.08']	1	1	1	7
	['YNL019C']		0	1	0	2
['CR_02040W_A']	['YNL020C']	['SPBC557.04', 'SPBC6B1.02', 'SPCP1E11.02']	1	1	1	7
['CR_02050C_A']	['YNL021W']	['SPBC800.03']	1	1	1	7
['CR_02030C_A']	['YNL022C']	['SPAC2C4.06c']	1	1	1	7
['C3_05740C_A']	['YNL025C']	['SPBC12D12.06']	1	1	1	7
['CR_06830C_A']	['YNL032W']	['SPBC17A3.03c']	1	1	1	7
['C1_09630W_A']	['YNL037C']	['SPAC11G7.03']	1	1	1	7
['C1_10000C_A']	['YNL053W', 'YIL113W']	['SPBC1685.01']	1	1	1	7
['C4_04370C_A']	['YNL054W']	['SPBP8B7.13']	1	1	1	7
['C1_04100C_A']	['YNL055C']	['SPAC1635.01']	1	1	1	7
['CR_04180C_A']	['YNL059C']	['SPBC365.10']	1	1	1	7
['CR_04200W_A']	['YNL064C']	['SPBC1734.11']	1	1	1	7
['C6_00820W_A', 'C1_13940W_A']	['YNL066W', 'YIL123W', 'YJL116C', 'YKR042W']	['SPAC1002.13c', 'SPBC2G2.17c']	1	1	1	7
['C3_00670C_A']	['YNL068C', 'YIL131C']	['SPBC16G5.15c']	1	1	1	7
['C7_01640W_A']	['YNL071W']	['SPCC794.07']	1	1	1	7
['C7_01870W_A']	['YNL073W']	['SPCC18.08']	1	1	1	7
['CR_07950W_A']	['YNL075W']	['SPAC19A8.07c']	1	1	1	7
	['YNL076W']	['SPAC1420.01c']	0	1	1	4
	['YNL077W']		0	1	0	2
['CR_08460W_A']	['YNL079C']	['SPAC27F1.02c']	1	1	1	7
['CR_08400C_A']	['YNL081C']	['SPCC1795.07']	1	1	1	7
['C3_01400W_A']	['YNL084C']	['SPBC11G11.02c']	1	1	1	7
['CR_08040W_A']	['YNL092W']	['SPBC1778.07']	1	1	1	7
['C3_01510W_A']	['YNL094W']	['SPBC29B5.04c']	1	1	1	7
['C2_03430W_A', 'C2_10220C_A']	['YNL097C', 'YHR090C', 'YOR064C']	['SPAC3G9.08', 'SPBC1709.11c']	1	1	1	7
['C2_10210C_A']	['YNL098C', 'YOR101W']	['SPAC17H9.09c']	1	1	1	7
	['YNL109W']		0	1	0	2
['C6_00250W_A']	['YNL115C']	['SPAC23C11.06c']	1	1	1	7
['C1_09690W_A']	['YNL117W']		1	1	0	6
['CR_03550W_A']	['YNL119W']	['SPBC19C2.13c']	1	1	1	7
['C7_02640W_A']	['YNL121C']	['SPAC6B12.12']	1	1	1	7
['C7_02670W_A']	['YNL127W']	['SPBC27B12.04c']	1	1	1	7
['C7_02690C_A']	['YNL130C']	['SPAC22A12.10']	1	1	1	7
	['YNL130C-A']		0	1	0	2
	['YNL133C']		0	1	0	2
['C7_02570C_A']	['YNL135C']	['SPBC839.17c']	1	1	1	7
['CR_04190W_A']	['YNL138W']	['SPCC306.09c']	1	1	1	7
['C2_04870C_A']	['YNL139C']	['SPAC1D4.14']	1	1	1	7
['C4_00430W_A']	['YNL142W']	['SPCPB1C11.01']	1	1	1	7
	['YNL143C']		0	1	0	2
	['YNL146W']		0	1	0	2
['CR_02700W_A']	['YNL149C']	['SPBC27.01c']	1	1	1	7
	['YNL160W']		0	1	0	2
['C1_10380C_A']	['YNL161W']	['SPAC821.12']	1	1	1	7
['C1_00610W_A']	['YNL169C']	['SPAC25B8.03', 'SPBC16E9.18']	1	1	1	7
['C3_07300W_A']	['YNL175C']	['SPAC3G6.04']	1	1	1	7
['C4_03410W_A']	['YNL177C']	['SPCC1739.02c']	1	1	1	7
['C1_06730W_A']	['YNL180C']		1	1	0	6
['C1_06760C_A']	['YNL182C']	['SPAC13G7.08c']	1	1	1	7
	['YNL184C']		0	1	0	2
['C1_06790C_A']	['YNL185C']	['SPAC1486.07c']	1	1	1	7
	['YNL188W']		0	1	0	2
['C5_00150C_A']	['YNL189W']	['SPBC1604.08c', 'SPCC962.03c']	1	1	1	7
	['YNL196C']		0	1	0	2
['C1_02220C_A']	['YNL200C']	['SPAC15A10.05c']	1	1	1	7
['C1_02280C_A']	['YNL201C']	['SPBC216.01c']	1	1	1	7
['C1_02260C_A']	['YNL204C', 'YDL226C']	['SPCC622.14']	1	1	1	7
['C2_09920W_A']	['YNL213C']	['SPAC6B12.06c']	1	1	1	7
['C7_03500W_A']	['YNL217W']	['SPCC1840.07c']	1	1	1	7
	['YNL225C']	['SPBC244.01c']	0	1	1	4
['C2_04710C_A']	['YNL229C']	['SPCC191.09c', 'SPCC965.07c']	1	1	1	7
['C1_03860C_A']	['YNL233W']		1	1	0	6
['C7_03320C_A']	['YNL236W']		1	1	0	6
['C1_08990C_A']	['YNL238W']	['SPAC22E12.09c']	1	1	1	7
['CR_04480C_A']	['YNL239W']		1	1	0	6
['C7_03810W_A']	['YNL243W']	['SPAC688.11']	1	1	1	7
['C5_00790C_A']	['YNL251C']	['SPAC222.09']	1	1	1	7
['C5_00820W_A']	['YNL252C']	['SPCC126.05c']	1	1	1	7
['C5_00840W_A']	['YNL253W']	['SPCC18B5.10c']	1	1	1	7
['C5_01910W_A']	['YNL255C']	['SPAC13D6.02c']	1	1	1	7
['CR_06980W_A']	['YNL260C']	['SPCC191.08']	1	1	1	7
['C1_12960C_A']	['YNL271C']	['SPAC1F5.04c']	1	1	1	7
['C6_03910C_A']	['YNL286W']	['SPBC1289.02c']	1	1	1	7
['C7_03840W_A']	['YNL288W']	['SPAC29B12.06c']	1	1	1	7
['C5_01950C_A']	['YNL294C']		1	1	0	6
['C1_10210C_A']	['YNL298W', 'YNL278W', 'YOL113W']	['SPAC1F5.09c']	1	1	1	7
['C1_05360C_A']	['YNL299W', 'YOL115W']	['SPAC12G12.13c']	1	1	1	7
['C3_05100C_A']	['YNL301C']	['SPAPB17E12.13', 'SPBC11C11.07']	1	1	1	7
['C3_05200W_A']	['YNL302C']	['SPBC21C3.13', 'SPBC649.02']	1	1	1	7
	['YNL311C']		0	1	0	2
['C2_10740C_A']	['YNL313C']	['SPAC19B12.01']	1	1	1	7
['C7_01350C_A']	['YNL315C']	['SPAC3A12.12']	1	1	1	7
['CR_10500C_A']	['YNL320W']	['SPBC32H8.03']	1	1	1	7
	['YNL324W']		0	1	0	2
['C6_03040C_A']	['YNL325C']	['SPAC1093.03']	1	1	1	7
	['YNL327W']		0	1	0	2
['C2_05440W_A']	['YNL329C']	['SPAC17A5.01']	1	1	1	7
['C1_02590C_A']	['YNL333W', 'YFL059W', 'YMR096W']	['SPAC29B12.04']	1	1	1	7
['C2_01450C_A']	['YNL335W']		1	1	0	6
	['YNL336W']		0	1	0	2
	['YNL338W']		0	1	0	2
	['YNL339C']		0	1	0	2
['C1_00860W_A']	['YNR007C']	['SPBC3B9.06c']	1	1	1	7
	['YNR009W']	['SPBC16A3.07c']	0	1	1	4
['C2_07010W_A']	['YNR021W']	['SPBC2G5.01']	1	1	1	7
['C4_05050C_A']	['YNR032W']	['SPAC22H10.04']	1	1	1	7
['CR_07760W_A']	['YNR037C']	['SPAC1751.02c']	1	1	1	7
	['YNR044W']		0	1	0	2
['C6_04290W_A']	['YNR051C']	['SPBP8B7.11']	1	1	1	7
['C6_03650C_A']	['YNR052C']	['SPCC18.06c']	1	1	1	7
['C6_03640W_A']	['YNR053C']	['SPAC6F6.03c']	1	1	1	7
['C1_04900W_A']	['YNR059W']		1	1	0	6
['C1_03680W_A', 'C6_01690W_A']	['YNR067C']	['SPAC23D3.10c', 'SPAC821.09']	1	1	1	7
['C1_05010C_A']	['YOL002C']	['SPBC12C2.09c']	1	1	1	7
['C6_00950C_A']	['YOL006C']	['SPBC1703.14c']	1	1	1	7
['CR_06470W_A']	['YOL013C']	['SPBC17D11.02c']	1	1	1	7
['C7_02940C_A']	['YOL023W']	['SPBC1271.15c']	1	1	1	7
	['YOL029C']		0	1	0	2
['C3_06620W_A']	['YOL045W']	['SPAC1805.01c']	1	1	1	7
	['YOL047C']		0	1	0	2
	['YOL050C']		0	1	0	2
['C1_08270C_A']	['YOL051W']	['SPBC146.01']	1	1	1	7
['C3_02410C_A']	['YOL054W']	['SPAC23A1.07', 'SPCC548.05c']	1	1	1	7
['C2_07890W_A']	['YOL061W']	['SPBC3D6.06c']	1	1	1	7
['C5_01840C_A']	['YOL089C']		1	1	0	6
['CR_10720W_A']	['YOL095C']		1	1	0	6
['C7_03610C_A']	['YOL098C']	['SPAC3H1.02c']	1	1	1	7
['C1_12410C_A']	['YOL100W', 'YDR490C']	['SPBC1778.10c', 'SPCC576.15c']	1	1	1	7
	['YOL104C']		0	1	0	2
['C3_04250W_A']	['YOL105C', 'YOR008C']	['SPBC30B4.01c']	1	1	1	7
['C1_02410C_A']	['YOL107W']	['SPCC1235.08c']	1	1	1	7
	['YOL116W']		0	1	0	2
['CR_10490W_A']	['YOL139C']	['SPAC16E8.15', 'SPBC1709.18']	1	1	1	7
['C4_05070C_A']	['YOL140W']	['SPCC777.09c']	1	1	1	7
['C5_02860C_A', 'C6_03240W_A']	['YOL151W', 'YDR541C', 'YGL039W', 'YGL157W']	['SPAC513.07', 'SPBC1773.04']	1	1	1	7
	['YOL165C']		0	1	0	2
['C2_03140C_A']	['YOR022C']	['SPAC20G8.02', 'SPCC1020.13c']	1	1	1	7
['C5_01820W_A']	['YOR027W']	['SPCC645.14c']	1	1	1	7
	['YOR028C']		0	1	0	2
['C2_03400C_A']	['YOR030W']		1	1	0	6
['C6_00280W_A']	['YOR032C']		1	1	0	6
	['YOR034C-A']		0	1	0	2
['C5_02720W_A']	['YOR036W']	['SPBC31E1.04']	1	1	1	7
['C5_02750C_A']	['YOR038C']	['SPBC15D4.03']	1	1	1	7
['C2_00300C_A', 'C5_02760W_A']	['YOR039W', 'YGL019W']	['SPAC1851.03', 'SPBC2G5.02c']	1	1	1	7
['C7_00810W_A']	['YOR043W']	['SPAC20H4.08', 'SPBP4H10.16c']	1	1	1	7
['C4_01080W_A']	['YOR048C']	['SPAC26A3.12c']	1	1	1	7
['C2_06460W_A', 'C2_06470W_A']	['YOR049C', 'YER185W', 'YGR213C', 'YLR046C']	['SPAC17G6.02c']	1	1	1	7
['C2_04990W_A']	['YOR060C']		1	1	0	6
	['YOR062C']		0	1	0	2
['C2_04950C_A']	['YOR065W']	['SPBC29A3.18']	1	1	1	7
	['YOR066W']		0	1	0	2
['C4_04710W_A']	['YOR070C']	['SPBC530.01']	1	1	1	7
['C3_00380C_A']	['YOR080W']	['SPCC338.16']	1	1	1	7
['CR_08160W_A']	['YOR090C']	['SPAC10F6.17c']	1	1	1	7
	['YOR094W']	['SPBC1539.08']	0	1	1	4
['C3_01490W_A']	['YOR096W']	['SPAC18G6.14c']	1	1	1	7
['C6_03460W_A']	['YOR098C']	['SPAC30D11.04c']	1	1	1	7
['C3_04320W_A']	['YOR106W']		1	1	0	6
['C7_00670C_A']	['YOR109W', 'YNL106C']	['SPAC9G1.10c', 'SPBC2G2.02']	1	1	1	7
['CR_02510W_A']	['YOR113W']		1	1	0	6
	['YOR118W']	['SPBC21.02']	0	1	1	4
['CR_05980W_A']	['YOR124C']	['SPAC328.06']	1	1	1	7
['C5_01290C_A']	['YOR125C']	['SPBC337.15c']	1	1	1	7
['C4_02000C_A']	['YOR127W']	['SPAC29A4.11', 'SPBC28E12.03']	1	1	1	7
['C2_03100W_A']	['YOR133W']	['SPAC513.01c', 'SPCP31B10.07']	1	1	1	7
['C2_03080W_A']	['YOR136W']	['SPBC902.05c']	1	1	1	7
['C1_01540W_A']	['YOR138C']	['SPAC3F10.13']	1	1	1	7
['C1_01700W_A']	['YOR141C']	['SPAC664.02c']	1	1	1	7
['CR_10410C_A']	['YOR145C']	['SPAC2C4.11c']	1	1	1	7
['C1_02960C_A']	['YOR147W']	['SPAC3H1.04c']	1	1	1	7
	['YOR162C']		0	1	0	2
['C7_00550C_A']	['YOR168W']	['SPBC342.02']	1	1	1	7
	['YOR172W']		0	1	0	2
['CR_09650W_A']	['YOR181W']	['SPAC4F10.15c']	1	1	1	7
['C1_00590W_A']	['YOR187W']	['SPBC9B6.04c']	1	1	1	7
['C1_03710C_A']	['YOR188W']	['SPAC32A11.01']	1	1	1	7
['C4_03090W_A']	['YOR194C']	['SPBC28F2.09']	1	1	1	7
	['YOR195W']	['SPAC890.02c']	0	1	1	4
['C4_02290W_A']	['YOR196C']	['SPBC8D2.15']	1	1	1	7
['C3_05190C_A']	['YOR197W']	['SPCC1840.04']	1	1	1	7
['C3_07550C_A']	['YOR205C']	['SPAC2F7.09c']	1	1	1	7
['C4_03890W_A', 'CR_10340W_A']	['YOR208W']	['SPAC19D5.01', 'SPAC26F1.10c']	1	1	1	7
['C7_04040C_A']	['YOR209C']	['SPAC1486.06']	1	1	1	7
['C4_03020W_A']	['YOR211C']	['SPBC1718.06']	1	1	1	7
['C2_04210W_A']	['YOR212W']	['SPBC32H8.07']	1	1	1	7
['C2_05800C_A']	['YOR216C']	['SPBC119.12']	1	1	1	7
['CR_05690W_A']	['YOR221C']	['SPAC11G7.05c']	1	1	1	7
['CR_05460W_A']	['YOR223W']	['SPAC20H4.02']	1	1	1	7
['C7_01760C_A']	['YOR226C']	['SPAC227.13c']	1	1	1	7
	['YOR227W']		0	1	0	2
['C7_01750W_A']	['YOR228C']		1	1	0	6
['C7_03130C_A']	['YOR236W']	['SPCC1223.08c']	1	1	1	7
['C2_05720C_A', 'C5_01770C_A']	['YOR237W', 'YHR001W', 'YKR003W', 'YPL145C']	['SPBC1271.12', 'SPBC354.07c', 'SPBC646.08c', 'SPCC23B6.01c']	1	1	1	7
['C1_02190W_A']	['YOR239W']	['SPBC21C3.07c', 'SPBC3H7.11']	1	1	1	7
['C2_04380C_A']	['YOR241W']	['SPBC1709.17']	1	1	1	7
['C3_00490W_A']	['YOR244W']	['SPAC637.12c']	1	1	1	7
['C3_03760W_A']	['YOR245C']	['SPCC1235.15']	1	1	1	7
['C2_09960W_A']	['YOR251C']	['SPCC4B3.01']	1	1	1	7
['CR_04020C_A']	['YOR257W']	['SPCC1682.04']	1	1	1	7
	['YOR268C']		0	1	0	2
['C1_09470C_A']	['YOR271C']	['SPAC17G6.15c']	1	1	1	7
['C1_09380W_A']	['YOR275C']	['SPAC2G11.05c']	1	1	1	7
['C1_09350W_A']	['YOR276W']		1	1	0	6
	['YOR279C']		0	1	0	2
['C1_00520W_A']	['YOR283W']	['SPAC1687.21']	1	1	1	7
['C2_02100W_A']	['YOR290C', 'YIL126W']	['SPAC1250.01', 'SPCC1620.14c']	1	1	1	7
	['YOR300W']		0	1	0	2
	['YOR304C-A']		0	1	0	2
['C3_06310C_A']	['YOR304W']		1	1	0	6
['CR_10120C_A']	['YOR305W']	['SPAC824.03c']	1	1	1	7
['C6_00590W_A']	['YOR307C']	['SPBC83.11']	1	1	1	7
['C4_01520C_A']	['YOR312C']	['SPAC26A3.04', 'SPAC3A12.10']	1	1	1	7
	['YOR315W']		0	1	0	2
['CR_10160W_A']	['YOR317W', 'YIL009W', 'YMR246W']	['SPBC18H10.02', 'SPBP4H10.11c']	1	1	1	7
['C1_10420C_A']	['YOR322C']	['SPAC1F12.05', 'SPBC18H10.20c']	1	1	1	7
	['YOR324C']		0	1	0	2
['CR_01960C_A']	['YOR334W']	['SPBC25H2.08c']	1	1	1	7
['C6_03720W_A']	['YOR335C']	['SPAC23C11.09']	1	1	1	7
	['YOR343C']		0	1	0	2
['C1_13140C_A']	['YOR344C']		1	1	0	6
['C3_01070C_A']	['YOR349W']	['SPBC11C11.04c']	1	1	1	7
['C5_01960C_A']	['YOR356W']	['SPAC20G8.04c']	1	1	1	7
['C5_00940C_A']	['YOR358W']	['SPBC3B8.02']	1	1	1	7
['C1_02850W_A']	['YOR359W']	['SPBC13E7.03c']	1	1	1	7
['C1_02840W_A']	['YOR360C']		1	1	0	6
	['YOR363C']		0	1	0	2
	['YOR366W']		0	1	0	2
['C3_07170C_A']	['YOR370C']	['SPBC15C4.03']	1	1	1	7
['C4_02150C_A']	['YOR371C']		1	1	0	6
	['YOR372C']		0	1	0	2
	['YOR382W']		0	1	0	2
	['YOR387C']	['SPAC977.05c', 'SPBC1348.06c', 'SPBPB2B2.15']	0	1	1	4
['C5_01620C_A']	['YPL002C']	['SPBC651.05c']	1	1	1	7
['CR_01800C_A']	['YPL015C']	['SPCC132.02']	1	1	1	7
['CR_03610C_A']	['YPL019C']	['SPAC14C4.11']	1	1	1	7
['C2_10440C_A']	['YPL022W']	['SPCC970.01']	1	1	1	7
['C2_10450W_A']	['YPL024W']	['SPAC26A3.03c']	1	1	1	7
['C1_02120C_A']	['YPL026C', 'YDR247W']	['SPBC19C2.05']	1	1	1	7
['C2_04350C_A']	['YPL029W']	['SPAC637.11']	1	1	1	7
['C1_04520C_A']	['YPL031C']	['SPCC16C4.11']	1	1	1	7
	['YPL036W']	['SPCC1020.01c']	0	1	1	4
['CR_03400W_A']	['YPL040C']	['SPCC18B5.08c']	1	1	1	7
['C2_04260W_A']	['YPL042C']	['SPAC23H4.17c']	1	1	1	7
['C1_04540C_A']	['YPL045W']	['SPAC824.05']	1	1	1	7
['C3_05790C_A']	['YPL047W']	['SPAC57A10.14']	1	1	1	7
	['YPL049C']		0	1	0	2
['C3_06020W_A']	['YPL050C']	['SPAC4F10.10c']	1	1	1	7
['C3_06040W_A']	['YPL054W']	['SPAC3A11.02', 'SPCC1739.01']	1	1	1	7
	['YPL055C']	['SPAC22F8.12c']	0	1	1	4
['C2_09150W_A']	['YPL057C']	['SPAC17G8.11c', 'SPAC2F3.01', 'SPCC4F11.04c']	1	1	1	7
['C2_08940C_A']	['YPL065W']	['SPAC1B3.07c']	1	1	1	7
	['YPL071C']		0	1	0	2
	['YPL077C']		0	1	0	2
['C2_05500W_A']	['YPL078C']	['SPBC1604.07']	1	1	1	7
['C2_03820C_A']	['YPL081W']	['SPAC24H6.07', 'SPBC29A3.12']	1	1	1	7
['C3_01750C_A']	['YPL084W']	['SPAC17G6.05c']	1	1	1	7
['C4_07050W_A']	['YPL087W']		1	1	0	6
['C4_01260W_A']	['YPL089C', 'YBR182C']	['SPBC317.01']	1	1	1	7
	['YPL095C']		0	1	0	2
	['YPL096C-A']	['SPAC227.19c']	0	1	1	4
['C6_01050W_A']	['YPL097W']	['SPCC576.06c']	1	1	1	7
['C1_12570C_A']	['YPL101W']	['SPCC11E10.06c']	1	1	1	7
['C1_04030W_A']	['YPL104W']	['SPCC736.06']	1	1	1	7
	['YPL105C']	['SPAC4F10.13c']	0	1	1	4
['C4_02160C_A']	['YPL109C']	['SPBC21C3.03']	1	1	1	7
['C6_02970C_A']	['YPL112C']		1	1	0	6
['C2_04790C_A']	['YPL118W']	['SPAC23A1.18c', 'SPBC2G2.07c']	1	1	1	7
	['YPL124W']		0	1	0	2
['C7_04030C_A']	['YPL125W']	['SPCC1322.06']	1	1	1	7
['C2_04200W_A']	['YPL128C']	['SPBC19G7.13']	1	1	1	7
['C4_04310W_A']	['YPL132W']	['SPAC1420.04c', 'SPAC19B12.13']	1	1	1	7
['C1_03250C_A']	['YPL138C']	['SPCC594.05c']	1	1	1	7
	['YPL144W']	['SPCC24B10.16c']	0	1	1	4
['C1_09480W_A']	['YPL148C']	['SPAC3G9.17']	1	1	1	7
	['YPL156C']		0	1	0	2
	['YPL158C']		0	1	0	2
['CR_01690C_A']	['YPL160W']	['SPAC26F1.13c']	1	1	1	7
	['YPL161C']	['SPCC1494.03']	0	1	1	4
	['YPL168W']		0	1	0	2
['C5_02040W_A']	['YPL172C']	['SPBC365.02c']	1	1	1	7
['CR_04010C_A']	['YPL173W']	['SPAC4F8.02c']	1	1	1	7
['C1_04820C_A']	['YPL183W-A']	['SPBC83.06c']	1	1	1	7
	['YPL200W']		0	1	0	2
	['YPL205C']		0	1	0	2
['C6_02420W_A']	['YPL206C']	['SPAC4D7.02c']	1	1	1	7
['C6_02290C_A']	['YPL207W']	['SPCC1020.08']	1	1	1	7
['C6_02470W_A']	['YPL210C']	['SPCC320.10']	1	1	1	7
['C3_01000W_A']	['YPL217C']	['SPBC31E1.06']	1	1	1	7
['C1_10730W_A']	['YPL222W']	['SPAC20G4.05c']	1	1	1	7
['C7_01810W_A']	['YPL235W']	['SPBC83.08']	1	1	1	7
['C7_04110W_A']	['YPL236C']	['SPAC3H1.13']	1	1	1	7
['C7_01840W_A']	['YPL242C']	['SPAC4F8.13c', 'SPBC17D1.07c']	1	1	1	7
['C7_01950W_A']	['YPL246C']	['SPAC19B12.06c', 'SPCC790.03']	1	1	1	7
['C2_10590W_A']	['YPL248C']		1	1	0	6
	['YPL250C']		0	1	0	2
['C1_00780C_A']	['YPL256C']		1	1	0	6
['C7_03710C_A']	['YPL268W']	['SPAC22F8.11']	1	1	1	7
['C1_13740W_A']	['YPL269W']		1	1	0	6
['CR_02150W_A']	['YPL270W']	['SPBC9B6.09c']	1	1	1	7
	['YPL271W']	['SPBC31F10.15c']	0	1	1	4
['C7_00270W_A']	['YPL279C']	['SPAC977.11', 'SPBPB8B6.06c']	1	1	1	7
['C6_04560W_A']	['YPR004C']	['SPAC27D7.06']	1	1	1	7
	['YPR009W']		0	1	0	2
['CR_07080W_A']	['YPR016C']	['SPCC1919.09']	1	1	1	7
['C1_13400C_A']	['YPR021C']		1	1	0	6
['C3_06150W_A']	['YPR022C']	['SPAC1039.05c', 'SPBC1198.04c']	1	1	1	7
['C2_08280W_A']	['YPR023C']	['SPAC23H4.12']	1	1	1	7
['C1_06940C_A']	['YPR026W']		1	1	0	6
	['YPR030W']		0	1	0	2
['C6_00410C_A']	['YPR032W']	['SPAC1F3.03']	1	1	1	7
['CR_05050W_A']	['YPR035W']	['SPAC23H4.06']	1	1	1	7
	['YPR038W']		0	1	0	2
['C5_04520W_A']	['YPR040W']	['SPCC4B3.16']	1	1	1	7
	['YPR046W']	['SPBP8B7.12c']	0	1	1	4
['C4_01790W_A']	['YPR049C']	['SPAC7D4.04']	1	1	1	7
	['YPR050C']		0	1	0	2
['C1_14010W_A']	['YPR054W']		1	1	0	6
['C3_06900W_A']	['YPR067W']	['SPBC3B9.17']	1	1	1	7
['C1_08300W_A', 'C2_01130W_A']	['YPR072W', 'YIL038C']	['SPAC1B3.05']	1	1	1	7
['C1_08310W_A']	['YPR075C']		1	1	0	6
	['YPR077C']		0	1	0	2
['C1_04840C_A']	['YPR079W']	['SPBC530.09c']	1	1	1	7
['C6_03110C_A']	['YPR085C']	['SPAC1006.02']	1	1	1	7
['C6_03330C_A']	['YPR097W']	['SPCC1450.12', 'SPCC663.15c']	1	1	1	7
	['YPR099C']		0	1	0	2
['C1_11880W_A']	['YPR100W']	['SPBC19C2.12']	1	1	1	7
['C4_05210W_A']	['YPR113W']	['SPAC1D4.08']	1	1	1	7
	['YPR116W']	['SPAC31G5.06']	0	1	1	4
['C4_05590W_A', 'C6_01650C_A']	['YPR117W']	['SPAC3H5.09c']	1	1	1	7
['C2_01410C_A']	['YPR119W', 'YGR108W']	['SPAPB2B4.03', 'SPBC582.03']	1	1	1	7
['CR_09470W_A']	['YPR122W']		1	1	0	6
['C6_00790C_A']	['YPR124W']		1	1	0	6
['C1_06640C_A']	['YPR133W-A']	['SPBC19G7.19']	1	1	1	7
['C2_09350W_A']	['YPR140W']		1	1	0	6
['C2_09370C_A']	['YPR141C']	['SPAC3A11.14c', 'SPAC664.10']	1	1	1	7
	['YPR148C']		0	1	0	2
['C4_05440C_A']	['YPR157W']		1	1	0	6
['C5_02150C_A']	['YPR162C']	['SPBP23A10.13']	1	1	1	7
['C1_10540C_A']	['YPR171W']		1	1	0	6
['C5_03090W_A']	['YPR173C']	['SPAC2G11.06']	1	1	1	7
['CR_02910W_A']	['YPR185W']	['SPAC4F10.07c']	1	1	1	7
['C5_03350W_A']	['YPR191W']	['SPCC613.10']	1	1	1	7
	['YSC0042']		0	1	0	2
['C1_00080C_A']	['YIL036W']		1	1	0	6
['C1_00110W_A']	['YJL008C']	['SPBC337.05c']	1	1	1	7
['C1_00180W_A']	['YIL133C', 'YNL069C']	['SPAC23A1.11', 'SPBC2G2.05', 'SPBC839.13c']	1	1	1	7
['C1_00310W_A']	['YOR161C']	['SPCC1682.11c']	1	1	1	7
['C1_00490C_A']	['YCL035C', 'YDR513W']	['SPAC15E1.09', 'SPAC4F10.20']	1	1	1	7
['C1_00620W_A']	['YFL034C-B']	['SPCC970.04c']	1	1	1	7
['C1_00670C_A']			1	0	0	3
['C1_00680W_A']			1	0	0	3
['C1_00710C_A']	['YFL037W']	['SPBC26H8.07c']	1	1	1	7
['C1_00800C_A']	['YMR202W']	['SPAC20G8.07c']	1	1	1	7
['C1_00830W_A']			1	0	0	3
['C1_00890W_A']	['YAL048C']	['SPCC320.04c']	1	1	1	7
['C1_00900W_A']	['YOR294W']	['SPBC29A3.16']	1	1	1	7
['C1_00930C_A']	['YOL004W']	['SPAC23C11.15', 'SPBC12C2.10c', 'SPBC1734.16c']	1	1	1	7
['C1_00950C_A']	['YMR001C']	['SPAC23C11.16']	1	1	1	7
['C1_01070C_A']			1	0	0	3
['C1_01100W_A']	['YGR217W']	['SPAC6F6.01']	1	1	1	7
['C1_01160C_A']	['YOL142W']	['SPAC22A12.12c']	1	1	1	7
['C1_01170C_A']			1	0	0	3
['C1_01270W_A']			1	0	0	3
['C1_01320W_A']	['YOL027C', 'YPR125W']	['SPAC23C11.17']	1	1	1	7
['C1_01630W_A']			1	0	0	3
['C1_01760W_A']			1	0	0	3
['C1_01830C_A']	['YEL012W']	['SPBC211.07c']	1	1	1	7
['C1_01930W_A']	['YIL024C']		1	1	0	6
['C1_01980W_A']			1	0	0	3
['C1_02150W_A']	['YBR019C']	['SPBC365.14c', 'SPBPB2B2.12c']	1	1	1	7
['C1_02170C_A']		['SPBPB2B2.11']	1	0	1	5
['C1_02230W_A']	['YDL225W']		1	1	0	6
['C1_02420C_A']	['YGR032W', 'YLR342W', 'YMR306W']	['SPAC19B12.03', 'SPAC24C9.07c', 'SPBC19G7.05c', 'SPCC1840.02c']	1	1	1	7
['C1_02480W_A']	['YFL045C']	['SPAC1556.07']	1	1	1	7
['C1_02570C_A']			1	0	0	3
['C1_02860C_A']	['YKL196C']	['SPBC13G1.11']	1	1	1	7
['C1_02890C_A']			1	0	0	3
['C1_02920W_A']	['YLR418C']	['SPBC17G9.02c']	1	1	1	7
['C1_03110W_A']	['YLR448W', 'YML073C']	['SPCC622.18']	1	1	1	7
['C1_03290W_A']	['YDR176W']	['SPBC28F2.10c']	1	1	1	7
['C1_03500W_A']	['YFL038C']	['SPBC1703.10']	1	1	1	7
['C1_03510C_A']			1	0	0	3
['C1_03640C_A']	['YBR278W']	['SPCC16C4.22']	1	1	1	7
['C1_03730C_A']	['YJR131W']	['SPAC2E1P5.01c']	1	1	1	7
['C1_03750W_A']			1	0	0	3
['C1_03770W_A']	['YNL167C']	['SPAC21E11.03c', 'SPAC22F3.02', 'SPBC29B5.01', 'SPBC2F12.09c']	1	1	1	7
['C1_03980W_A']	['YDR201W']	['SPCC1223.15c']	1	1	1	7
['C1_04020C_A']			1	0	0	3
['C1_04050C_A']			1	0	0	3
['C1_04140W_A']			1	0	0	3
['C1_04240C_A']	['YBR009C', 'YNL030W']	['SPAC1834.03c', 'SPBC1105.12', 'SPBC8D2.03c']	1	1	1	7
['C1_04260W_A', 'CR_06810W_A']	['YBR010W', 'YNL031C']	['SPAC1834.04', 'SPBC1105.11c', 'SPBC8D2.04']	1	1	1	7
['C1_04410C_A']	['YJR017C']	['SPCC16C4.03']	1	1	1	7
['C1_04490W_A']	['YLL022C']	['SPBC577.15c']	1	1	1	7
['C1_04610W_A']	['YBL099W']	['SPAC14C4.14']	1	1	1	7
['C1_04670W_A']	['YPL001W']	['SPAC139.06']	1	1	1	7
['C1_04740W_A']	['YPL088W']	['SPAC977.14c']	1	1	1	7
['C1_04780C_A']	['YGL083W']	['SPBP23A10.10']	1	1	1	7
['C1_04810W_A']	['YPL180W']	['SPCC162.12']	1	1	1	7
['C1_05050C_A']	['YOR001W']	['SPAC1F3.01']	1	1	1	7
['C1_05070C_A']	['YJL062W']	['SPAC13G6.03']	1	1	1	7
['C1_05090W_A']			1	0	0	3
['C1_05140W_A']			1	0	0	3
['C1_05410C_A']	['YLR109W']	['SPCC330.06c']	1	1	1	7
['C1_05430W_A']	['YOL148C']	['SPAC4D7.10c']	1	1	1	7
['C1_05470W_A']	['YGR257C']	['SPBP23A10.06']	1	1	1	7
['C1_05760C_A']			1	0	0	3
['C1_05850W_A']	['YJR043C']	['SPBC1734.02c']	1	1	1	7
['C1_05890W_A']			1	0	0	3
['C1_05940W_A']	['YCR037C', 'YJL198W', 'YNR013C']	['SPBC3B8.04c']	1	1	1	7
['C1_05980W_A']	['YJL100W']	['SPAC343.19']	1	1	1	7
['C1_06010W_A']	['YHR142W']		1	1	0	6
['C1_06280C_A']			1	0	0	3
['C1_06370C_A']			1	0	0	3
['C1_06420C_A']	['YBR007C']	['SPBC23G7.04c']	1	1	1	7
['C1_06430C_A']			1	0	0	3
['C1_06580W_A']	['YGR118W', 'YPR132W']	['SPAC23C11.02c', 'SPBP4H10.13']	1	1	1	7
['C1_06590C_A']	['YPR133C']	['SPBC19G7.16']	1	1	1	7
['C1_06610C_A']			1	0	0	3
['C1_06680W_A']	['YLR240W']	['SPAC458.05']	1	1	1	7
['C1_06710W_A']	['YDL108W']	['SPBC19F8.07']	1	1	1	7
['C1_06810W_A']	['YDR256C', 'YGR088W']	['SPCC757.07c']	1	1	1	7
['C1_07190W_A']	['YOR353C']	['SPBC887.09c']	1	1	1	7
['C1_07220W_A']			1	0	0	3
['C1_07240W_A']	['YDL235C']	['SPBC725.02']	1	1	1	7
['C1_07470C_A']	['YDR332W']	['SPBC11C11.11c']	1	1	1	7
['C1_07620C_A']			1	0	0	3
['C1_07680W_A']	['YGL237C']	['SPBC725.11c']	1	1	1	7
['C1_07690C_A']	['YGL238W']	['SPBC30B4.05']	1	1	1	7
['C1_07770W_A']			1	0	0	3
['C1_07850C_A']	['YGL240W']	['SPBC1A4.01']	1	1	1	7
['C1_07890C_A']	['YGL234W']	['SPBC405.01']	1	1	1	7
['C1_08030W_A']	['YOR122C']	['SPAC4A8.15c']	1	1	1	7
['C1_08060W_A']			1	0	0	3
['C1_08100W_A']	['YAL036C']	['SPAC9.07c']	1	1	1	7
['C1_08190C_A']	['YMR280C']		1	1	0	6
['C1_08210C_A']			1	0	0	3
['C1_08220W_A']	['YAL021C']	['SPCC31H12.08c']	1	1	1	7
['C1_08260C_A']	['YPR073C']	['SPAC1071.12c']	1	1	1	7
['C1_08290C_A']	['YLR129W']	['SPBC3D6.12']	1	1	1	7
['C1_08320W_A']	['YBR117C', 'YPR074C']	['SPBC2G5.05']	1	1	1	7
['C1_08330C_A']	['YBR145W', 'YMR083W', 'YMR303C', 'YOL086C']	['SPCC13B11.01']	1	1	1	7
['C1_08410C_A']	['YLL062C', 'YPL273W']	['SPAC57A7.07c']	1	1	1	7
['C1_08500C_A']	['YGR254W', 'YHR174W', 'YMR323W', 'YOR393W', 'YPL281C']	['SPBC1815.01', 'SPBPB21E7.01c']	1	1	1	7
['C1_08600C_A']	['YDR211W']	['SPAC8C9.15c']	1	1	1	7
['C1_08790W_A']	['YGR138C', 'YPR156C']	['SPBC409.08']	1	1	1	7
['C1_08910C_A']			1	0	0	3
['C1_09090C_A']	['YML099C']		1	1	0	6
['C1_09100W_A']			1	0	0	3
['C1_09120W_A']	['YDR072C', 'YKL004W']	['SPAC3H8.06']	1	1	1	7
['C1_09260C_A']	['YDL006W']	['SPCC4F11.02']	1	1	1	7
['C1_09270W_A']			1	0	0	3
['C1_09510W_A']	['YOR272W']	['SPAC890.04c']	1	1	1	7
['C1_09660W_A']	['YKL213C']	['SPBC887.04c']	1	1	1	7
['C1_09680W_A']			1	0	0	3
['C1_09730W_A']	['YGR113W']	['SPAC589.08c']	1	1	1	7
['C1_09990W_A']	['YKL212W']	['SPAC3C7.01c', 'SPBC19F5.03']	1	1	1	7
['C1_10110W_A']			1	0	0	3
['C1_10140C_A']	['YBR203W']		1	1	0	6
['C1_10170W_A']			1	0	0	3
['C1_10220C_A']			1	0	0	3
['C1_10290W_A']		['SPAC1039.11c']	1	0	1	5
['C1_10400C_A']			1	0	0	3
['C1_10460W_A']	['YGR149W']	['SPBC776.05']	1	1	1	7
['C1_10520W_A']			1	0	0	3
['C1_10550C_A']			1	0	0	3
['C1_10580C_A']			1	0	0	3
['C1_10710C_A']	['YOR378W']	['SPBC1683.03c']	1	1	1	7
['C1_10720C_A']			1	0	0	3
['C1_10810W_A']			1	0	0	3
['C1_10860C_A']	['YDR448W']	['SPCC24B10.08c']	1	1	1	7
['C1_10880W_A']	['YDR449C']	['SPBC244.02c']	1	1	1	7
['C1_11120C_A']			1	0	0	3
['C1_11130W_A']	['YGR075C']	['SPBC19C2.08']	1	1	1	7
['C1_11170W_A']	['YEL002C']	['SPCC338.15']	1	1	1	7
['C1_11210C_A']			1	0	0	3
['C1_11220C_A']	['YPL063W']	['SPBC17A3.01c']	1	1	1	7
['C1_11230W_A']			1	0	0	3
['C1_11240C_A']	['YER026C']	['SPCC1442.12']	1	1	1	7
['C1_11520C_A']			1	0	0	3
['C1_11610C_A']		['SPBC106.17c']	1	0	1	5
['C1_11660W_A']	['YMR250W']		1	1	0	6
['C1_11850W_A']			1	0	0	3
['C1_11900C_A']	['YGR072W']	['SPAC13G7.03']	1	1	1	7
['C1_11930W_A']	['YLR187W']		1	1	0	6
['C1_12010C_A']	['YKL079W']	['SPAC1834.07']	1	1	1	7
['C1_12130C_A']			1	0	0	3
['C1_12230W_A']	['YCR033W']	['SPAC22E12.19']	1	1	1	7
['C1_12290C_A']			1	0	0	3
['C1_12310C_A']	['YOL077C']	['SPBC800.06']	1	1	1	7
['C1_12330W_A']			1	0	0	3
['C1_12360C_A']	['YDR487C']	['SPBC23E6.06c']	1	1	1	7
['C1_12450C_A']	['YOL081W']		1	1	0	6
['C1_12590W_A']	['YPR020W']	['SPAC22F3.07c']	1	1	1	7
['C1_12650C_A']	['YGL087C']	['SPCC338.05c']	1	1	1	7
['C1_12970C_A']	['YNL272C']	['SPAC23C4.10']	1	1	1	7
['C1_13090W_A']			1	0	0	3
['C1_13160W_A']		['SPBC13G1.02']	1	0	1	5
['C1_13280C_A']	['YHR026W']	['SPAC2C4.13']	1	1	1	7
['C1_13300C_A']	['YHR027C']	['SPBP19A11.03c']	1	1	1	7
['C1_13420C_A']	['YGL173C']	['SPAC17A5.14']	1	1	1	7
['C1_13450W_A']			1	0	0	3
['C1_13490C_A']	['YDL206W', 'YJR106W']	['SPAC3A12.06c']	1	1	1	7
['C1_13540W_A']	['YGL084C', 'YPL189W']	['SPAC24H6.01c']	1	1	1	7
['C1_13620W_A']			1	0	0	3
['C1_13670W_A']	['YEL047C', 'YJR051W']	['SPAC17A2.05']	1	1	1	7
['C1_13710C_A']	['YDR016C']	['SPAC16A10.05c']	1	1	1	7
['C1_13780W_A']	['YAL029C', 'YOR326W']	['SPBC2D10.14c', 'SPCC1919.10c']	1	1	1	7
['C1_13810W_A']			1	0	0	3
['C1_13830C_A']	['YGR193C']	['SPCC1259.09c']	1	1	1	7
['C1_13840W_A']	['YHR050W', 'YLR034C', 'YOL122C']	['SPAC27F1.08']	1	1	1	7
['C1_13860C_A']	['YGR256W', 'YHR183W']	['SPBC660.16']	1	1	1	7
['C1_14040W_A']	['YJR005W']	['SPBC2G2.06c']	1	1	1	7
['C1_14190C_A']	['YFR003C']	['SPAC6B12.13']	1	1	1	7
['C1_14290C_A']	['YNL173C']		1	1	0	6
['C1_14570C_A']			1	0	0	3
['C2_00100C_A']	['YBR162C', 'YJL171C']	['SPBP23A10.11c']	1	1	1	7
['C2_00140W_A']	['YHR124W']		1	1	0	6
['C2_00430C_A']	['YDR121W']	['SPBC3D6.09']	1	1	1	7
['C2_00480C_A']	['YHL018W']	['SPAC27D7.04']	1	1	1	7
['C2_00530W_A']			1	0	0	3
['C2_00720C_A']			1	0	0	3
['C2_00800C_A']			1	0	0	3
['C2_01110C_A']	['YIL033C']	['SPAC8C9.03']	1	1	1	7
['C2_01240C_A']	['YPL008W']	['SPAC3G6.11']	1	1	1	7
['C2_01270W_A']			1	0	0	3
['C2_01330C_A']			1	0	0	3
['C2_01380W_A']			1	0	0	3
['C2_01400C_A']	['YHR154W']	['SPBC582.05c']	1	1	1	7
['C2_01420C_A']			1	0	0	3
['C2_01430W_A']	['YDR441C', 'YML022W']	['SPAC23A1.03']	1	1	1	7
['C2_01480W_A']	['YML010W']	['SPAC23C4.19']	1	1	1	7
['C2_01490C_A']	['YLR005W']	['SPCC1682.07']	1	1	1	7
['C2_01640W_A']	['YBL007C']	['SPAC16E8.01']	1	1	1	7
['C2_01660C_A']	['YGL010W']	['SPAC16E8.02']	1	1	1	7
['C2_01700C_A']			1	0	0	3
['C2_01710W_A']			1	0	0	3
['C2_01990C_A']	['YFR019W']	['SPBC3E7.01']	1	1	1	7
['C2_02200W_A']	['YMR243C', 'YOR316C']	['SPAC23C11.14']	1	1	1	7
['C2_02240C_A']	['YDL013W']	['SPAC19A8.10', 'SPAC343.18']	1	1	1	7
['C2_02360C_A']	['YLR137W', 'YOL066C']	['SPCC4G3.16']	1	1	1	7
['C2_02380W_A']	['YML069W']	['SPBC609.05']	1	1	1	7
['C2_02440W_A']	['YDL077C']	['SPAC23H4.14']	1	1	1	7
['C2_02510W_A']	['YBL068W', 'YER099C', 'YHL011C']	['SPCC1620.06c']	1	1	1	7
['C2_02580W_A']			1	0	0	3
['C2_02600C_A']			1	0	0	3
['C2_02620W_A']	['YBR269C']	['SPBC26H8.16']	1	1	1	7
['C2_02650C_A']			1	0	0	3
['C2_02740C_A']	['YDR399W', 'YJR133W']	['SPAC23C11.13c']	1	1	1	7
['C2_02760W_A']	['YKL073W']	['SPAC1F5.06']	1	1	1	7
['C2_02970C_A']	['YER073W', 'YOR374W', 'YPL061W']	['SPAC9E9.09c']	1	1	1	7
['C2_03030W_A']	['YOR005C']	['SPCC1183.05c']	1	1	1	7
['C2_03040W_A']			1	0	0	3
['C2_03090C_A']	['YDR408C']	['SPCC569.08c']	1	1	1	7
['C2_03130W_A']	['YOR021C']		1	1	0	6
['C2_03220C_A']	['YLR375W']		1	1	0	6
['C2_03230C_A']	['YCR034W', 'YJL196C', 'YLR372W']	['SPAC1639.01c', 'SPAC1B2.03c']	1	1	1	7
['C2_03260W_A']		['SPBP35G2.02']	1	0	1	5
['C2_03270W_A']	['YDL021W', 'YKL152C', 'YOL056W']	['SPAC26F1.06']	1	1	1	7
['C2_03320W_A', 'CR_01000C_A']	['YIL147C']	['SPAC27E2.09', 'SPAC1834.08', 'SPCC74.06']	1	1	1	7
['C2_03330C_A']	['YLR113W']	['SPAC24B11.06c']	1	1	1	7
['C2_03540W_A']	['YDR419W', 'YFR027W']	['SPBC16A3.11']	1	1	1	7
['C2_03570C_A']			1	0	0	3
['C2_03600W_A']			1	0	0	3
['C2_03690C_A']			1	0	0	3
['C2_03720W_A']			1	0	0	3
['C2_03830W_A']	['YLR143W']	['SPBC577.12']	1	1	1	7
['C2_03870W_A']	['YFL017C']	['SPAC16E8.03']	1	1	1	7
['C2_03930C_A']			1	0	0	3
['C2_03970W_A']			1	0	0	3
['C2_04010C_A']			1	0	0	3
['C2_04040C_A']			1	0	0	3
['C2_04050C_A']	['YLR422W']		1	1	0	6
['C2_04060C_A']	['YDR160W']		1	1	0	6
['C2_04150C_A']	['YGR020C']	['SPBC3B9.18c']	1	1	1	7
['C2_04180C_A']	['YPR011C']	['SPAPB17E12.12c']	1	1	1	7
['C2_04190C_A']	['YGR019W']	['SPAC19D5.07']	1	1	1	7
['C2_04220C_A']	['YPL129W']	['SPAC22H12.02']	1	1	1	7
['C2_04240C_A']	['YKL189W']	['SPAC1834.06c']	1	1	1	7
['C2_04270W_A']	['YFL029C']	['SPAC1D4.06c']	1	1	1	7
['C2_04360W_A']	['YPL150W']	['SPAC890.03']	1	1	1	7
['C2_04550C_A']			1	0	0	3
['C2_04580W_A']	['YJL167W']	['SPAC6F12.13c', 'SPBC36.06c']	1	1	1	7
['C2_04720C_A']			1	0	0	3
['C2_04860W_A']	['YPR186C']	['SPAC144.09c']	1	1	1	7
['C2_04930C_A']	['YPR161C']	['SPBC32H8.10']	1	1	1	7
['C2_05180W_A']			1	0	0	3
['C2_05190W_A']	['YKL088W', 'YKR072C', 'YOR054C', 'YOR074C']	['SPAC15E1.04']	1	1	1	7
['C2_05210W_A']	['YKR083C']	['SPAC1805.07c']	1	1	1	7
['C2_05280C_A']	['YDR437W']	['SPAC22A12.13']	1	1	1	7
['C2_05320W_A']	['YDL017W']	['SPBC21C3.18', 'SPBC776.12c']	1	1	1	7
['C2_05340C_A']	['YPR110C']	['SPBC1289.07c']	1	1	1	7
['C2_05350C_A']			1	0	0	3
['C2_05370C_A']	['YDL076C']	['SPCC1259.07']	1	1	1	7
['C2_05460W_A']	['YAL038W', 'YOR347C']	['SPAC4H3.10c']	1	1	1	7
['C2_05550W_A']			1	0	0	3
['C2_05560W_A']			1	0	0	3
['C2_05640W_A']			1	0	0	3
['C2_05730C_A']	['YJL091C']	['SPAC144.10c']	1	1	1	7
['C2_06000W_A']	['YKR063C']	['SPBC16C6.12c']	1	1	1	7
['C2_06100W_A']	['YJR143C']	['SPBC16C6.09']	1	1	1	7
['C2_06160W_A']			1	0	0	3
['C2_06180C_A']			1	0	0	3
['C2_06340W_A']			1	0	0	3
['C2_06390C_A']	['YHR216W', 'YLR432W', 'YML056C']	['SPBC2F12.14c']	1	1	1	7
['C2_06670C_A']	['YGR092W', 'YPR111W']	['SPAC24B11.11c', 'SPCC417.06c']	1	1	1	7
['C2_06880C_A']			1	0	0	3
['C2_06910W_A']	['YML001W']	['SPAPB1A10.10c', 'SPBC405.04c']	1	1	1	7
['C2_07130C_A']	['YGL158W', 'YLR248W']	['SPAC23A1.06c', 'SPCC1322.08']	1	1	1	7
['C2_07170C_A']	['YPL202C']		1	1	0	6
['C2_07230C_A']			1	0	0	3
['C2_07290W_A']	['YJR070C']	['SPAC30C2.02']	1	1	1	7
['C2_07330W_A']	['YJR066W', 'YKL203C']	['SPBC216.07c', 'SPBC30D10.10c']	1	1	1	7
['C2_07390C_A']			1	0	0	3
['C2_07400C_A']	['YPL154C']		1	1	0	6
['C2_07550W_A']			1	0	0	3
['C2_07590W_A']	['YHR039C-A']	['SPBC1289.05c']	1	1	1	7
['C2_07630C_A']	['YHR087W']	['SPBC21C3.19']	1	1	1	7
['C2_07730W_A']	['YOR087W']		1	1	0	6
['C2_07880W_A']	['YOL062C']	['SPAC31A2.09c']	1	1	1	7
['C2_08070C_A']	['YJL133W', 'YKR052C']	['SPAC4G8.08', 'SPAC8C9.12c']	1	1	1	7
['C2_08100W_A']	['YNR074C']	['SPAC26F1.14c']	1	1	1	7
['C2_08210C_A']			1	0	0	3
['C2_08470C_A']	['YDR082W']	['SPBC409.12c']	1	1	1	7
['C2_08500W_A']	['YER125W']	['SPAC11G7.02', 'SPAC1805.15c', 'SPBC16E9.11c']	1	1	1	7
['C2_08550C_A']	['YMR287C']	['SPCC1322.01']	1	1	1	7
['C2_08590W_A']			1	0	0	3
['C2_08640C_A']			1	0	0	3
['C2_08810C_A']	['YBR011C']	['SPAC23C11.05']	1	1	1	7
['C2_08870C_A']	['YKL164C']		1	1	0	6
['C2_08880W_A']			1	0	0	3
['C2_09050C_A']			1	0	0	3
['C2_09080C_A']			1	0	0	3
['C2_09220W_A']	['YMR173W']	['SPAC23H3.15c']	1	1	1	7
['C2_09270C_A']	['YOR057W']	['SPBC36.12c']	1	1	1	7
['C2_09320C_A']	['YGR103W']	['SPBC19F5.05c']	1	1	1	7
['C2_09400C_A']	['YNL280C']	['SPBC16G5.18']	1	1	1	7
['C2_09460C_A']			1	0	0	3
['C2_09530W_A']			1	0	0	3
['C2_09580W_A']	['YDR524C', 'YIL044C']	['SPAC824.09c']	1	1	1	7
['C2_09600C_A']	['YCR090C']	['SPBC2D10.03c']	1	1	1	7
['C2_09740W_A']	['YMR183C', 'YPL232W']	['SPCC825.03c']	1	1	1	7
['C2_09770C_A']	['YIL002C']	['SPBC577.13']	1	1	1	7
['C2_09780C_A']			1	0	0	3
['C2_09800C_A']			1	0	0	3
['C2_09840W_A']	['YAL034W-A']	['SPBC409.04c']	1	1	1	7
['C2_09990C_A']	['YDR135C', 'YGR281W', 'YHL035C', 'YLL015W', 'YLL048C']	['SPAC30.04c', 'SPAC3F10.11c', 'SPAC9E9.12c', 'SPBC359.05']	1	1	1	7
['C2_10030C_A']	['YMR305C']		1	1	0	6
['C2_10080W_A']	['YNL216W']	['SPBC1778.02']	1	1	1	7
['C2_10110W_A']	['YEL039C', 'YJR048W']	['SPCC191.07']	1	1	1	7
['C2_10140W_A']	['YMR223W']	['SPAC13A11.04c']	1	1	1	7
['C2_10320C_A']	['YOR242C']		1	1	0	6
['C2_10420W_A']			1	0	0	3
['C2_10430C_A']			1	0	0	3
['C2_10480W_A']	['YDL078C']		1	1	0	6
['C2_10570W_A']	['YMR190C']	['SPAC2G11.12']	1	1	1	7
['C2_10620W_A']			1	0	0	3
['C2_10660W_A']	['YKL185W']		1	1	0	6
['C2_10730W_A']			1	0	0	3
['C2_10770W_A']	['YDR045C']	['SPAC22A12.05']	1	1	1	7
['C3_00260C_A']	['YBL098W']		1	1	0	6
['C3_00440W_A']			1	0	0	3
['C3_00510W_A']	['YKR004C']		1	1	0	6
['C3_00570C_A']	['YLL010C', 'YLR019W']	['SPAC2F7.02c', 'SPBC1271.03c']	1	1	1	7
['C3_00720W_A']	['YGL008C']	['SPAC1071.10c']	1	1	1	7
['C3_00780W_A']	['YGL194C']	['SPAC3G9.07c']	1	1	1	7
['C3_00960W_A']			1	0	0	3
['C3_01040C_A']			1	0	0	3
['C3_01120W_A']			1	0	0	3
['C3_01160W_A']	['YDR208W']	['SPAC19G12.14']	1	1	1	7
['C3_01260C_A']			1	0	0	3
['C3_01330W_A']			1	0	0	3
['C3_01350C_A']	['YEL021W']	['SPCC330.05c']	1	1	1	7
['C3_01360C_A']			1	0	0	3
['C3_01410C_A']			1	0	0	3
['C3_01530C_A']	['YIL129C']	['SPBP19A11.04c']	1	1	1	7
['C3_01580W_A']			1	0	0	3
['C3_01700W_A']	['YDL132W']	['SPAC17G6.12']	1	1	1	7
['C3_01720C_A']	['YDL145C']	['SPBPJ4664.04']	1	1	1	7
['C3_01810C_A', 'C3_01830C_A']	['YBR199W', 'YBR205W', 'YDR483W', 'YJL139C', 'YKR061W', 'YOR099W', 'YPL053C']	['SPBC16H5.09c', 'SPBC19C7.12c', 'SPCC777.07']	1	1	1	7
['C3_01910C_A']	['YDL123W', 'YDR276C', 'YJL151C']	['SPBC713.11c', 'SPCC1183.09c']	1	1	1	7
['C3_01950C_A']			1	0	0	3
['C3_02150C_A']	['YML008C']	['SPBC16E9.05']	1	1	1	7
['C3_02190C_A']			1	0	0	3
['C3_02300W_A']			1	0	0	3
['C3_02440C_A']	['YOL135C']	['SPBC14F5.08']	1	1	1	7
['C3_02480C_A']	['YKR066C']		1	1	0	6
['C3_02600C_A']	['YDL052C']	['SPAC1851.02']	1	1	1	7
['C3_02680C_A']			1	0	0	3
['C3_02760C_A']			1	0	0	3
['C3_02940C_A']			1	0	0	3
['C3_02960C_A']	['YOR336W']	['SPBPJ4664.06']	1	1	1	7
['C3_02980C_A']			1	0	0	3
['C3_03090W_A']			1	0	0	3
['C3_03210W_A']	['YOR246C']	['SPCC736.13']	1	1	1	7
['C3_03360W_A']			1	0	0	3
['C3_03400C_A']	['YMR197C']	['SPBC3B9.10']	1	1	1	7
['C3_03410C_A']	['YMR196W']		1	1	0	6
['C3_03460C_A']			1	0	0	3
['C3_03540W_A']			1	0	0	3
['C3_03710W_A']	['YLR220W']	['SPBC1683.10c']	1	1	1	7
['C3_03810W_A']	['YPL153C']	['SPCC18B5.11c']	1	1	1	7
['C3_03880C_A']	['YJL053W']	['SPAC4G9.13c']	1	1	1	7
['C3_03990C_A']			1	0	0	3
['C3_04000C_A']	['YER024W']		1	1	0	6
['C3_04060C_A']	['YDR044W']	['SPAC222.11']	1	1	1	7
['C3_04300C_A']	['YNL102W']	['SPAC3H5.06c']	1	1	1	7
['C3_04310C_A']			1	0	0	3
['C3_04380C_A']	['YEL026W']	['SPAC607.03c']	1	1	1	7
['C3_04400C_A']	['YJR042W']	['SPBC17G9.04c']	1	1	1	7
['C3_04480C_A']			1	0	0	3
['C3_04600C_A']			1	0	0	3
['C3_04640W_A']			1	0	0	3
['C3_04730C_A']			1	0	0	3
['C3_04770C_A']			1	0	0	3
['C3_04930C_A']	['YDL194W']		1	1	0	6
['C3_05050W_A']			1	0	0	3
['C3_05110W_A']	['YOL073C']	['SPAC1486.02c']	1	1	1	7
['C3_05150W_A']	['YOL123W']	['SPBC660.15']	1	1	1	7
['C3_05170W_A']			1	0	0	3
['C3_05210C_A']	['YKR054C']	['SPAC1093.06c']	1	1	1	7
['C3_05290C_A']	['YLL032C']	['SPBC28E12.02']	1	1	1	7
['C3_05340W_A']	['YGR227W']	['SPAC56F8.06c']	1	1	1	7
['C3_05470W_A']	['YLR098C', 'YOR337W']	['SPBC1683.13c', 'SPCC757.04', 'SPCC777.02']	1	1	1	7
['C3_05570W_A']			1	0	0	3
['C3_05720C_A']	['YGL216W']	['SPBC1685.15c', 'SPBC2F12.13']	1	1	1	7
['C3_05780C_A']	['YNL027W']	['SPAC4G8.13c']	1	1	1	7
['C3_05930W_A']	['YAL051W']		1	1	0	6
['C3_06000W_A']			1	0	0	3
['C3_06120C_A']	['YEL042W']	['SPAC824.08']	1	1	1	7
['C3_06190C_A']			1	0	0	3
['C3_06200C_A']	['YEL019C']	['SPAC16A10.06c']	1	1	1	7
['C3_06320W_A']			1	0	0	3
['C3_06360C_A']	['YDR304C', 'YHR057C']	['SPBP8B7.25']	1	1	1	7
['C3_06470W_A']			1	0	0	3
['C3_06550C_A']	['YOR352W']	['SPCC1494.09c']	1	1	1	7
['C3_06700C_A']	['YBR238C', 'YGL107C']	['SPBC1289.06c']	1	1	1	7
['C3_06750W_A']	['YDR086C']	['SPAC4G8.02c']	1	1	1	7
['C3_06790W_A']			1	0	0	3
['C3_06850W_A']			1	0	0	3
['C3_06880W_A']			1	0	0	3
['C3_06890W_A', 'C4_04780W_A']	['YAL023C', 'YGR199W', 'YOR321W']	['SPAPB1E7.09']	1	1	1	7
['C3_06910C_A']	['YAL016W']	['SPAP8A3.09c']	1	1	1	7
['C3_06920W_A']	['YKL128C']	['SPAC513.02', 'SPAC5H10.03']	1	1	1	7
['C3_07000W_A']	['YNL330C']	['SPBC36.05c']	1	1	1	7
['C3_07070C_A']			1	0	0	3
['C3_07200C_A']			1	0	0	3
['C3_07230W_A']	['YAL026C']	['SPBC887.12']	1	1	1	7
['C3_07260C_A']	['YHL030W']	['SPAC1782.01']	1	1	1	7
['C3_07270C_A']	['YLL039C']	['SPBC337.08c']	1	1	1	7
['C3_07310C_A']	['YGR130C']		1	1	0	6
['C3_07440W_A']	['YDR050C']	['SPCC24B10.21']	1	1	1	7
['C3_07460W_A']	['YMR277W']	['SPAC19B12.05c']	1	1	1	7
['C3_07560W_A']			1	0	0	3
['C3_07680W_A']	['YJR140C']	['SPBC31F10.14c']	1	1	1	7
['C3_07790W_A']	['YDR277C']		1	1	0	6
['C3_07810C_A']	['YLR378C']	['SPBC354.02c']	1	1	1	7
['C3_07860C_A']			1	0	0	3
['C4_00090W_A']	['YOL132W']		1	1	0	6
['C4_00120W_A']			1	0	0	3
['C4_00130W_A']			1	0	0	3
['C4_00140C_A']	['YCL030C']	['SPBC1711.13', 'SPBC29A3.02c']	1	1	1	7
['C4_00180W_A']	['YLR443W']		1	1	0	6
['C4_00260W_A']	['YJR119C']	['SPAC1002.05c']	1	1	1	7
['C4_00300C_A']	['YPL016W']	['SPBC30B4.04c']	1	1	1	7
['C4_00350W_A']	['YDR323C']	['SPAC17G6.08']	1	1	1	7
['C4_00450C_A']			1	0	0	3
['C4_00890W_A']	['YDR127W']	['SPAC1834.02']	1	1	1	7
['C4_00960W_A']			1	0	0	3
['C4_00990W_A']			1	0	0	3
['C4_01150W_A']			1	0	0	3
['C4_01160W_A']			1	0	0	3
['C4_01340W_A']			1	0	0	3
['C4_01380W_A']			1	0	0	3
['C4_01400W_A']			1	0	0	3
['C4_01430C_A']			1	0	0	3
['C4_01530C_A']			1	0	0	3
['C4_01560C_A']	['YMR275C']		1	1	0	6
['C4_01890C_A']	['YBR164C']		1	1	0	6
['C4_01900C_A']	['YKL085W']	['SPCC306.08c']	1	1	1	7
['C4_02010C_A']			1	0	0	3
['C4_02020W_A']	['YML042W']		1	1	0	6
['C4_02030W_A']			1	0	0	3
['C4_02060C_A']	['YGR186W']	['SPCC1620.09c']	1	1	1	7
['C4_02100C_A']	['YJR013W']	['SPBC13E7.05']	1	1	1	7
['C4_02180C_A']			1	0	0	3
['C4_02250C_A']	['YGR282C']	['SPAC26H5.08c']	1	1	1	7
['C4_02320C_A']	['YJR104C']	['SPAC821.10c']	1	1	1	7
['C4_02330C_A']			1	0	0	3
['C4_02360W_A']	['YGL156W']	['SPAC513.05']	1	1	1	7
['C4_02370C_A']			1	0	0	3
['C4_02420C_A']	['YBR265W', 'YDR302W']	['SPCC1450.15']	1	1	1	7
['C4_02430W_A']	['YDR301W']	['SPBC1709.08']	1	1	1	7
['C4_02440C_A']			1	0	0	3
['C4_02490W_A']			1	0	0	3
['C4_02530W_A']			1	0	0	3
['C4_02570C_A']	['YDR096W', 'YER169W']	['SPBC83.07']	1	1	1	7
['C4_03030C_A']	['YPL126W']	['SPAC1B3.13']	1	1	1	7
['C4_03070W_A']			1	0	0	3
['C4_03320W_A']			1	0	0	3
['C4_03470C_A']			1	0	0	3
['C4_03510C_A']			1	0	0	3
['C4_03520C_A']			1	0	0	3
['C4_03570W_A']			1	0	0	3
['C4_03780C_A']	['YDR316W']	['SPBC3B9.04']	1	1	1	7
['C4_03880W_A']			1	0	0	3
['C4_03910W_A']			1	0	0	3
['C4_04000W_A']	['YIR017C', 'YNL103W']	['SPAC25G10.03']	1	1	1	7
['C4_04020C_A']			1	0	0	3
['C4_04030W_A']			1	0	0	3
['C4_04070C_A']			1	0	0	3
['C4_04180C_A']	['YDR319C', 'YGL126W']	['SPBC543.08']	1	1	1	7
['C4_04210C_A']	['YGL127C']	['SPCP31B10.03c']	1	1	1	7
['C4_04220W_A']			1	0	0	3
['C4_04290W_A']	['YGL233W']	['SPCC1183.01']	1	1	1	7
['C4_04420W_A']			1	0	0	3
['C4_04430W_A']	['YKL142W']	['SPCC297.06c']	1	1	1	7
['C4_04530C_A']			1	0	0	3
['C4_04640C_A']			1	0	0	3
['C4_04800W_A']	['YDL204W', 'YDR233C']	['SPBC31A8.01c']	1	1	1	7
['C4_04850C_A']	['YJL056C']		1	1	0	6
['C4_04880W_A']		['SPAC823.09c']	1	0	1	5
['C4_04910C_A']			1	0	0	3
['C4_05150W_A']	['YEL013W']	['SPBC354.14c']	1	1	1	7
['C4_05190C_A']	['YEL015W']	['SPBC18E5.11c']	1	1	1	7
['C4_05220C_A']	['YOR249C']	['SPAC959.09c']	1	1	1	7
['C4_05230C_A']	['YHR197W']	['SPCC4G3.18']	1	1	1	7
['C4_05320W_A']	['YIR034C']	['SPAC227.18']	1	1	1	7
['C4_05420C_A']			1	0	0	3
['C4_05530W_A']			1	0	0	3
['C4_05580C_A']			1	0	0	3
['C4_05680W_A']	['YFR034C']		1	1	0	6
['C4_05770C_A']			1	0	0	3
['C4_05890W_A']			1	0	0	3
['C4_06020C_A']	['YOR346W']	['SPBC1347.01c']	1	1	1	7
['C4_06050W_A']			1	0	0	3
['C4_06100W_A']	['YGL027C']	['SPAC6G10.09']	1	1	1	7
['C4_06130W_A']	['YDR150W']	['SPBC216.02']	1	1	1	7
['C4_06250C_A']	['YER008C']	['SPAC17G8.12']	1	1	1	7
['C4_06260W_A']			1	0	0	3
['C4_06340W_A']			1	0	0	3
['C4_06460C_A']	['YEL048C']	['SPAC15A10.12c']	1	1	1	7
['C4_06570C_A']	['YDL080C', 'YGR087C', 'YLR044C', 'YLR134W']	['SPAC13A11.06', 'SPAC3G9.11c']	1	1	1	7
['C4_06580W_A']	['YJR060W']	['SPAC3F10.12c']	1	1	1	7
['C4_06600W_A']	['YNL088W']	['SPBC1A4.03c']	1	1	1	7
['C4_06820C_A']			1	0	0	3
['C4_06850C_A']	['YLR244C']	['SPBC3E7.10']	1	1	1	7
['C4_06860C_A']	['YLR245C']	['SPAC1556.04c']	1	1	1	7
['C4_06920C_A']			1	0	0	3
['C4_06970C_A']			1	0	0	3
['C4_06980W_A']	['YOL154W']		1	1	0	6
['C4_07080C_A']			1	0	0	3
['C4_07090C_A']	['YDR354W']	['SPBC16G5.08']	1	1	1	7
['C4_07130W_A']			1	0	0	3
['C4_07230C_A']	['YDR359C']	['SPCC1795.08c']	1	1	1	7
['C5_00010W_A']			1	0	0	3
['C5_00070W_A']	['YJR076C']	['SPBC16A3.01']	1	1	1	7
['C5_00190C_A']	['YKL182W']	['SPAC926.09c']	1	1	1	7
['C5_00210C_A']	['YDL074C']	['SPCC1919.15', 'SPCC970.10c']	1	1	1	7
['C5_00220W_A']	['YBR229C']	['SPAC1002.03c']	1	1	1	7
['C5_00340W_A']			1	0	0	3
['C5_00380W_A']			1	0	0	3
['C5_00470C_A']			1	0	0	3
['C5_00500W_A']	['YMR080C']	['SPAC16C9.06c']	1	1	1	7
['C5_00630C_A']	['YDR263C', 'YOR033C']	['SPBC29A10.05']	1	1	1	7
['C5_00670C_A']			1	0	0	3
['C5_00760W_A']	['YNL293W', 'YOL112W']	['SPCC4G3.09c']	1	1	1	7
['C5_00830C_A']	['YAL042W']	['SPAC24B11.08c']	1	1	1	7
['C5_00870C_A']			1	0	0	3
['C5_00980W_A']		['SPAC6B12.07c']	1	0	1	5
['C5_01210W_A']	['YKR001C']	['SPAC767.01c']	1	1	1	7
['C5_01230C_A']	['YMR099C']		1	1	0	6
['C5_01340W_A']	['YDR191W', 'YOR025W']	['SPAC1783.04c']	1	1	1	7
['C5_01570C_A']	['YNL012W']		1	1	0	6
['C5_01680C_A']			1	0	0	3
['C5_01745W_B']			1	0	0	3
['C5_01760C_A', 'C5_01765C_B']	['YNL267W']	['SPAC22E12.16c']	1	1	1	7
['C5_01775C_B']			1	0	0	3
['C5_01810W_A']	['YHL009C']		1	1	0	6
['C5_01830C_A']			1	0	0	3
['C5_01850C_A']			1	0	0	3
['C5_01900C_A']	['YJL205C']	['SPAC12G12.17']	1	1	1	7
['C5_01970C_A']	['YAL041W']	['SPAC16E8.09']	1	1	1	7
['C5_02010C_A']	['YFL023W']	['SPCC736.07c']	1	1	1	7
['C5_02120C_A']	['YLL034C']	['SPBC16E9.10c']	1	1	1	7
['C5_02270W_A']	['YCR053W']	['SPAC9E9.06c']	1	1	1	7
['C5_02290W_A']	['YGL248W']	['SPCC285.09c']	1	1	1	7
['C5_02320C_A']	['YCR044C']	['SPAC823.07']	1	1	1	7
['C5_02390C_A']			1	0	0	3
['C5_02430W_A']			1	0	0	3
['C5_02470W_A']	['YJR092W']	['SPAPYUG7.03c', 'SPCC4B3.15']	1	1	1	7
['C5_02600W_A']	['YLR142W']	['SPCC70.03c']	1	1	1	7
['C5_02700W_A']	['YMR019W']		1	1	0	6
['C5_02710W_A']	['YDR353W', 'YHR106W']	['SPBC3F6.03']	1	1	1	7
['C5_02890W_A']	['YKL067W']	['SPAC806.07']	1	1	1	7
['C5_02900W_A']	['YLR055C']	['SPBC14C8.17c']	1	1	1	7
['C5_03040W_A']			1	0	0	3
['C5_03310C_A']	['YNL289W']		1	1	0	6
['C5_03320C_A']			1	0	0	3
['C5_03330C_A']			1	0	0	3
['C5_03480C_A']			1	0	0	3
['C5_03530C_A']	['YOL008W']	['SPCC16A11.07']	1	1	1	7
['C5_03640W_A']	['YLR172C']	['SPCC576.14']	1	1	1	7
['C5_03680W_A']			1	0	0	3
['C5_03790W_A']	['YDR454C']	['SPBC1198.05']	1	1	1	7
['C5_03940C_A']	['YJR124C']		1	1	0	6
['C5_03950W_A']			1	0	0	3
['C5_03990W_A']	['YNL291C']	['SPAC1F5.08c']	1	1	1	7
['C5_04000W_A']	['YNL290W']	['SPAC27E2.10c']	1	1	1	7
['C5_04020C_A']			1	0	0	3
['C5_04040C_A']			1	0	0	3
['C5_04060C_A']	['YBR136W']	['SPBC216.05']	1	1	1	7
['C5_04130C_A']			1	0	0	3
['C5_04250W_A']			1	0	0	3
['C5_04270C_A']	['YER043C']	['SPBC8D2.18c']	1	1	1	7
['C5_04300C_A']	['YFR044C']	['SPBC1198.08']	1	1	1	7
['C5_04490C_A']	['YPL111W']	['SPAC3H1.07', 'SPBP26C9.02c']	1	1	1	7
['C5_04860C_A']	['YMR292W']	['SPCC4B3.02c']	1	1	1	7
['C5_04880C_A']	['YHR037W']	['SPBC24C6.04']	1	1	1	7
['C5_04940W_A']			1	0	0	3
['C5_04970C_A']	['YLR014C']		1	1	0	6
['C5_05050W_A']			1	0	0	3
['C5_05080W_A']	['YDL106C']		1	1	0	6
['C5_05090W_A']	['YDL107W']		1	1	0	6
['C5_05110C_A']	['YGL145W']	['SPBC691.02c']	1	1	1	7
['C5_05190W_A']	['YHR071W']	['SPAC19E9.03']	1	1	1	7
['C5_05290C_A']	['YPR166C']	['SPAC23H3.07c']	1	1	1	7
['C5_05400W_A']	['YPL259C']	['SPBP16F5.07']	1	1	1	7
['C6_00010W_A']			1	0	0	3
['C6_00130C_A']	['YNL212W']	['SPBC1685.14c']	1	1	1	7
['C6_00190W_A']	['YNL206C']	['SPAC6G9.03c']	1	1	1	7
['C6_00340C_A']	['YKL134C']	['SPAC1F3.10c']	1	1	1	7
['C6_00350W_A']	['YDR466W']		1	1	0	6
['C6_00370C_A']	['YOR310C']	['SPAC23G3.06']	1	1	1	7
['C6_00460C_A', 'C5_00460C_A', 'C6_00440C_A']	['YDR506C', 'YFL041W', 'YMR058W']	['SPAC1F7.08']	1	1	1	7
['C6_00470C_A']			1	0	0	3
['C6_00500C_A']	['YPR066W']	['SPAC24H6.12c']	1	1	1	7
['C6_00510C_A']	['YML032C']	['SPAC30D11.10', 'SPBC119.14']	1	1	1	7
['C6_00550W_A']	['YOR158W']	['SPBC19F8.05']	1	1	1	7
['C6_00620W_A']	['YPR062W']	['SPCC965.14c']	1	1	1	7
['C6_00670W_A']	['YFR028C']	['SPAC1782.09c']	1	1	1	7
['C6_00850W_A']	['YBR244W', 'YIR037W', 'YKL026C']	['SPBC32F12.03c']	1	1	1	7
['C6_01070C_A']			1	0	0	3
['C6_01100W_A']	['YGR009C', 'YMR017W']	['SPBC26H8.02c']	1	1	1	7
['C6_01220C_A']	['YBR103W']	['SPCC1235.09']	1	1	1	7
['C6_01260W_A']			1	0	0	3
['C6_01280W_A']	['YBR102C']	['SPAC6F12.08c']	1	1	1	7
['C6_01320W_A']	['YHR099W']	['SPAC1F5.11c', 'SPBP16F5.03c']	1	1	1	7
['C6_01440C_A']			1	0	0	3
['C6_01560W_A']	['YEL017W']		1	1	0	6
['C6_01570C_A']			1	0	0	3
['C6_01730W_A']			1	0	0	3
['C6_01790C_A']			1	0	0	3
['C6_01810W_A']			1	0	0	3
['C6_01900C_A']	['YHR043C']		1	1	0	6
['C6_01970C_A']	['YOL127W']	['SPBC106.18', 'SPBC4F6.04']	1	1	1	7
['C6_02370C_A']	['YGL129C']	['SPBC29A3.15c']	1	1	1	7
['C6_02480W_A']	['YCR105W']		1	1	0	6
['C6_02530C_A']			1	0	0	3
['C6_02550W_A']			1	0	0	3
['C6_02590C_A']	['YIL106W']	['SPBC428.13c']	1	1	1	7
['C6_02710C_A']			1	0	0	3
['C6_02730W_A']	['YDR129C']	['SPBC1778.06c']	1	1	1	7
['C6_02840C_A']			1	0	0	3
['C6_02850W_A']	['YDR202C']	['SPBC3H7.12']	1	1	1	7
['C6_02860W_A']	['YLR389C']	['SPACUNK4.12c']	1	1	1	7
['C6_02920C_A']	['YKR020W']	['SPAC3G6.10c']	1	1	1	7
['C6_02960W_A']	['YGR012W']	['SPAC3A12.17c']	1	1	1	7
['C6_03030W_A']			1	0	0	3
['C6_03080C_A']	['YJR105W']	['SPCC338.14']	1	1	1	7
['C6_03100W_A']	['YBR130C']		1	1	0	6
['C6_03320W_A']	['YHR029C']	['SPAC186.06', 'SPBPB21E7.07']	1	1	1	7
['C6_03400C_A']	['YDR529C']	['SPCC737.02c']	1	1	1	7
['C6_03470W_A']	['YLR380W']	['SPAC3H8.02', 'SPAC589.09', 'SPBC365.01']	1	1	1	7
['C6_03610W_A']			1	0	0	3
['C6_03690W_A']			1	0	0	3
['C6_03700W_A']			1	0	0	3
['C6_03760C_A']	['YLR058C']	['SPAC24C9.12c']	1	1	1	7
['C6_04040C_A']	['YDR388W']	['SPBC21D10.12']	1	1	1	7
['C6_04110W_A']	['YBL089W', 'YER119C', 'YIL088C']	['SPBC1685.07c']	1	1	1	7
['C6_04130C_A']			1	0	0	3
['C6_04220C_A']	['YFL030W']		1	1	0	6
['C6_04280W_A']	['YDR177W']	['SPBC2D10.20']	1	1	1	7
['C6_04380W_A']			1	0	0	3
['C6_04570W_A']	['YOR165W']	['SPAC222.14c']	1	1	1	7
['C6_04580W_A']	['YFR053C', 'YGL253W']	['SPAC24H6.04']	1	1	1	7
['C6_04590C_A']			1	0	0	3
['C6_04600W_A']			1	0	0	3
['C6_04610C_A']			1	0	0	3
['C6_04620C_A']			1	0	0	3
['C7_00070C_A']	['YOR123C']	['SPBC13E7.08c']	1	1	1	7
['C7_00090C_A']			1	0	0	3
['C7_00280W_A']			1	0	0	3
['C7_00360W_A']			1	0	0	3
['C7_00400W_A']	['YCL018W']	['SPBC1A4.02c']	1	1	1	7
[truncated: 162 more rows]

## Sheet: 6_nat_iso_adhesion_across_media
# Title: 6_nat_iso_adhesion_across_media
# Correspondence: b.heineike@ucl.ac.uk or j.bahler@ucl.ac.uk
#Measurements of adhesion phenotypes in the natural isolates in a tidy format, assembled from the output of yeastmlp, ready for plotting.
strain	ratio	before_wash	after_wash	sem	filtered_all_ratio_vals	n	condition
JB1110	0.0431594	0.188227	0.00812378		[0.04315944513805384]	1	YES n=6
JB1117	0.0912695	0.367928	0.0321776	0.0203866	[0.11079780227485579, 0.07682094327313733, 0.06488607978741746, 0.086152449492604, 0.1779884792283763, 0.030971346588406133]	6	YES n=6
JB1154	0.039879	0.398933	0.0151823	0.00814742	[0.06453754219181082, 0.050181417104594735, 0.029856577136341364, 0.03130714554911782, 0.05371101318289565, 0.00968001896183924]	6	YES n=6
JB1171	0.0337743	0.413985	0.0140029	0.00724964	[0.056510959770567505, 0.03643082589245232, 0.024131532508697727, 0.027231775325551034, 0.05008122822658678, 0.00825953412953318]	6	YES n=6
JB1174	0.0316792	0.441788	0.0141268	0.00679517	[0.05293627824912213, 0.03742922651734276, 0.021761323526150584, 0.02341496208320145, 0.04590423709456376, 0.00862945472374905]	6	YES n=6
JB1180	0.0770966	0.437141	0.033499	0.0103298	[0.08065403487653088, 0.06978303142901612, 0.03654211434531803, 0.06899070110627138, 0.10834754901327726, 0.09826220725069214]	6	YES n=6
JB1197	0.0544128	0.350628	0.0185773	0.00938717	[0.06308841315681096, 0.04818646200483861, 0.026371300072268816, 0.031513021239809307, 0.08329962046216419, 0.07401792084609898]	6	YES n=6
JB1205	0.195881	0.238793	0.0479693	0.0488055	[0.1537447762146297, 0.1401818485025212, 0.137509649658102, 0.11077169248672625, 0.2007515655543232, 0.43232713657127986]	6	YES n=6
JB1206	0.0481466	0.342163	0.0156463	0.0109239	[0.07489777867312146, 0.06724844242153237, 0.03819259279443046, 0.043497306514948424, 0.06326655698570922, 0.001777048480678689]	6	YES n=6
JB1207	0.467088	0.415872	0.190552	0.0479057	[0.5469423770114503, 0.3868344481631397, 0.4371966689936789, 0.5417790095959003, 0.6007287740272227, 0.28904511702178115]	6	YES n=6
JB22	0.0237488	0.415087	0.00987216	0.00276595	[0.030944027415143568, 0.028946900851960253, 0.022685684299589073, 0.011972769466089776, 0.026297443087768546, 0.021645930261935543]	6	YES n=6
JB4	0.0187657	0.499153	0.00942145	0.00294869	[0.028135517116935585, 0.023922915045599503, 0.01764041255151331, 0.009463818200858716, 0.021728733360127518, 0.011702953189375597]	6	YES n=6
JB50	0.0200992	0.517271	0.0102488	0.00231131	[0.039302925775135576, 0.08075076470926427, 0.02162441206837212, 0.028689710586950717, 0.01204197921587624, 0.02144466344672906, 0.002379761252701543, 0.03478656045632456, 0.025612465994431264, 0.017045723374942895, 0.01737754417780793, 0.010536575190052296, 0.010783190808218698, 0.004234922024890541, 0.029758001913321168, 0.020901070706276875, 0.01773510788216788, 0.014580233688836946, 0.0123573…	42	YES n=6
JB758	0.0325894	0.44395	0.0147318	0.00434038	[0.04691951446741284, 0.037108358306213333, 0.026242448314941637, 0.015621359516036592, 0.035604266911072095, 0.034040245678577906]	6	YES n=6
JB759	0.0306681	0.461359	0.0139294	0.00213369	[0.07189124996578095, 0.038127766747022035, 0.046913018735184525, 0.04282808651883285, 0.03257383479464693, 0.03202591342758984, 0.017490504166053758, 0.04561426407027026, 0.02880855960703857, 0.03136117031452807, 0.033702376685967796, 0.021683744782147914, 0.023378550538296756, 0.012649384869415598, 0.04420085352696234, 0.02696870516808284, 0.029548343583815015, 0.03086469101690535, 0.0182549276…	42	YES n=6
JB760	0.0336739	0.315776	0.01059	0.00523603	[0.04946147927430566, 0.041486297412955925, 0.0267732632028525, 0.0203287822682352, 0.04384718175048708, 0.02014638698927387]	6	YES n=6
JB762	0.0352371	0.457918	0.0160427	0.00442671	[0.051429035381714824, 0.037692088745893915, 0.024539659019157042, 0.026564997877509697, 0.043653440705527534, 0.027543524939715618]	6	YES n=6
JB837	0.0288285	0.488881	0.0141346	0.00456047	[0.0455082257096845, 0.030588835214017358, 0.022018926145461686, 0.02108801151372074, 0.03757849293563581, 0.01618821788338968]	6	YES n=6
JB838	0.161351	0.343273	0.0562361	0.0128755	[0.17684662144837604, 0.17277844160821745, 0.1373999527584849, 0.11358147382044675, 0.16446813903182275, 0.20303301866958204]	6	YES n=6
JB840	0.0244505	0.485425	0.0118918	0.00346659	[0.039100760569641145, 0.026338384551057536, 0.01690475657001169, 0.01936329827045026, 0.027591194028538567, 0.017404792949957212]	6	YES n=6
JB841	0.0885877	0.438264	0.0386086	0.00490258	[0.10077643752765171, 0.08326665157875636, 0.087981410172994, 0.1052907018521456, 0.07635023898995111, 0.07786072927902575]	6	YES n=6
JB842	0.15463	0.433711	0.0668244	0.0101396	[0.15789897060438357, 0.1358258972688058, 0.14306467384629595, 0.20309320626219843, 0.1461278754523896, 0.1417719300772491]	6	YES n=6
JB845	0.0172246	0.470832	0.00818277	0.00259607	[0.021622858516470788, 0.01577994588928765, 0.01473401645140996, 0.006944778284171867, 0.01891679793138104, 0.025349478555805563]	6	YES n=6
JB846	0.0203125	0.457095	0.00933075	0.00283056	[0.0277061259358574, 0.022468409501061458, 0.017577396310694344, 0.008293163261394496, 0.020125815552297574, 0.02570407369551097]	6	YES n=6
JB848	0.0256073	0.438241	0.0112017	0.00315302	[0.036229312073707075, 0.026915559032704227, 0.021037540118070776, 0.013418431941325143, 0.026881063630854716, 0.029161807355117222]	6	YES n=6
JB852	0.0344397	0.453627	0.0156224	0.00444852	[0.05096328485193013, 0.03816740429986913, 0.024180405796512996, 0.020616116665228414, 0.03759462796653259, 0.035116392484623185]	6	YES n=6
JB853	0.0767986	0.434279	0.0332342	0.0114277	[0.07267547405467421, 0.06986579244157297, 0.04461432406101108, 0.060635837312949935, 0.12639107767695187, 0.08660881606770976]	6	YES n=6
JB854	0.0269014	0.453806	0.0122186	0.00291769	[0.036962307643667196, 0.02938822653004397, 0.018364052374779713, 0.019437150759685256, 0.03121828754467069, 0.026038380372758643]	6	YES n=6
JB858	0.0729036	0.385688	0.0280911	0.0047582	[0.08715350262928413, 0.0766896819999832, 0.06272213709164329, 0.05528394546313477, 0.07767542908024253, 0.07789700031594991]	6	YES n=6
JB862	0.0234804	0.376064	0.00885037	0.00412334	[0.039022714032982464, 0.02830598873634353, 0.01690698798306865, 0.014332892196738794, 0.028489387623851312, 0.013824721577269664]	6	YES n=6
JB864	0.0863022	0.245087	0.0210825	0.0106472	[0.08859690461414987, 0.06617455421651863, 0.060408857390190696, 0.07334614360402844, 0.09812547775787524, 0.13116150630947973]	6	YES n=6
JB869	0.0213372	0.387833	0.00863038	0.0041319	[0.020743598747679285, 0.01947009340785743, 0.018039758791308334, 0.00924264969681277, 0.020470064944556977, 0.040057113275791395]	6	YES n=6
JB870	0.0193449	0.450848	0.00882141	0.00260992	[0.02470125978186328, 0.018356204485726706, 0.014534838859583172, 0.010094721171298912, 0.021108453137677976, 0.0272739873776861]	6	YES n=6
JB871	0.970777	0.107154	0.104022		[0.9707765340867188]	1	YES n=6
JB872	0.0247315	0.482678	0.0117879	0.00447343	[0.028164060088032645, 0.025015911637513884, 0.014673107853555118, 0.01564049985867673, 0.02049821033650861, 0.04439732010847981]	6	YES n=6
JB873	0.0225544	0.466971	0.0105033	0.00309877	[0.02953553115569126, 0.02213288345295154, 0.02286694087611699, 0.009691043772888062, 0.020275335459021715, 0.030824761385070912]	6	YES n=6
JB874	0.0536012	0.442565	0.0235587	0.00384572	[0.05078111195663181, 0.06496938127049386, 0.05375403209930755, 0.043937989721122214, 0.04377126782022484, 0.06439334166699823]	6	YES n=6
JB875	0.0130293	0.41507	0.00547919	0.0026442	[0.021918306101613213, 0.01261493303624164, 0.005548143606522289, 0.005947625147945771, 0.01435319213774194, 0.017793439074594953]	6	YES n=6
JB878	0.0149778	0.47714	0.00717002	0.00238004	[0.02416695098373701, 0.014969111879277632, 0.011436281070089194, 0.007013211763325044, 0.01798675530138058, 0.014294545961423674]	6	YES n=6
JB879	0.0118877	0.430972	0.00515757	0.00228588	[0.02129630705924743, 0.011862041683176006, 0.006658570911249237, 0.0072730030624547325, 0.015239679663417485, 0.008996408721052994]	6	YES n=6
JB884	0.0129623	0.46723	0.00610374	0.00295212	[0.008685129366572846, 0.009944608961680366, 0.01170019326348327, 0.005915251107385841, 0.015239215030213396, 0.02628938546616991]	6	YES n=6
JB899	0.00798417	0.469119	0.00379035	0.00270858	[0.004692124194846054, 0.008941479730269295, 0.0055067771173321345, 0.0, 0.00906342417287047, 0.019701228925246485]	6	YES n=6
JB900	0.0149161	0.426878	0.00650495	0.00527492	[0.009177319318809711, 0.0361176512225174, 0.005644488314822884, 0.0019786044731659714, 0.01211632487190659, 0.024461990504702682]	6	YES n=6
JB902	0.0108263	0.431401	0.00491703	0.00290723	[0.01038737933410904, 0.013312831292522169, 0.0055362395927569565, 0.002248176709908704, 0.010582271627240928, 0.02289091071454528]	6	YES n=6
JB910	0.0985623	0.343606	0.0315355	0.0178369	[0.08370805366772006, 0.08207374834538328, 0.062129671068142635, 0.09427606246013558, 0.08404589842448197, 0.18514028663457344]	6	YES n=6
JB913	0.0998744	0.277319	0.0271912	0.0129835	[0.1014176663031624, 0.07880361099426504, 0.16223540534483014, 0.08770635621400887, 0.07734387624290347, 0.09173934088458786]	6	YES n=6
JB914	0.979271	0.372984	0.365306	0.0112994	[0.992385392016357, 0.9983719539050256, 0.9265905418383911, 0.9707445755313282, 0.9902141210782611, 0.9973195198158197]	6	YES n=6
JB916	0.0189571	0.483006	0.00928099	0.00603137	[0.01361598721966612, 0.013461202759882109, 0.005547141311468332, 0.01036815897459536, 0.024422721268163798, 0.046327178734220674]	6	YES n=6
JB917	0.0117503	0.444554	0.00527212	0.00227691	[0.016824699769136295, 0.011628119390248921, 0.004637937687186465, 0.006703579122888935, 0.011629461798462297, 0.019077996351114974]	6	YES n=6
JB918	0.0123387	0.484393	0.00596819	0.00166148	[0.019418008042222157, 0.011969396896166764, 0.010380970457878636, 0.009987575428784553, 0.014325445131733828, 0.007950717292973147]	6	YES n=6
JB929	0.0305215	0.249568	0.00785604	0.00140284	[0.02922082190628188, 0.031136335552188265, 0.02991072407584731, 0.027636727406263027, 0.02816648511473687, 0.037058185060765796]	6	YES n=6
JB930	0.022279	0.30428	0.00707811	0.00450044	[0.01872358681057572, 0.01967391845641154, 0.01686844966397157, 0.013112956139422408, 0.02124817612222128, 0.044046816790797645]	6	YES n=6
JB931	0.0111502	0.397725	0.00460918	0.00347899	[0.0040529446579406535, 0.011350505133991199, 0.0088669622673123, 0.006527271992751314, 0.008283232409635655, 0.027820117811899178]	6	YES n=6
JB934	0.0106609	0.453005	0.00502506	0.00264918	[0.007218821194796197, 0.01132352148128862, 0.007894781182674941, 0.006068246297030772, 0.008044667410328134, 0.023415071739641424]	6	YES n=6
JB938	0.020856	0.408344	0.00869324	0.00312879	[0.019861028876676186, 0.01843246928309143, 0.015431266189046005, 0.016595414238239157, 0.018650767862994574, 0.03616522303574298]	6	YES n=6
JB939	0.0192154	0.440903	0.00866906	0.00292665	[0.019558809511134978, 0.019694934690384223, 0.01643706097347952, 0.014426292885283921, 0.012507596085796414, 0.032667562429875535]	6	YES n=6
JB942	0.0365384	0.376613	0.013927	0.00510975	[0.026602034395247987, 0.029723886526531348, 0.03601203088930162, 0.030103211820540977, 0.035839058307882164, 0.06095028340080972]	6	YES n=6
JB943	0.0252656	0.387513	0.00985795	0.00537677	[0.019756653009951823, 0.03297793735319553, 0.018749781993788905, 0.012236454701144163, 0.019533332607962417, 0.04833914415588948]	6	YES n=6
JB953	0.256913	0.414684	0.105418	0.0118225	[0.2825284283065561, 0.28337427539699717, 0.25610113847535065, 0.2588873223525822, 0.25689331766855195, 0.20369403094823468]	6	YES n=6
JB1110	0.0984111	0.282514	0.0269542	0.015398	[0.07613232073733361, 0.17826819889195644, 0.07290436603430243, 0.05253020257866953, 0.09373151020789453, 0.1710057932712726, 0.09597730012390668, 0.09268779624812146, 0.052462038254807435]	9	YES Caffeine (10mM) n=10
JB1117	0.923906	0.330076	0.303747	0.0324737	[0.7366438964004053, 0.9605596204011583, 1.0, 0.9639874675093356, 0.942578368332118, 0.9294976952266748, 0.9340776657862195]	7	YES Caffeine (10mM) n=10
JB1154	0.0586288	0.388232	0.0211376	0.0152143	[0.0187964098482911, 0.02229918843512991, 0.045475051282892844, 0.08053167030937115, 0.12226949555590191, 0.12108523539588491, 0.1217618497109827, 0.011046395178701795, 0.03410869922089829, 0.008913781932335605]	10	YES Caffeine (10mM) n=10
JB1171	0.0344125	0.455481	0.0150082	0.00959029	[0.023723422672700185, 0.03848859022633613, 0.10724343827737581, 0.026817876682904127, 0.032601179857117066, 0.056382267382286765, 0.03444023525240548, 0.004182933845026991, 0.02024467272654194, 0.0]	10	YES Caffeine (10mM) n=10
JB1174	0.0461508	0.473803	0.0205362	0.013553	[0.10178449745017984, 0.05591637539072122, 0.1360561363812259, 0.028485103370570884, 0.04528169165440184, 0.041587313465907834, 0.028805728360821712, 0.0029080979214640055, 0.02006218048000795, 0.0006207738120248858]	10	YES Caffeine (10mM) n=10
JB1180	0.249116	0.272036	0.0598825	0.0394218	[0.12169719525437818, 0.15488911765799168, 0.08866194164376286, 0.4220168391595977, 0.4286150637409243, 0.36697179782243544, 0.20691741415684242, 0.27542064292586094, 0.27591111246256755, 0.1500616215248841]	10	YES Caffeine (10mM) n=10
JB1197	0.060628	0.155258	0.00913926	0.0105125	[0.07069816816713771, 0.09555258818602022, 0.030188162934468927, 0.07829635620575358, 0.08927394979527375, 0.11112822403514443, 0.04079733212066109, 0.015073568461238685, 0.05328166038504518, 0.021990120558382138]	10	YES Caffeine (10mM) n=10
JB1205	0.065445	0.230475	0.012124	0.0235048	[0.17886803338372828, 0.07604646604247385, 0.05635345698362791, 0.1513296415097093, 0.020395605740221822, 0.0023221163178126507, 0.029052207297748635, 0.009192455407851805]	8	YES Caffeine (10mM) n=10
JB1206	0.0497309	0.250324	0.0108602	0.0141068	[0.06008190080500732, 0.11641432642385588, 0.03338585216079932, 0.07906621950288205, 0.043561337222039746, 0.1250233128775866, 0.017008509673338473, 0.0, 0.00709589583250891, 0.01567126717721482]	10	YES Caffeine (10mM) n=10
JB1207	0.0338281	0.370932	0.0124975	0.00467644	[0.052730072561224535, 0.03115842638466921, 0.05114452498079925, 0.026487241782586102, 0.011423499553841117, 0.03482767563826727, 0.03915244285737178, 0.021151694779374147, 0.05175826313049932, 0.01844743092109251]	10	YES Caffeine (10mM) n=10
JB22	0.0248096	0.396722	0.00970298	0.00480141	[0.004914001807192757, 0.03323245166203433, 0.05532206808424158, 0.016849150388259317, 0.01629531065708087, 0.028628029116316622, 0.030151634880692876, 0.013464070770519941, 0.038207459335771576, 0.011031993795949168]	10	YES Caffeine (10mM) n=10
JB4	0.0177801	0.429286	0.00751617	0.00370933	[0.005667874479815135, 0.005425384003107928, 0.016634326668028384, 0.013450734628345758, 0.04188652121019014, 0.022823110817538662, 0.028104625346529473, 0.004214570376041758, 0.02240577323972847, 0.017188009355534828]	10	YES Caffeine (10mM) n=10
JB50	0.0543905	0.495301	0.0273285	0.00571282	[0.002743842086840644, 0.0632259748165596, 0.006032624521439383, 0.05911946098239015, 0.021434140917476148, 0.04782653575985247, 0.046605504402441884, 0.025437882686452456, 0.17204923721013907, 0.10535280074462158, 0.17603196328593412, 0.1304191768277396, 0.1873594851839072, 0.1397066795047813, 0.04320581558598713, 0.1066612731698091, 0.10488728364939623, 0.06794828553756943, 0.13334043279670008,…	70	YES Caffeine (10mM) n=10
JB758	0.0523872	0.482271	0.0244932	0.021483	[0.020618826606369718, 0.026324447109641335, 0.024447421788161523, 0.021532590900771708, 0.16193732560722243, 0.19780773083661798, 0.024739147352778965, 0.009486088244458724, 0.02415124222482982, 0.012827053343814605]	10	YES Caffeine (10mM) n=10
JB759	0.046759	0.502274	0.0236517	0.00435392	[0.00031575875999460877, 0.0, 0.04810913598540343, 0.010377676395182453, 0.052404938984937095, 0.026873169583301732, 0.03942750181119553, 0.040658087244952665, 0.030101314028472603, 0.15765184466063675, 0.1150766163860039, 0.18695451659941273, 0.076231137895942, 0.15138211035797103, 0.08584618223363366, 0.05255212812785911, 0.09088311688697187, 0.07820810065825262, 0.05140198376212918, 0.09889141…	70	YES Caffeine (10mM) n=10
JB760	0.0446832	0.277716	0.0119968	0.0204403	[0.018984839068702988, 0.04211334546687345, 0.060419860335421974, 0.01788468089812724, 0.03219928225173359, 0.2224570914587801, 0.014179895921179924, 0.004703709267525775, 0.025388424309498926, 0.008500818967159174]	10	YES Caffeine (10mM) n=10
JB762	0.062545	0.393822	0.0207742	0.0247142	[0.03432838718776128, 0.03828413297161723, 0.09606780032279566, 0.025065181087797362, 0.16356086029453973, 0.23340588013489136, 0.009140473277782613, 0.003600209717268011, 0.014137500472705957, 0.007859931031300038]	10	YES Caffeine (10mM) n=10
JB837	0.0208643	0.555266	0.0115341	0.00513161	[0.025784339977787073, 0.03565655062294325, 0.009984791301143476, 0.013248764093559219, 0.02481204961688288, 0.05877406405984686, 0.013718416208042815, 0.005805453730673164, 0.009359767201680441, 0.011499113327537247]	10	YES Caffeine (10mM) n=10
JB838	0.0914664	0.336457	0.0366646	0.029124	[0.3362200752877966, 0.11447496365353085, 0.07011374175799527, 0.044912970296117696, 0.07227221479004614, 0.12360677005531552, 0.02134072080326819, 0.03507804965250303, 0.05380332556893367, 0.042841665411446794]	10	YES Caffeine (10mM) n=10
JB840	0.0308013	0.483012	0.0149135	0.00682373	[0.05832680081921731, 0.07345973848935697, 0.02354711506853631, 0.027734960743463138, 0.042379354710480106, 0.032975864791790876, 0.009067414541763632, 0.015560480070910598, 0.008206354699056808, 0.016754430920106488]	10	YES Caffeine (10mM) n=10
JB841	0.0390775	0.351226	0.0137452	0.00492254	[0.024575617408792636, 0.045642272861937234, 0.03325604820951416, 0.023870836317528583, 0.021002460160962463, 0.04934437557666221, 0.04767576005491773, 0.046852815516670414, 0.07034546624446861, 0.02820977836266741]	10	YES Caffeine (10mM) n=10
JB842	0.0336691	0.396767	0.0133529	0.00394554	[0.03356285327018948, 0.047262100076965165, 0.03150773634020642, 0.025522109931502796, 0.011229737715896495, 0.037341898956063116, 0.032933963543381864, 0.039810595931105884, 0.05516315369478717, 0.02235697339143556]	10	YES Caffeine (10mM) n=10
JB845	0.0141604	0.446007	0.00631195	0.0025274	[0.014075516877553899, 0.010043482153384175, 0.026951054741623643, 0.008297475505470863, 0.006537374241290466, 0.011176553795274652, 0.021454826673568357, 0.007708597558538928, 0.02698945041016121, 0.008369620969284848]	10	YES Caffeine (10mM) n=10
JB846	0.0161923	0.460571	0.00721455	0.00307234	[0.021622013230160043, 0.014720415331325025, 0.03910139190386159, 0.011164710199450723, 0.012700867208951592, 0.007095456310473011, 0.016938143892822336, 0.0067377105329719635, 0.02235336283515995, 0.009489008984082161]	10	YES Caffeine (10mM) n=10
JB848	0.194537	0.371383	0.0640111	0.0623883	[0.047326508100788485, 0.2852157706790028, 0.09507763987907436, 0.35551819931311585, 0.5902448674585556, 0.3907822112673808, 0.03501161918913331, 0.0624580495477337, 0.04284486478251119, 0.040894621020994545]	10	YES Caffeine (10mM) n=10
JB852	0.0388432	0.502095	0.0189294	0.0118094	[0.040535623873216096, 0.042361982822873644, 0.041339462482388616, 0.04951742079433382, 0.13708642185321868, 0.015944073537504516, 0.016681248177311214, 0.011852352464108047, 0.020237691089453908, 0.01287603065309249]	10	YES Caffeine (10mM) n=10
JB853	0.29373	0.316257	0.0780143	0.098728	[0.06081866608151306, 0.28078153378412996, 0.04771070301017631, 0.7543373215165834, 0.7389548708719034, 0.7127111930992658, 0.08258897266024395, 0.11884289001192297, 0.09626706347491053, 0.04428870652061945]	10	YES Caffeine (10mM) n=10
JB854	0.0207745	0.402016	0.00814088	0.00418475	[0.034925012833376186, 0.044156812856849484, 0.021099825961985445, 0.01623095690537212, 0.0358211563297655, 0.018585213038258535, 0.011101978759380874, 0.004096313417279093, 0.008740481960579255, 0.012987338084258632]	10	YES Caffeine (10mM) n=10
JB858	0.0376221	0.320598	0.0119237	0.00787568	[0.06899268790676269, 0.08125466561733533, 0.03503933214043834, 0.024894307284437367, 0.06287500895425506, 0.037675630403184536, 0.010667735785408968, 0.01321759428245877, 0.020553715187740906, 0.021050166468236767]	10	YES Caffeine (10mM) n=10
JB862	0.0329294	0.279434	0.00839431	0.0107007	[0.047843811876007454, 0.10833047157472069, 0.010127470874338282, 0.0373270444326384, 0.06484861011419715, 0.026877813264741014, 0.0027798259764541472, 0.003956493655303903, 0.0012036303668188939, 0.02599887805325295]	10	YES Caffeine (10mM) n=10
JB864	0.0541628	0.318221	0.0168935	0.00879667	[0.06962966469254699, 0.09421487071896992, 0.060452703798005845, 0.008166488732238533, 0.017485133244507494, 0.053234708632127356, 0.0476668094576683, 0.08040556450756506, 0.07624103989935258, 0.034131152536943654]	10	YES Caffeine (10mM) n=10
JB869	0.0245155	0.46184	0.0112105	0.00299858	[0.021532831614255104, 0.029377322444748732, 0.04399402134291479, 0.013688789384424227, 0.01338285703053956, 0.028902337094337587, 0.025926604524222668, 0.01983185568517129, 0.03177040253833717, 0.01674847189342423]	10	YES Caffeine (10mM) n=10
JB870	0.022822	0.506972	0.0115087	0.00344662	[0.025910565229971698, 0.03958671822759638, 0.03928597284366237, 0.006549033281499992, 0.012095676421884104, 0.015150158986473108, 0.022530192721890156, 0.021501993099999863, 0.02858933260498733, 0.017020148116773923]	10	YES Caffeine (10mM) n=10
JB872	0.458333	0.376661	0.165747	0.0683665	[0.33031633575816965, 0.6115560741020358, 0.12756621814533523, 0.302605347641511, 0.43353696650290774, 0.5091384579015871, 0.19900644628624062, 0.762559383580473, 0.7165247194454923, 0.5905155956229318]	10	YES Caffeine (10mM) n=10
JB873	0.0217278	0.341292	0.00625977	0.00585767	[0.025411613178625236, 0.06519394393502674, 0.03600354233143035, 0.014731778634590912, 0.028297078421232465, 0.0, 0.008076990567330604, 0.010365644556863982, 0.014322603452912334, 0.014875068733101373]	10	YES Caffeine (10mM) n=10
JB874	0.0627928	0.316152	0.0202822	0.011936	[0.1111288710630727, 0.08863514286972218, 0.12469211464728125, 0.059683857707382326, 0.08744720068620959, 0.04814383351481493, 0.02412472223348719, 0.03267517771893383, 0.025911922423496773, 0.025485139797569157]	10	YES Caffeine (10mM) n=10
JB875	0.0168007	0.46596	0.00745137	0.00458309	[0.024809456191939173, 0.04544004492459655, 0.031811559354056884, 0.012064291507336924, 0.02450418702370406, 0.0018688187088441316, 0.004920680664362046, 0.00636432132490656, 0.0019897851291387795, 0.014233883221038232]	10	YES Caffeine (10mM) n=10
JB878	0.0157011	0.485643	0.00772493	0.00560393	[0.04092095272484642, 0.04928717910368897, 0.009612018864096928, 0.004430144238471678, 0.02755533163190765, 0.0035053262572820034, 0.0, 0.004984570760382543, 0.0, 0.0167153598236796]	10	YES Caffeine (10mM) n=10
JB879	0.0148903	0.456144	0.00680378	0.00509855	[0.02837981224758483, 0.047466569782655954, 0.0, 0.0152436103547863, 0.029055554116300522, 0.002423607293199627, 0.001728450286405793, 0.0046376674134640345, 0.00018653269319772017, 0.019781323179732684]	10	YES Caffeine (10mM) n=10
JB884	0.0311276	0.473119	0.0141866	0.00480686	[0.014328579053059197, 0.03921815362000949, 0.06262048644155344, 0.007037490078707137, 0.02886365568254921, 0.03385031010795826, 0.03681317515108865, 0.027078128238933886, 0.03773879991856873, 0.023727445175942448]	10	YES Caffeine (10mM) n=10
JB899	0.0684993	0.222104	0.0134134	0.0121615	[0.019870974319913418, 0.06574020183288094, 0.06546086045682002, 0.12393003753225468, 0.08111492785453804, 0.07759320932880662, 0.04578494641005385]	7	YES Caffeine (10mM) n=10
JB900	0.0579742	0.478436	0.0270986	0.0140552	[0.03650668194648894, 0.10286855663241881, 0.15792017272373118, 0.015086156146272223, 0.08767802568034809, 0.04306831851228311, 0.04070318554472415, 0.035023228436589664, 0.034255775984537176, 0.02663228813003153]	10	YES Caffeine (10mM) n=10
JB902	0.0256417	0.312495	0.00764316	0.00451187	[0.01239903256255183, 0.04785228951169601, 0.04164057420625633, 0.004730438057313852, 0.03439109301263126, 0.009817105509329866, 0.017600826899415847, 0.029290033497679908, 0.0336949912569869, 0.025000167210024595]	10	YES Caffeine (10mM) n=10
JB910	0.242862	0.186381	0.0426094	0.0960619	[0.40440904319912074, 0.2521468907618033, 0.07202958074713323]	3	YES Caffeine (10mM) n=10
JB913	0.0455145	0.424325	0.0196746	0.00723229	[0.08321255125195486, 0.07003544580065127, 0.05453609874708153, 0.015868885809679337, 0.04321355891543182, 0.022999041532571776, 0.019148580721052418, 0.06518313848380715, 0.046790570517959006, 0.03415746927128081]	10	YES Caffeine (10mM) n=10
JB914	0.960251	0.184614	0.177275		[0.9602510071118212]	1	YES Caffeine (10mM) n=10
JB916	0.0335299	0.369326	0.00918286	0.0147327	[0.04251481231026108, 0.04509335487523459, 0.005905102214469028, 0.14424290447805357, 0.02065049905868083, 0.0050196302857648326, 0.01386816365688146, 0.004466196970764031, 0.02000871147037012]	9	YES Caffeine (10mM) n=10
JB917	0.0276732	0.36076	0.0100798	0.00803076	[0.06340042048471076, 0.050143746525189145, 0.0038158889552637413, 0.024026735159596444, 0.07051889343302707, 0.009133199399103141, 0.005031012718757792, 0.01892298325592002, 0.0018485902426990102, 0.02989063795933392]	10	YES Caffeine (10mM) n=10
JB918	0.015505	0.503026	0.00800132	0.00466744	[0.02248049280046436, 0.04585393193634952, 0.0034354689824379107, 0.006354603368835818, 0.030417334511148916, 0.0016625975113887482, 0.010550585345784642, 0.010036513566819292, 0.0005037760662592634, 0.023754309350740643]	10	YES Caffeine (10mM) n=10
JB929	0.0591603	0.296757	0.0165227	0.00500762	[0.03768915781297342, 0.07275071435721492, 0.04750979684915871, 0.07680847193066538, 0.05414515671579877, 0.0678316456706056, 0.06850738727318985, 0.04804007392277021]	8	YES Caffeine (10mM) n=10
JB930	0.0702855	0.311328	0.0210956	0.00542211	[0.03572776344684138, 0.085771849186157, 0.05246509672970852, 0.07341887488945124, 0.07024205478074373, 0.08702845419269281, 0.06676489534555126, 0.09356181717758257, 0.07375085295950834, 0.06412366002252819]	10	YES Caffeine (10mM) n=10
JB931	0.0327266	0.36645	0.011636	0.00708483	[0.0313913672976506, 0.055248277782668324, 0.06665926046701666, 0.0, 0.012037451965613274, 0.00832689313968679, 0.02827235140634105, 0.05947128388546852, 0.03663600712338245, 0.0292226362708146]	10	YES Caffeine (10mM) n=10
JB934	0.0217554	0.484971	0.0107606	0.00363359	[0.0244269067434159, 0.04189925974262109, 0.021296680299366443, 0.0007231837206546482, 0.019353744735724977, 0.006566776894598088, 0.02129936286204293, 0.02761359255551441, 0.028368658755646592, 0.026006247987498874]	10	YES Caffeine (10mM) n=10
JB938	0.0293509	0.343747	0.010384	0.00532246	[0.033631312821529605, 0.06887161972923593, 0.02955602487784961, 0.009269603500554426, 0.035253605378308885, 0.007826169734184648, 0.021837395942375836, 0.030103435481734723, 0.026377837405442625, 0.030781638931341546]	10	YES Caffeine (10mM) n=10
JB939	0.134941	0.341459	0.0429653	0.0232446	[0.03287483997226081, 0.11279038856187842, 0.26986247182691603, 0.14598373899980185, 0.17751058223621052, 0.12137794576237963, 0.09348924143930915, 0.23008551932106677, 0.10693126672229199, 0.05850289136612722]	10	YES Caffeine (10mM) n=10
JB942	0.0352423	0.466242	0.0161895	0.00606991	[0.042647985867403114, 0.07466520086107403, 0.04742508666252945, 0.0191709480645653, 0.05558695049227012, 0.022483073445993495, 0.015284895036341463, 0.0247941498954957, 0.02256993061295459, 0.02779470356642571]	10	YES Caffeine (10mM) n=10
JB943	0.232118	0.154046	0.0316688	0.0365583	[0.06225632456522865, 0.3396417915121647, 0.2675802001850509, 0.38551638940915867, 0.24218630614250083, 0.14230019164885097, 0.22249702552326636, 0.19496599410915072]	8	YES Caffeine (10mM) n=10
JB953	0.931709	0.377295	0.351358	0.0244731	[0.7396755784545245, 0.9681952752968855, 1.0, 0.8874928617392608, 0.8941892092293361, 1.0, 0.9584421552475292, 0.9487590804626705, 0.973966593366255, 0.9463651122054686]	10	YES Caffeine (10mM) n=10
JB1117	0.675686	0.16146	0.0990688	0.171408	[0.8823016752101526, 0.8092854878030855, 0.3354711297160911]	3	YES Caffeine + Rapa n=5
JB1154	0.0397503	0.370745	0.0135255	0.0103741	[0.044970705823829595, 0.01719634540121891, 0.044946578781514215, 0.07334936797288723, 0.01828851402102394]	5	YES Caffeine + Rapa n=5
JB1171	0.0527178	0.406535	0.021161	0.00828362	[0.04726067463872122, 0.027996628779062876, 0.06835853740868544, 0.07379142804208863, 0.04618175417785547]	5	YES Caffeine + Rapa n=5
JB1174	0.051257	0.422638	0.0216891	0.00864228	[0.05540023819971165, 0.0229580519939964, 0.07360260726336612, 0.06151124695018763, 0.04281272559167502]	5	YES Caffeine + Rapa n=5
JB1180	0.0590568	0.207486	0.0120615	0.0117088	[0.0447283999567459, 0.03009584251720096, 0.0910771146488572, 0.08214204285154365, 0.04724036221970149]	5	YES Caffeine + Rapa n=5
JB1205	0.0850759	0.145567	0.0124071	0.0133317	[0.1077056115404835, 0.03451344445914522, 0.08634915228763625, 0.09037349107370052, 0.10643766631989734]	5	YES Caffeine + Rapa n=5
JB1206	0.0609545	0.185249	0.0110238	0.0139617	[0.061625260729021164, 0.01206875785610661, 0.08763675774047684, 0.054920457994193844, 0.08852148289490158]	5	YES Caffeine + Rapa n=5
JB1207	0.0506739	0.279082	0.0144743	0.0120811	[0.06126368583115989, 0.02604666543641639, 0.07930594414670045, 0.03607949973572936]	4	YES Caffeine + Rapa n=5
JB22	0.0281364	0.385551	0.0104307	0.00927639	[0.04443534593378158, 0.01833871416798899, 0.05552428240499736, 0.015377988179077382, 0.007005754054839949]	5	YES Caffeine + Rapa n=5
JB4	0.0483647	0.268311	0.0128022	0.00938609	[0.04624770449085066, 0.023538825015474645, 0.06789508436980893, 0.05577704109079348]	4	YES Caffeine + Rapa n=5
JB50	0.0375048	0.435646	0.0161204	0.0116039	[0.054813044848230214, 0.020797194858655475, 0.041880664353055666, 0.016568628497613987, 0.03485575849595854, 0.010113702654277267, 0.038783434404881835, 0.021916408426610388, 0.000420988757862646, 0.025773898266279117, 0.015722241906264645, 0.03433591615999957, 0.4168417883272418, 0.04671526895183214, 0.07232513909690985, 0.035722140398938514, 0.06530735205104138, 0.014903389947101092, 0.0559084…	35	YES Caffeine + Rapa n=5
JB758	0.0673832	0.508613	0.0328719	0.0428048	[0.023353695698961507, 0.015393482696064994, 0.03323239121991992, 0.23821585183597496, 0.02672050691482309]	5	YES Caffeine + Rapa n=5
JB759	0.0778254	0.277935	0.021658	0.0198395	[0.0911759915744671, 0.10303008492874624, 0.042200178523699755, 0.07426124350617652, 0.04601958891015698, 0.06289035487305572, 0.02792119429268972, 0.04830965015544699, 0.049867403795418895, 0.02790829673823525, 0.05394265100830809, 0.08127987552902484, 0.07813274537955152, 0.7116989526088545, 0.12987612954162664, 0.12135388916365955, 0.0520824632974744, 0.10947937254825857, 0.032097503503565265,…	35	YES Caffeine + Rapa n=5
JB760	0.143476	0.142311	0.0211903	0.0381698	[0.09759509944793163, 0.03458354481334341, 0.21634924172462616, 0.12736522524395968, 0.24148586537841854]	5	YES Caffeine + Rapa n=5
JB762	0.110057	0.29226	0.0348383	0.0850803	[0.042539968400932424, 0.008548850018041367, 0.27908214923763275]	3	YES Caffeine + Rapa n=5
JB837	0.0118809	0.585434	0.00691953	0.00322467	[0.011018439002018784, 0.0, 0.01871872333997061, 0.01386503665782443, 0.015802370003373162]	5	YES Caffeine + Rapa n=5
JB838	0.0804183	0.3284	0.0254147	0.00888388	[0.07884169321031503, 0.07889152009392164, 0.06244473693754287, 0.06827982047906715, 0.11363362795072961]	5	YES Caffeine + Rapa n=5
JB840	0.0307406	0.394506	0.0120547	0.00481346	[0.03673101909294863, 0.02127884050071337, 0.023578035952940477, 0.02533059209612328, 0.04678451717404448]	5	YES Caffeine + Rapa n=5
JB841	0.157183	0.133263	0.0209467		[0.15718336981014525]	1	YES Caffeine + Rapa n=5
JB842	0.0775166	0.295615	0.0223159	0.0200707	[0.08277210440232555, 0.09950640884563018, 0.13800790898579213, 0.029320331305864908, 0.03797617635322593]	5	YES Caffeine + Rapa n=5
JB845	0.0398306	0.250164	0.00940448	0.0147951	[0.06429885298925714, 0.03669908631335323, 0.08164957848161478, 0.011873934472661335, 0.004631569892093584]	5	YES Caffeine + Rapa n=5
JB846	0.0459409	0.213342	0.00949358	0.013788	[0.07305933074369468, 0.034499371477644314, 0.08423468942815604, 0.021508053454552017, 0.016403239799393225]	5	YES Caffeine + Rapa n=5
JB848	0.611013	0.302619	0.17824	0.120413	[0.7469765879625921, 0.3580606720623115, 0.2879245269150145, 0.8871437136948412, 0.7749609436986082]	5	YES Caffeine + Rapa n=5
JB852	0.0217556	0.449611	0.0096194	0.00498861	[0.015689700623108916, 0.014753167329330878, 0.028002155569015582, 0.038387821069567334, 0.011945172596668618]	5	YES Caffeine + Rapa n=5
JB853	0.139514	0.124403	0.0169756	0.0221692	[0.12761554157949528, 0.16146023402837453, 0.18559849543403545, 0.0833829171773098]	4	YES Caffeine + Rapa n=5
JB854	0.03604	0.23343	0.00819028	0.00636583	[0.031399720891369824, 0.017305191578010137, 0.051597151848671266, 0.030855808021392397, 0.049041949899418014]	5	YES Caffeine + Rapa n=5
JB858	0.0938494	0.14381	0.0128486	0.0175911	[0.07045529183460224, 0.0664392067786369, 0.06907395845420379, 0.10498970641324598, 0.1582887979192277]	5	YES Caffeine + Rapa n=5
JB862	0.0556199	0.177724	0.00899708	0.0162539	[0.04632174459381286, 0.020349505333045474, 0.03848809432575901, 0.05683587118286716, 0.11610431578340069]	5	YES Caffeine + Rapa n=5
JB869	0.0451183	0.244447	0.011204	0.0132517	[0.04646762374911117, 0.05610025386748373, 0.0881070148067625, 0.015054475035056619, 0.01986207225531835]	5	YES Caffeine + Rapa n=5
JB870	0.0206542	0.43972	0.00889278	0.00788525	[0.01965141292037328, 0.03302928197695662, 0.04296197935837961, 0.0003080839929083333, 0.00732027543772048]	5	YES Caffeine + Rapa n=5
JB872	0.454928	0.25452	0.11613	0.0408039	[0.35506962415758453, 0.47474267964010974, 0.4594366508752905, 0.39253965930772733, 0.5928490528951563]	5	YES Caffeine + Rapa n=5
JB874	0.0794507	0.201553	0.0160447	0.0163194	[0.06724995019400629, 0.11176793699911058, 0.05933428178283742]	3	YES Caffeine + Rapa n=5
JB875	0.041512	0.270427	0.00874288	0.0121116	[0.061420935544544315, 0.062031765262680526, 0.058324056840991075, 0.003004925224980378, 0.022778448483403418]	5	YES Caffeine + Rapa n=5
JB878	0.0126863	0.43033	0.00523093	0.00451622	[0.004283281030897278, 0.012181238729287395, 0.009238514994698367, 0.0077101060115203615, 0.030018600599870583]	5	YES Caffeine + Rapa n=5
JB879	0.0156971	0.442978	0.00699836	0.00437008	[0.012053871972481452, 0.014568602781643607, 0.009610213015411295, 0.009477247185636948, 0.032775406882876904]	5	YES Caffeine + Rapa n=5
JB884	0.0246555	0.489738	0.0117567	0.00798109	[0.030577258164240322, 0.036305571696515555, 0.04450147957392879, 0.0037961333144881284, 0.0080968450818173]	5	YES Caffeine + Rapa n=5
JB899	0.0909083	0.173862	0.0158083	0.0157529	[0.06129694845083336, 0.09639523353198778, 0.11503284229190007]	3	YES Caffeine + Rapa n=5
JB900	0.0535153	0.42778	0.022345	0.00577339	[0.03563873954530482, 0.0539256758877208, 0.046591240942250846, 0.0665822103683026, 0.0648384485946885]	5	YES Caffeine + Rapa n=5
JB902	0.139839	0.119766	0.0167479		[0.13983871249574328]	1	YES Caffeine + Rapa n=5
JB913	0.0265553	0.340841	0.00900271	0.00674506	[0.01552189937239775, 0.0438644590136261, 0.03182253953345313, 0.006744383986003003, 0.03482319357424954]	5	YES Caffeine + Rapa n=5
JB916	0.0165669	0.443603	0.00611991	0.0078636	[0.004091681516826905, 0.01996565943548069, 0.01011069866763844, 0.003035121607833655, 0.0456314757336516]	5	YES Caffeine + Rapa n=5
JB917	0.0206299	0.391525	0.00695092	0.00978202	[0.004308429541076617, 0.024584329023049696, 0.006344225928784937, 0.010799692018495649, 0.05711300476909776]	5	YES Caffeine + Rapa n=5
JB918	0.0170862	0.411115	0.00731411	0.00571196	[0.012745733419745078, 0.021955441233193724, 0.006257634550824516, 0.007409166982611794, 0.03706313386483627]	5	YES Caffeine + Rapa n=5
JB930	0.450402	0.147729	0.0659126	0.101215	[0.2597303146329282, 0.6046156503771114, 0.48686112559706773]	3	YES Caffeine + Rapa n=5
JB931	0.0404569	0.31741	0.0109541	0.0134228	[0.03870952952552438, 0.06761317899628806, 0.0728717929580206, 0.003166419339384881, 0.01992359070638208]	5	YES Caffeine + Rapa n=5
JB934	0.0182215	0.536507	0.0100542	0.00459302	[0.013134579728924846, 0.031401211871350525, 0.022839432040218422, 0.0041128068437600845, 0.019619369376394143]	5	YES Caffeine + Rapa n=5
JB938	0.0537145	0.228505	0.0123454	0.0102113	[0.037057278025481685, 0.08733760490090851, 0.06496594456661756, 0.030867069221384158, 0.04834478343040312]	5	YES Caffeine + Rapa n=5
JB939	0.718946	0.20142	0.138522	0.0916487	[0.5963694406152505, 0.45694449928744, 0.9070159312050199, 0.9389414808995037, 0.6954592238297385]	5	YES Caffeine + Rapa n=5
JB942	0.0595314	0.218163	0.0126594	0.0116186	[0.028975145173635333, 0.0801877262603706, 0.07474127356783984, 0.05422148642042215]	4	YES Caffeine + Rapa n=5
JB943	0.0824647	0.150728	0.0118733	0.0265663	[0.04549404220740028, 0.08373610272326075, 0.043465586829696506, 0.15716324036966622]	4	YES Caffeine + Rapa n=5
JB953	0.861924	0.426585	0.365841	0.0663683	[0.9531104420766019, 0.8998650765345902, 0.7327960106830443]	3	YES Caffeine + Rapa n=5
JB1110	0.050682	0.288288	0.0147202	0.0326509	[0.08333290050830297, 0.018031173850583764]	2	YES Rapa (100 ng/ml) n=2
JB1117	0.110447	0.201648	0.0222519	0.0492445	[0.15969176033615134, 0.06120266654766227]	2	YES Rapa (100 ng/ml) n=2
JB1154	0.0383296	0.330346	0.0130636	0.0160336	[0.05436315148349397, 0.022296009186963797]	2	YES Rapa (100 ng/ml) n=2
JB1171	0.0298461	0.42168	0.0123968	0.0192333	[0.049079374845944705, 0.010612808656570412]	2	YES Rapa (100 ng/ml) n=2
JB1174	0.0298564	0.422059	0.0124153	0.0169206	[0.04677701506507061, 0.012935825186170653]	2	YES Rapa (100 ng/ml) n=2
JB1180	0.0647787	0.39972	0.0263053	0.0235776	[0.08835636756522805, 0.041201131938700716]	2	YES Rapa (100 ng/ml) n=2
JB1197	0.0654335	0.31001	0.0200636	0.0303811	[0.0958145465609389, 0.035052361767708]	2	YES Rapa (100 ng/ml) n=2
JB1205	0.0713676	0.376451	0.0268189	0.017038	[0.08840563159791597, 0.05432954182611728]	2	YES Rapa (100 ng/ml) n=2
JB1206	0.0432637	0.459909	0.0198135	0.0132909	[0.056554667662556055, 0.029972810651683782]	2	YES Rapa (100 ng/ml) n=2
JB1207	0.0276701	0.429922	0.0119484	0.016693	[0.044363026211100935, 0.010977120881732487]	2	YES Rapa (100 ng/ml) n=2
JB22	0.0254398	0.472472	0.0119565	0.0133859	[0.03882563331871559, 0.012053921117552675]	2	YES Rapa (100 ng/ml) n=2
JB4	0.0333445	0.430714	0.0140757	0.0150549	[0.04839937616536182, 0.0182896405320522]	2	YES Rapa (100 ng/ml) n=2
JB50	0.0258647	0.520329	0.0134205	0.00425357	[0.053914303275173964, 0.04855034735724671, 0.02794558469899196, 0.038970041750092936, 0.010902305429209249, 0.027891048143700206, 0.0, 0.0, 0.021141682782170584, 0.017178938568001956, 0.023732194980703305, 0.023363064606424323, 0.034270519036048226, 0.034246109174483]	14	YES Rapa (100 ng/ml) n=2
JB758	0.0303782	0.447772	0.0136352	0.00967587	[0.04005406980705663, 0.020702321932322344]	2	YES Rapa (100 ng/ml) n=2
JB759	0.037427	0.416058	0.0157129	0.00412674	[0.05917998887940822, 0.05049854072933452, 0.05518193687314389, 0.03280425803852644, 0.040501858817605596, 0.008818509895720644, 0.03989156723590124, 0.011986817407951688, 0.01646487614307603, 0.03567009738489134, 0.0438948567084698, 0.04739265015056426, 0.0369343821104595, 0.04475712977116501]	14	YES Rapa (100 ng/ml) n=2
JB760	0.0354876	0.370239	0.0131218	0.0118765	[0.04736408521968144, 0.02361109950560812]	2	YES Rapa (100 ng/ml) n=2
JB762	0.0449767	0.366393	0.0163091	0.0135474	[0.05852408784308293, 0.03142924087848351]	2	YES Rapa (100 ng/ml) n=2
JB837	0.0364116	0.478527	0.0174509	0.0105953	[0.047006936605298255, 0.02581626892934062]	2	YES Rapa (100 ng/ml) n=2
JB838	0.136326	0.385098	0.0522995	0.0170958	[0.15342143803820998, 0.11922978514452438]	2	YES Rapa (100 ng/ml) n=2
JB840	0.0488289	0.448721	0.0219179	0.00500141	[0.053830336215393314, 0.04382750653511806]	2	YES Rapa (100 ng/ml) n=2
JB841	0.0575912	0.453449	0.0261432	0.00532395	[0.05226723483839249, 0.06291513093258179]	2	YES Rapa (100 ng/ml) n=2
JB842	0.10201	0.449958	0.0458781	0.00411817	[0.10612768788011523, 0.09789134940330428]	2	YES Rapa (100 ng/ml) n=2
JB845	0.039104	0.454285	0.017684	0.0120498	[0.051153768033968774, 0.027054187301018946]	2	YES Rapa (100 ng/ml) n=2
JB846	0.031205	0.477297	0.0148833	0.0102529	[0.04145795474386437, 0.020952136925887807]	2	YES Rapa (100 ng/ml) n=2
JB848	0.0336245	0.419472	0.0139596	0.0116872	[0.045311727630518585, 0.021937257893688167]	2	YES Rapa (100 ng/ml) n=2
JB852	0.0385471	0.434994	0.0167578	0.011848	[0.050395079334235295, 0.026699120401299476]	2	YES Rapa (100 ng/ml) n=2
JB853	0.0601838	0.434197	0.0260399	0.011981	[0.0721648257093359, 0.04820282789755229]	2	YES Rapa (100 ng/ml) n=2
JB854	0.0585353	0.437364	0.0256252	0.0070754	[0.06561065181624946, 0.051459860074746636]	2	YES Rapa (100 ng/ml) n=2
JB858	0.116024	0.350953	0.0404253	0.018278	[0.13430169103327078, 0.0977456005826399]	2	YES Rapa (100 ng/ml) n=2
JB862	0.0515543	0.374105	0.0193077	0.00673068	[0.058284941757855986, 0.04482357925937285]	2	YES Rapa (100 ng/ml) n=2
JB864	0.0855004	0.271146	0.0232237	0.0116277	[0.07387275324808525, 0.09712813601661938]	2	YES Rapa (100 ng/ml) n=2
JB869	0.0330349	0.348126	0.0115693	0.00470795	[0.03774289228748823, 0.028326987894207085]	2	YES Rapa (100 ng/ml) n=2
JB870	0.0322681	0.471685	0.0151153	0.00897433	[0.041242478684550034, 0.023293818488642336]	2	YES Rapa (100 ng/ml) n=2
JB872	0.0538957	0.395631	0.0213265	0.00396213	[0.05785778865503396, 0.0499335244392643]	2	YES Rapa (100 ng/ml) n=2
JB873	0.0365508	0.502708	0.0183649	0.00424529	[0.04079606915184019, 0.032305493023444924]	2	YES Rapa (100 ng/ml) n=2
JB874	0.10946	0.246672	0.0270686	0.00481108	[0.11427144473810252, 0.10464927488882785]	2	YES Rapa (100 ng/ml) n=2
JB875	0.0291253	0.469242	0.0136814	0.001138	[0.030263291245447698, 0.0279872960140921]	2	YES Rapa (100 ng/ml) n=2
JB878	0.0334341	0.464865	0.0155452	0.000783495	[0.03421763457270425, 0.032650644664981535]	2	YES Rapa (100 ng/ml) n=2
JB879	0.0346886	0.482285	0.0167303	0.000592342	[0.03528089818633221, 0.0340962149784849]	2	YES Rapa (100 ng/ml) n=2
JB884	0.0249749	0.499975	0.012501	0.00317072	[0.02180416579447397, 0.028145610057708163]	2	YES Rapa (100 ng/ml) n=2
JB899	0.0793248	0.191274	0.0153785	0.0177549	[0.09707969609655125, 0.061569931458160435]	2	YES Rapa (100 ng/ml) n=2
JB900	0.0428091	0.405008	0.0172614	0.00998621	[0.052795285194856156, 0.03282286665582967]	2	YES Rapa (100 ng/ml) n=2
JB902	0.0303321	0.477012	0.0144632	0.000609659	[0.03094175865562839, 0.02972244155242936]	2	YES Rapa (100 ng/ml) n=2
JB910	0.218209	0.123427	0.0267395	0.0253367	[0.1928720413926559, 0.24354542049399683]	2	YES Rapa (100 ng/ml) n=2
JB913	0.0559232	0.43988	0.0245407	0.00361648	[0.05953970369634029, 0.052306739111956206]	2	YES Rapa (100 ng/ml) n=2
JB914	0.811876	0.325562	0.264491	0.0108814	[0.8227577758172847, 0.8009950448159252]	2	YES Rapa (100 ng/ml) n=2
JB916	0.101373	0.322394	0.0278678	0.0355723	[0.136944798292606, 0.06580029142751695]	2	YES Rapa (100 ng/ml) n=2
JB917	0.0383466	0.424144	0.0163697	0.0067466	[0.0316000332496474, 0.045093228544552666]	2	YES Rapa (100 ng/ml) n=2
JB918	0.0390029	0.474262	0.0184886	0.00620074	[0.03280218960057065, 0.04520366720271017]	2	YES Rapa (100 ng/ml) n=2
JB929	0.0540625	0.284664	0.0153163	0.00260254	[0.056665001734748435, 0.05145991243408999]	2	YES Rapa (100 ng/ml) n=2
JB930	0.0660185	0.302159	0.0196612	0.00947901	[0.07549752198146877, 0.056539505856131406]	2	YES Rapa (100 ng/ml) n=2
JB931	0.0319739	0.492492	0.0157655	0.00213461	[0.029839274359107004, 0.03410849535893145]	2	YES Rapa (100 ng/ml) n=2
JB934	0.0373552	0.45589	0.0170457	0.00394177	[0.0334134159792461, 0.04129695132688151]	2	YES Rapa (100 ng/ml) n=2
JB938	0.0475193	0.448841	0.0213474	0.00336987	[0.044149426739336535, 0.05088917208477661]	2	YES Rapa (100 ng/ml) n=2
JB939	0.059152	0.397621	0.0235242	0.00620885	[0.05294319004284574, 0.06536089977177029]	2	YES Rapa (100 ng/ml) n=2
JB942	0.0524456	0.400431	0.020995	0.00469462	[0.04775100123950236, 0.05714024189519652]	2	YES Rapa (100 ng/ml) n=2
JB943	0.048888	0.418249	0.0203924	0.00798806	[0.04089997899674274, 0.0568761037635294]	2	YES Rapa (100 ng/ml) n=2
JB953	0.771302	0.285752	0.21928	0.049282	[0.8205842020120654, 0.7220202070502366]	2	YES Rapa (100 ng/ml) n=2
JB1110	0.0705393	0.180259	0.0117233	0.0128292	[0.04840254331014328, 0.050932153527501065, 0.11909588306004085, 0.09630224766295793, 0.0382649223684653, 0.07023801679984551]	6	EMM n=11
JB1117	0.551176	0.418564	0.219236	0.0739496	[0.8235594165542443, 0.2393587998651804, 0.22792583316516793, 0.23877386535468736, 0.7897174963720225, 0.5097960825903584, 0.6598924583206585, 0.6441251107108382, 0.7160226787918477, 0.6625866351175242]	10	EMM n=11
JB1154	0.100148	0.384339	0.0343561	0.0506879	[0.5552307072019596, 0.03438858803310515, 0.04042614826680716, 0.05158399738552033, 0.06627169530967938, 0.050011987287666385, 0.058065805460135234, 0.04516233245784321, 0.035464701860783446, 0.06486920941107702]	10	EMM n=11
JB1171	0.0989343	0.379073	0.0312657	0.0586999	[0.626116642555209, 0.03494921771275881, 0.049230233473354944, 0.04873200210491985, 0.061862434732697105, 0.024572166186417957, 0.040609147446180265, 0.029918291943886625, 0.02476765012136621, 0.04858538746758553]	10	EMM n=11
JB1174	0.088219	0.401018	0.0307155	0.0450546	[0.485830656090683, 0.031195400825644086, 0.11561380898577453, 0.05277889264204693, 0.05513198506946606, 0.021898128869514703, 0.03321366242216347, 0.022201965162147067, 0.022731752736764463, 0.04159403008642877]	10	EMM n=11
JB1180	0.173594	0.476792	0.0796483	0.0381882	[0.09118228833722705, 0.061602879902092296, 0.047579801712413196, 0.18842630013110873, 0.40197681454955403, 0.2152366607506191, 0.12566914334131016, 0.08822527056020918, 0.3531101450820719, 0.16293296683895275]	10	EMM n=11
JB1197	0.0786257	0.275822	0.01963	0.0142976	[0.13139705050542208, 0.08849541387529622, 0.12209435690732659, 0.13754153264644148, 0.10909662369283203, 0.02646461096879703, 0.0471273475587652, 0.02884544063829344, 0.024037732472396472, 0.07115717992071052]	10	EMM n=11
JB1205	0.0409309	0.391825	0.0155211	0.00995317	[0.12653077155309378, 0.025628802294447514, 0.032454978850862765, 0.046910374667434154, 0.04724261011266467, 0.02553987567322158, 0.02666075157599799, 0.01797151454051851, 0.028141757107028657, 0.03222715266503579]	10	EMM n=11
JB1206	0.0199686	0.391953	0.0077448	0.00297426	[0.01134895038754443, 0.024364536803303048, 0.01641322308978543, 0.02917893372600638, 0.029286106391510972, 0.005810680022200266, 0.012481716069942929, 0.013851268333880565, 0.022166764944401902, 0.034784079873406586]	10	EMM n=11
JB1207	0.0195976	0.390881	0.00776382	0.00502708	[0.04948282243579307, 0.008132379630340735, 0.03564385029463901, 0.03558707115177701, 0.003584202745142941, 0.013707156069683948, 0.021349053965705137, 0.015002436112472197, 0.0, 0.013487290762536167]	10	EMM n=11
JB22	0.0412573	0.372534	0.0148003	0.00831749	[0.07717438162174506, 0.03061145550000609, 0.04537837119970048, 0.03748810171769812, 0.09889331558782576, 0.018651293212490552, 0.02756669659627063, 0.022900386358054643, 0.023404400659063285, 0.030504412739834598]	10	EMM n=11
JB4	0.124915	0.484709	0.0575399	0.0231171	[0.1328832564049509, 0.07869310550024353, 0.06975198718844684, 0.27969397884160846, 0.23496393252826483, 0.10087838253895658, 0.10198635918653398, 0.07031794688999075, 0.10143130852359153, 0.07854581938794572]	10	EMM n=11
JB50	0.168657	0.504812	0.0847153	0.0143914	[0.029047099446346054, 0.14711491579802158, 0.18284724846141148, 0.1308919826389361, 0.1487778293313009, 0.15063835029456224, 0.21962699990719076, 0.05074147997095305, 0.13991347514385263, 0.18292850216604903, 0.09960802386158267, 0.1689123040293691, 0.13136153112004811, 0.2231981682997772, 0.07907433433547242, 0.17490944176358547, 0.16259258353851228, 0.15804123342155152, 0.1581710761188173, 0.1…	70	EMM n=11
JB758	0.0426852	0.476821	0.0201442	0.00498598	[0.06633540590530307, 0.043346980592844114, 0.05978775165939444, 0.053530687948865736, 0.0480022978975795, 0.03845868006897095, 0.026933488941912626, 0.011880577001522263, 0.03849849526708132, 0.04007717889314636]	10	EMM n=11
JB759	0.276666	0.463937	0.126402	0.0139128	[0.13875076330271963, 0.2593742116939677, 0.1674648866626859, 0.21629863694880813, 0.17297067368493302, 0.1592423709294749, 0.17431198486589192, 0.21026952898818954, 0.31613551935444584, 0.1622987356394657, 0.18282125682240777, 0.14836380748055394, 0.2252978044073193, 0.1402801452884686, 0.22438338977899747, 0.4082721689143266, 0.17590050112656416, 0.16092682463359942, 0.1814792738204955, 0.19727…	70	EMM n=11
JB760	0.0224249	0.297778	0.00663221	0.0075849	[0.021030847950724574, 0.00319961060148657, 0.08599137316626641, 0.03382347105987912, 0.013007717170700338, 0.007567892393921804, 0.020496318494939495, 0.013604795544567642, 0.007379848631550578, 0.018147205370268392]	10	EMM n=11
[truncated: 160 more rows]

## Sheet: 7_floc_cor_genes
# Title: 7_floc_cor_genes
# Correspondence: b.heineike@ucl.ac.uk or j.bahler@ucl.ac.uk
#Correlation analysis between flocculation (filtering assay) and gene expression (Clement-Ziza RNA-seq) data.
[truncated: 6,646 more rows]

## Sheet: 8_mediator_results
# Title: 8_mediator_results
[truncated: 17 more rows]

## Sheet: 9_srb11_DE_genes
# Title: 9_srb11_DE_genes
[truncated: 5,169 more rows]

## Sheet: 10_Screen_raw_results
# Title: 10_Screen_raw_results
[truncated: 4,330 more rows]

[truncated: 4 more sheets: 11_Screen_enrichment, 12_Screen_final_results, 13_Variants_in_candidate_genes, 14_Plasmids]
